# Supplementary material for: FMN riboswitch aptamer symmetry facilitates conformational switching through mutually exclusive coaxial stacking configurations
Source: J Struct Biol X. 2020 Aug 6;4:100035. doi: 10.1016/j.yjsbx.2020.100035 (PMC7573352; doi:10.1016/j.yjsbx.2020.100035)
Supplement: Supplementary data 2 [file mmc2.pdb]

REMARK   3
REMARK   3 REFINEMENT.
REMARK   3   PROGRAM     : PHENIX (1.18rc5_3822: ???)
REMARK   3   AUTHORS     : Adams,Afonine,Bunkoczi,Burnley,Chen,Dar,Davis,
REMARK   3               : Draizen,Echols,Gildea,Gros,Grosse-Kunstleve,Headd,
REMARK   3               : Hintze,Hung,Ioerger,Liebschner,McCoy,McKee,Moriarty,
REMARK   3               : Oeffner,Poon,Read,Richardson,Richardson,Sacchettini,
REMARK   3               : Sauter,Sobolev,Storoni,Terwilliger,Williams,Zwart
REMARK   3
REMARK   3  X-RAY DATA.
REMARK   3  
REMARK   3  REFINEMENT TARGET : ML
REMARK   3  
REMARK   3  DATA USED IN REFINEMENT.
REMARK   3   RESOLUTION RANGE HIGH (ANGSTROMS) : 2.70    
REMARK   3   RESOLUTION RANGE LOW  (ANGSTROMS) : 42.14   
REMARK   3   MIN(FOBS/SIGMA_FOBS)              : 1.35  
REMARK   3   COMPLETENESS FOR RANGE        (%) : 97.19 
REMARK   3   NUMBER OF REFLECTIONS             : 15580     
REMARK   3   NUMBER OF REFLECTIONS (NON-ANOMALOUS) : 15580     
REMARK   3  
REMARK   3  FIT TO DATA USED IN REFINEMENT.
REMARK   3   R VALUE     (WORKING + TEST SET) : 0.2222
REMARK   3   R VALUE            (WORKING SET) : 0.2206
REMARK   3   FREE R VALUE                     : 0.2576
REMARK   3   FREE R VALUE TEST SET SIZE   (%) : 4.67  
REMARK   3   FREE R VALUE TEST SET COUNT      : 727       
REMARK   3  
REMARK   3  FIT TO DATA USED IN REFINEMENT (IN BINS).
REMARK   3   BIN  RESOLUTION RANGE  COMPL.    NWORK NFREE   RWORK  RFREE  CCWORK CCFREE
REMARK   3     1   42.14 -    5.81    0.96     1625    63  0.2035 0.3002   0.919  0.848
REMARK   3     2    5.81 -    4.62    0.99     1530    77  0.1820 0.1989   0.924  0.932
REMARK   3     3    4.62 -    4.03    0.99     1509    79  0.1926 0.1723   0.924  0.953
REMARK   3     4    4.03 -    3.66    0.99     1497    75  0.2204 0.3014   0.914  0.825
REMARK   3     5    3.66 -    3.40    0.99     1502    83  0.2279 0.2527   0.917  0.909
REMARK   3     6    3.40 -    3.20    0.99     1491    59  0.2627 0.2559   0.899  0.897
REMARK   3     7    3.20 -    3.04    1.00     1479    68  0.2759 0.2450   0.867  0.922
REMARK   3     8    3.04 -    2.91    0.99     1500    90  0.3802 0.3635   0.683  0.713
REMARK   3     9    2.91 -    2.80    1.00     1471    73  0.4646 0.4808   0.548  0.593
REMARK   3    10    2.80 -    2.70    0.82     1249    60  0.4732 0.5857   0.477  0.491
REMARK   3  
REMARK   3  BULK SOLVENT MODELLING.
REMARK   3   METHOD USED        : FLAT BULK SOLVENT MODEL
REMARK   3   SOLVENT RADIUS     : 1.11    
REMARK   3   SHRINKAGE RADIUS   : 0.90    
REMARK   3   GRID STEP FACTOR   : 4.00    
REMARK   3  
REMARK   3  ERROR ESTIMATES.
REMARK   3   COORDINATE ERROR (MAXIMUM-LIKELIHOOD BASED)     : 0.51    
REMARK   3   PHASE ERROR (DEGREES, MAXIMUM-LIKELIHOOD BASED) : 32.19   
REMARK   3  
REMARK   3  STRUCTURE FACTORS CALCULATION ALGORITHM : FFT
REMARK   3  
REMARK   3  
REMARK   3  GEOMETRY RESTRAINTS LIBRARY: GEOSTD + MONOMER LIBRARY + CDL V1.2
REMARK   3  DEVIATIONS FROM IDEAL VALUES.
REMARK   3    BOND      :  0.006   0.026   2671
REMARK   3    ANGLE     :  1.385  25.042   4165
REMARK   3    CHIRALITY :  0.096   1.840    555
REMARK   3    PLANARITY :  0.008   0.031    111
REMARK   3    DIHEDRAL  : 16.658 174.294   1329
REMARK   3    MIN NONBONDED DISTANCE : 2.250
REMARK   3  
REMARK   3  MOLPROBITY STATISTICS.
REMARK   3    ALL-ATOM CLASHSCORE : 8.10
REMARK   3    RAMACHANDRAN PLOT:
REMARK   3      OUTLIERS :  0.00 %
REMARK   3      ALLOWED  :  0.00 %
REMARK   3      FAVORED  :  0.00 %
REMARK   3    ROTAMER OUTLIERS :  0.00 %
REMARK   3    CBETA DEVIATIONS :  0.00 %
REMARK   3    PEPTIDE PLANE:
REMARK   3      CIS-PROLINE     : 0.00 %
REMARK   3      CIS-GENERAL     : 0.00 %
REMARK   3      TWISTED PROLINE : 0.00 %
REMARK   3      TWISTED GENERAL : 0.00 %
REMARK   3  
REMARK   3  RAMA-Z (RAMACHANDRAN PLOT Z-SCORE):
REMARK   3  INTERPRETATION: BAD |RAMA-Z| > 3; SUSPICIOUS 2 < |RAMA-Z| < 3; GOOD |RAMA-Z| < 2.
REMARK   3  SCORES FOR WHOLE/HELIX/SHEET/LOOP ARE SCALED INDEPENDENTLY;
REMARK   3  THEREFORE, THE VALUES ARE NOT RELATED IN A SIMPLE MANNER.
REMARK   3    WHOLE:  NONE (NONE), RESIDUES: 0
REMARK   3    HELIX:  NONE (NONE), RESIDUES: 0
REMARK   3    SHEET:  NONE (NONE), RESIDUES: 0
REMARK   3    LOOP :  NONE (NONE), RESIDUES: 0
REMARK   3  
REMARK   3                  min    max   mean <Bi,j>   iso aniso
REMARK   3     Overall:   66.80 261.26 118.05   5.56  2390  2382
REMARK   3     RNA/DNA:   66.80 261.26 118.16   5.56  2382  2382
REMARK   3     Water:     76.52  76.52  76.52    N/A     2     0
REMARK   3     Other:     77.20  96.07  90.13    N/A     6     0
REMARK   3     Chain  A:  85.70  96.07  92.72    N/A     5     0
REMARK   3     Chain  X:  66.80 261.26 118.16    N/A  2382  2382
REMARK   3     Chain  B:  77.20  77.20  77.20    N/A     1     0
REMARK   3     Chain  D:  76.52  76.52  76.52    N/A     2     0
REMARK   3     Histogram:
REMARK   3         Values      Number of atoms
REMARK   3      66.80 - 86.24       338
REMARK   3      86.24 - 105.69      890
REMARK   3     105.69 - 125.13      441
REMARK   3     125.13 - 144.58      213
REMARK   3     144.58 - 164.03      170
REMARK   3     164.03 - 183.47      153
REMARK   3     183.47 - 202.92       97
REMARK   3     202.92 - 222.36       53
REMARK   3     222.36 - 241.81       30
REMARK   3     241.81 - 261.26        5
REMARK   3  
REMARK   3  
REMARK   3  TLS DETAILS.
REMARK   3   NUMBER OF TLS GROUPS: 1     
REMARK   3   ORIGIN: CENTER OF MASS
REMARK   3   TLS GROUP : 1     
REMARK   3    SELECTION: (chain X and resseq 1:112)
REMARK   3    ORIGIN FOR THE GROUP (A):  11.1401 -14.8819 -30.6787
REMARK   3    T TENSOR                                            
REMARK   3      T11:   1.0823 T22:   0.9913                       
REMARK   3      T33:   0.9917 T12:   0.0257                       
REMARK   3      T13:   0.1485 T23:   0.1038                       
REMARK   3    L TENSOR                                            
REMARK   3      L11:   2.9108 L22:   2.8371                       
REMARK   3      L33:   2.0720 L12:   0.9563                       
REMARK   3      L13:  -0.6492 L23:  -0.2562                       
REMARK   3    S TENSOR                                            
REMARK   3      S11:   0.2585 S12:  -0.8568 S13:   0.4733         
REMARK   3      S21:   0.7003 S22:  -0.0100 S23:   0.5371         
REMARK   3      S31:  -0.3282 S32:  -0.0992 S33:   0.0001         
REMARK   3
LINK         MG   MG B   1                 O   HOH D   2 
LINK         MG   MG B   1                 OP1   A X  92 
LINK         MG   MG B   1                 O4    U X  89 
CRYST1   73.635   36.468  205.524  90.00  90.00  90.00 P 21 2 21
SCALE1      0.013580  0.000000  0.000000        0.00000
SCALE2      0.000000  0.027421  0.000000        0.00000
SCALE3      0.000000  0.000000  0.004866        0.00000
ATOM      1  P     G X   1     -15.636 -14.986 -19.281  1.00261.26           P
ANISOU    1  P     G X   1    29627  33628  36010   1099   8449    902       P
ATOM      2  OP1   G X   1     -14.295 -15.492 -19.698  1.00227.73           O
ANISOU    2  OP1   G X   1    25752  29406  31369    970   7953   1001       O
ATOM      3  OP2   G X   1     -15.947 -13.741 -18.516  1.00226.76           O
ANISOU    3  OP2   G X   1    25262  29155  31744   1252   8952    541       O
ATOM      4  O5'   G X   1     -16.893 -15.696 -19.969  1.00235.34           O
ANISOU    4  O5'   G X   1    25832  30380  33206   1120   8397   1213       O
ATOM      5  C5'   G X   1     -17.350 -16.959 -19.503  1.00227.71           C
ANISOU    5  C5'   G X   1    24818  29644  32055    886   8478   1406       C
ATOM      6  C4'   G X   1     -18.528 -17.483 -20.293  1.00222.65           C
ANISOU    6  C4'   G X   1    23661  29005  31932    917   8393   1680       C
ATOM      7  O4'   G X   1     -19.777 -16.976 -19.757  1.00221.19           O
ANISOU    7  O4'   G X   1    23099  28828  32114   1032   8913   1573       O
ATOM      8  C3'   G X   1     -18.592 -17.128 -21.769  1.00222.40           C
ANISOU    8  C3'   G X   1    23368  28781  32354   1097   7945   1839       C
ATOM      9  O3'   G X   1     -17.719 -17.921 -22.559  1.00223.81           O
ANISOU    9  O3'   G X   1    23762  28968  32308    962   7408   2036       O
ATOM     10  C2'   G X   1     -20.069 -17.345 -22.092  1.00218.81           C
ANISOU   10  C2'   G X   1    22338  28359  32441   1150   8094   2011       C
ATOM     11  O2'   G X   1     -20.341 -18.724 -22.295  1.00212.09           O
ANISOU   11  O2'   G X   1    21410  27673  31504    902   7901   2282       O
ATOM     12  C1'   G X   1     -20.743 -16.907 -20.786  1.00221.05           C
ANISOU   12  C1'   G X   1    22557  28720  32714   1177   8756   1775       C
ATOM     13  N9    G X   1     -21.305 -15.538 -20.835  1.00224.12           N
ANISOU   13  N9    G X   1    22678  28915  33563   1488   9041   1580       N
ATOM     14  C8    G X   1     -20.798 -14.426 -20.203  1.00223.07           C
ANISOU   14  C8    G X   1    22807  28654  33297   1627   9329   1242       C
ATOM     15  N7    G X   1     -21.509 -13.347 -20.395  1.00224.77           N
ANISOU   15  N7    G X   1    22687  28678  34038   1910   9567   1131       N
ATOM     16  C5    G X   1     -22.565 -13.762 -21.195  1.00232.29           C
ANISOU   16  C5    G X   1    23104  29653  35504   1967   9419   1426       C
ATOM     17  C6    G X   1     -23.666 -13.024 -21.725  1.00239.42           C
ANISOU   17  C6    G X   1    23450  30406  37112   2248   9542   1487       C
ATOM     18  O6    G X   1     -23.943 -11.823 -21.596  1.00244.41           O
ANISOU   18  O6    G X   1    23951  30826  38088   2524   9833   1289       O
ATOM     19  N1    G X   1     -24.508 -13.828 -22.483  1.00245.74           N
ANISOU   19  N1    G X   1    23807  31318  38245   2185   9286   1826       N
ATOM     20  C2    G X   1     -24.319 -15.168 -22.706  1.00243.02           C
ANISOU   20  C2    G X   1    23558  31180  37599   1885   8970   2056       C
ATOM     21  N2    G X   1     -25.256 -15.751 -23.471  1.00233.88           N
ANISOU   21  N2    G X   1    21914  30098  36853   1855   8759   2350       N
ATOM     22  N3    G X   1     -23.299 -15.872 -22.218  1.00232.93           N
ANISOU   22  N3    G X   1    22802  30017  35683   1636   8869   2004       N
ATOM     23  C4    G X   1     -22.459 -15.114 -21.473  1.00229.74           C
ANISOU   23  C4    G X   1    22823  29530  34937   1695   9095   1694       C
ATOM     24  OP3   G X   1     -15.511 -14.105 -20.465  1.00233.18           O
ANISOU   24  OP3   G X   1    25907  29802  32887   1342   8162    919       O
ATOM     25  P     G X   2     -16.976 -17.311 -23.852  1.00237.08           P
ANISOU   25  P     G X   2    25497  30441  34142   1121   6916   2077       P
ATOM     26  OP1   G X   2     -15.771 -18.140 -24.108  1.00204.10           O
ANISOU   26  OP1   G X   2    21714  26316  29518    935   6521   2169       O
ATOM     27  OP2   G X   2     -16.813 -15.845 -23.672  1.00220.16           O
ANISOU   27  OP2   G X   2    23390  28114  32148   1366   7127   1813       O
ATOM     28  O5'   G X   2     -18.001 -17.567 -25.047  1.00217.04           O
ANISOU   28  O5'   G X   2    22452  27863  32149   1187   6665   2351       O
ATOM     29  C5'   G X   2     -18.484 -18.872 -25.339  1.00209.24           C
ANISOU   29  C5'   G X   2    21307  27024  31171    971   6498   2606       C
ATOM     30  C4'   G X   2     -19.793 -18.821 -26.088  1.00206.24           C
ANISOU   30  C4'   G X   2    20356  26633  31374   1061   6458   2788       C
ATOM     31  O4'   G X   2     -20.796 -18.165 -25.271  1.00209.03           O
ANISOU   31  O4'   G X   2    20411  27000  32012   1199   6986   2655       O
ATOM     32  C3'   G X   2     -19.776 -18.026 -27.386  1.00204.35           C
ANISOU   32  C3'   G X   2    19930  26217  31499   1274   6088   2872       C
ATOM     33  O3'   G X   2     -19.306 -18.795 -28.484  1.00200.75           O
ANISOU   33  O3'   G X   2    19555  25772  30951   1133   5556   3079       O
ATOM     34  C2'   G X   2     -21.226 -17.563 -27.538  1.00203.60           C
ANISOU   34  C2'   G X   2    19245  26115  31998   1436   6299   2951       C
ATOM     35  O2'   G X   2     -22.025 -18.560 -28.159  1.00200.83           O
ANISOU   35  O2'   G X   2    18555  25895  31855   1270   6077   3216       O
ATOM     36  C1'   G X   2     -21.674 -17.413 -26.083  1.00208.19           C
ANISOU   36  C1'   G X   2    19829  26778  32497   1432   6920   2743       C
ATOM     37  N9    G X   2     -21.679 -16.015 -25.607  1.00211.99           N
ANISOU   37  N9    G X   2    20312  27092  33144   1711   7267   2488       N
ATOM     38  C8    G X   2     -20.892 -15.517 -24.602  1.00217.44           C
ANISOU   38  C8    G X   2    21425  27748  33445   1719   7570   2192       C
ATOM     39  N7    G X   2     -21.091 -14.260 -24.342  1.00220.16           N
ANISOU   39  N7    G X   2    21686  27917  34049   1978   7867   1984       N
ATOM     40  C5    G X   2     -22.083 -13.896 -25.235  1.00217.83           C
ANISOU   40  C5    G X   2    20862  27531  34373   2172   7750   2176       C
ATOM     41  C6    G X   2     -22.707 -12.638 -25.415  1.00218.67           C
ANISOU   41  C6    G X   2    20648  27423  35013   2502   7958   2097       C
ATOM     42  O6    G X   2     -22.485 -11.591 -24.797  1.00219.05           O
ANISOU   42  O6    G X   2    20841  27304  35084   2678   8311   1813       O
ATOM     43  N1    G X   2     -23.668 -12.675 -26.421  1.00224.68           N
ANISOU   43  N1    G X   2    20874  28168  36325   2618   7712   2387       N
ATOM     44  C2    G X   2     -23.982 -13.793 -27.158  1.00214.81           C
ANISOU   44  C2    G X   2    19437  27097  35084   2416   7317   2690       C
ATOM     45  N2    G X   2     -24.940 -13.627 -28.084  1.00211.99           N
ANISOU   45  N2    G X   2    18544  26714  35288   2556   7107   2942       N
ATOM     46  N3    G X   2     -23.402 -14.980 -26.999  1.00212.25           N
ANISOU   46  N3    G X   2    19425  26955  34267   2100   7138   2744       N
ATOM     47  C4    G X   2     -22.467 -14.963 -26.023  1.00213.16           C
ANISOU   47  C4    G X   2    20050  27082  33861   2004   7371   2488       C
ATOM     48  P     A X   3     -18.660 -18.082 -29.777  1.00206.50           P
ANISOU   48  P     A X   3    20348  26324  31789   1288   5099   3134       P
ATOM     49  OP1   A X   3     -18.084 -19.136 -30.654  1.00189.24           O
ANISOU   49  OP1   A X   3    18327  24192  29382   1072   4628   3308       O
ATOM     50  OP2   A X   3     -17.759 -17.008 -29.289  1.00199.38           O
ANISOU   50  OP2   A X   3    19776  25276  30701   1454   5259   2884       O
ATOM     51  O5'   A X   3     -19.903 -17.406 -30.526  1.00198.87           O
ANISOU   51  O5'   A X   3    18812  25299  31450   1494   5062   3282       O
ATOM     52  C5'   A X   3     -20.813 -18.175 -31.308  1.00194.33           C
ANISOU   52  C5'   A X   3    17846  24838  31150   1374   4812   3541       C
ATOM     53  C4'   A X   3     -21.784 -17.300 -32.072  1.00197.09           C
ANISOU   53  C4'   A X   3    17697  25109  32079   1615   4728   3677       C
ATOM     54  O4'   A X   3     -22.705 -16.654 -31.147  1.00201.94           O
ANISOU   54  O4'   A X   3    17999  25711  33019   1793   5247   3565       O
ATOM     55  C3'   A X   3     -21.164 -16.150 -32.860  1.00196.56           C
ANISOU   55  C3'   A X   3    17746  24833  32105   1854   4488   3667       C
ATOM     56  O3'   A X   3     -20.701 -16.543 -34.141  1.00201.06           O
ANISOU   56  O3'   A X   3    18404  25410  32579   1748   3934   3855       O
ATOM     57  C2'   A X   3     -22.286 -15.116 -32.897  1.00194.49           C
ANISOU   57  C2'   A X   3    16980  24478  32438   2148   4697   3715       C
ATOM     58  O2'   A X   3     -23.256 -15.435 -33.885  1.00183.19           O
ANISOU   58  O2'   A X   3    15070  23141  31393   2128   4378   4009       O
ATOM     59  C1'   A X   3     -22.907 -15.307 -31.519  1.00198.60           C
ANISOU   59  C1'   A X   3    17390  25090  32979   2122   5273   3544       C
ATOM     60  N9    A X   3     -22.221 -14.482 -30.511  1.00198.58           N
ANISOU   60  N9    A X   3    17739  24949  32764   2255   5673   3231       N
ATOM     61  C8    A X   3     -21.341 -14.978 -29.586  1.00200.34           C
ANISOU   61  C8    A X   3    18438  25242  32439   2069   5853   3029       C
ATOM     62  N7    A X   3     -20.841 -14.087 -28.782  1.00201.98           N
ANISOU   62  N7    A X   3    18901  25321  32523   2208   6192   2752       N
ATOM     63  C5    A X   3     -21.434 -12.915 -29.216  1.00201.10           C
ANISOU   63  C5    A X   3    18460  25013  32934   2518   6256   2769       C
ATOM     64  C6    A X   3     -21.297 -11.606 -28.748  1.00200.47           C
ANISOU   64  C6    A X   3    18447  24707  33014   2777   6585   2532       C
ATOM     65  N6    A X   3     -20.500 -11.295 -27.723  1.00199.72           N
ANISOU   65  N6    A X   3    18786  24575  32525   2735   6900   2214       N
ATOM     66  N1    A X   3     -22.008 -10.642 -29.370  1.00197.70           N
ANISOU   66  N1    A X   3    17704  24169  33245   3072   6571   2635       N
ATOM     67  C2    A X   3     -22.806 -10.976 -30.399  1.00197.08           C
ANISOU   67  C2    A X   3    17184  24156  33541   3098   6225   2968       C
ATOM     68  N3    A X   3     -23.015 -12.186 -30.932  1.00196.74           N
ANISOU   68  N3    A X   3    17038  24341  33372   2847   5884   3201       N
ATOM     69  C4    A X   3     -22.291 -13.126 -30.286  1.00198.76           C
ANISOU   69  C4    A X   3    17702  24752  33064   2563   5931   3078       C
ATOM     70  P     U X   4     -19.375 -15.884 -34.770  1.00232.69           P
ANISOU   70  P     U X   4    22841  29242  36327   1832   3654   3790       P
ATOM     71  OP1   U X   4     -18.968 -16.693 -35.947  1.00198.78           O
ANISOU   71  OP1   U X   4    18650  25022  31855   1629   3132   3974       O
ATOM     72  OP2   U X   4     -18.389 -15.680 -33.678  1.00201.29           O
ANISOU   72  OP2   U X   4    19317  25205  31959   1826   3967   3505       O
ATOM     73  O5'   U X   4     -19.862 -14.455 -35.283  1.00199.58           O
ANISOU   73  O5'   U X   4    18358  24858  32615   2170   3652   3854       O
ATOM     74  C5'   U X   4     -21.027 -14.314 -36.086  1.00196.11           C
ANISOU   74  C5'   U X   4    17388  24460  32666   2263   3463   4116       C
ATOM     75  C4'   U X   4     -21.496 -12.881 -36.119  1.00195.68           C
ANISOU   75  C4'   U X   4    17077  24194  33078   2625   3634   4121       C
ATOM     76  O4'   U X   4     -22.063 -12.513 -34.826  1.00199.81           O
ANISOU   76  O4'   U X   4    17457  24686  33777   2752   4218   3913       O
ATOM     77  C3'   U X   4     -20.408 -11.840 -36.336  1.00199.83           C
ANISOU   77  C3'   U X   4    17986  24475  33467   2789   3581   4003       C
ATOM     78  O3'   U X   4     -19.975 -11.702 -37.677  1.00206.71           O
ANISOU   78  O3'   U X   4    18928  25303  34309   2778   3064   4219       O
ATOM     79  C2'   U X   4     -21.038 -10.589 -35.747  1.00194.84           C
ANISOU   79  C2'   U X   4    17098  23638  33294   3124   3995   3903       C
ATOM     80  O2'   U X   4     -22.050 -10.087 -36.608  1.00189.21           O
ANISOU   80  O2'   U X   4    15877  22881  33133   3323   3797   4192       O
ATOM     81  C1'   U X   4     -21.710 -11.175 -34.511  1.00200.14           C
ANISOU   81  C1'   U X   4    17619  24461  33963   3038   4462   3743       C
ATOM     82  N1    U X   4     -20.780 -11.190 -33.351  1.00206.52           N
ANISOU   82  N1    U X   4    18915  25241  34315   2950   4816   3399       N
ATOM     83  C2    U X   4     -20.424 -10.002 -32.709  1.00194.17           C
ANISOU   83  C2    U X   4    17516  23437  32821   3174   5169   3146       C
ATOM     84  O2    U X   4     -20.841  -8.901 -33.038  1.00192.35           O
ANISOU   84  O2    U X   4    17054  22989  33043   3463   5229   3191       O
ATOM     85  N3    U X   4     -19.550 -10.162 -31.650  1.00190.80           N
ANISOU   85  N3    U X   4    17547  23036  31911   3039   5449   2839       N
ATOM     86  C4    U X   4     -19.010 -11.350 -31.185  1.00191.11           C
ANISOU   86  C4    U X   4    17878  23301  31436   2731   5406   2787       C
ATOM     87  O4    U X   4     -18.238 -11.359 -30.226  1.00206.20           O
ANISOU   87  O4    U X   4    20182  25224  32941   2639   5655   2522       O
ATOM     88  C5    U X   4     -19.417 -12.516 -31.899  1.00195.83           C
ANISOU   88  C5    U X   4    18282  24104  32021   2534   5052   3063       C
ATOM     89  C6    U X   4     -20.259 -12.390 -32.923  1.00199.07           C
ANISOU   89  C6    U X   4    18261  24503  32875   2639   4781   3337       C
ATOM     90  P     C X   5     -18.544 -11.023 -37.973  1.00235.65           P
ANISOU   90  P     C X   5    23112  28769  37655   2820   2937   4094       P
ATOM     91  OP1   C X   5     -17.599 -11.533 -36.944  1.00195.90           O
ANISOU   91  OP1   C X   5    18524  23779  32129   2648   3187   3797       O
ATOM     92  OP2   C X   5     -18.212 -11.225 -39.410  1.00202.28           O
ANISOU   92  OP2   C X   5    18934  24578  33347   2729   2380   4348       O
ATOM     93  O5'   C X   5     -18.796  -9.467 -37.689  1.00192.52           O
ANISOU   93  O5'   C X   5    17520  23015  32613   3185   3226   4021       O
ATOM     94  C5'   C X   5     -17.726  -8.528 -37.685  1.00181.00           C
ANISOU   94  C5'   C X   5    16449  21313  31009   3293   3265   3865       C
ATOM     95  C4'   C X   5     -18.120  -7.203 -37.064  1.00173.43           C
ANISOU   95  C4'   C X   5    15350  20081  30463   3615   3677   3727       C
ATOM     96  O4'   C X   5     -18.750  -7.430 -35.770  1.00177.40           O
ANISOU   96  O4'   C X   5    15713  20662  31030   3623   4179   3506       O
ATOM     97  C3'   C X   5     -16.959  -6.261 -36.759  1.00169.32           C
ANISOU   97  C3'   C X   5    15279  19302  29752   3692   3819   3478       C
ATOM     98  O3'   C X   5     -16.552  -5.479 -37.871  1.00170.63           O
ANISOU   98  O3'   C X   5    15506  19271  30055   3814   3488   3672       O
ATOM     99  C2'   C X   5     -17.473  -5.438 -35.586  1.00162.94           C
ANISOU   99  C2'   C X   5    14354  18322  29233   3907   4397   3215       C
ATOM    100  O2'   C X   5     -18.343  -4.410 -36.037  1.00151.24           O
ANISOU  100  O2'   C X   5    12479  16611  28372   4231   4443   3388       O
ATOM    101  C1'   C X   5     -18.292  -6.478 -34.827  1.00170.06           C
ANISOU  101  C1'   C X   5    15022  19505  30088   3767   4614   3179       C
ATOM    102  N1    C X   5     -17.500  -7.209 -33.799  1.00172.76           N
ANISOU  102  N1    C X   5    15773  20005  29862   3513   4818   2888       N
ATOM    103  C2    C X   5     -16.823  -6.601 -32.712  1.00167.08           C
ANISOU  103  C2    C X   5    15401  19154  28927   3535   5221   2515       C
ATOM    104  O2    C X   5     -16.816  -5.363 -32.562  1.00166.02           O
ANISOU  104  O2    C X   5    15269  18732  29081   3775   5448   2382       O
ATOM    105  N3    C X   5     -16.146  -7.409 -31.844  1.00162.61           N
ANISOU  105  N3    C X   5    15181  18782  27821   3279   5342   2307       N
ATOM    106  C4    C X   5     -16.142  -8.738 -31.998  1.00162.25           C
ANISOU  106  C4    C X   5    15142  19016  27488   3028   5111   2453       C
ATOM    107  N4    C X   5     -15.478  -9.497 -31.124  1.00156.73           N
ANISOU  107  N4    C X   5    14779  18490  26281   2795   5233   2270       N
ATOM    108  C5    C X   5     -16.823  -9.370 -33.070  1.00170.41           C
ANISOU  108  C5    C X   5    15839  20165  28744   2996   4731   2802       C
ATOM    109  C6    C X   5     -17.478  -8.575 -33.919  1.00176.18           C
ANISOU  109  C6    C X   5    16231  20732  29975   3233   4596   3001       C
ATOM    110  P     U X   6     -14.981  -5.233 -38.142  1.00172.94           P
ANISOU  110  P     U X   6    16358  19454  29897   3688   3319   3536       P
ATOM    111  OP1   U X   6     -14.273  -6.518 -37.886  1.00166.46           O
ANISOU  111  OP1   U X   6    15826  18909  28514   3361   3202   3433       O
ATOM    112  OP2   U X   6     -14.829  -4.550 -39.451  1.00171.11           O
ANISOU  112  OP2   U X   6    16092  19061  29863   3805   2939   3823       O
ATOM    113  O5'   U X   6     -14.523  -4.220 -36.995  1.00162.96           O
ANISOU  113  O5'   U X   6    15328  17935  28655   3825   3815   3158       O
ATOM    114  C5'   U X   6     -15.068  -2.909 -36.887  1.00160.40           C
ANISOU  114  C5'   U X   6    14805  17291  28850   4144   4072   3141       C
ATOM    115  C4'   U X   6     -14.384  -2.139 -35.784  1.00157.24           C
ANISOU  115  C4'   U X   6    14737  16681  28326   4182   4513   2725       C
ATOM    116  O4'   U X   6     -14.853  -2.619 -34.489  1.00158.43           O
ANISOU  116  O4'   U X   6    14829  16989  28377   4121   4944   2461       O
ATOM    117  C3'   U X   6     -12.874  -2.322 -35.712  1.00154.31           C
ANISOU  117  C3'   U X   6    14903  16337  27390   3946   4379   2534       C
ATOM    118  O3'   U X   6     -12.140  -1.527 -36.627  1.00152.58           O
ANISOU  118  O3'   U X   6    14867  15883  27225   4008   4122   2647       O
ATOM    119  C2'   U X   6     -12.581  -2.026 -34.252  1.00155.03           C
ANISOU  119  C2'   U X   6    15217  16379  27307   3918   4886   2095       C
ATOM    120  O2'   U X   6     -12.684  -0.630 -34.002  1.00155.13           O
ANISOU  120  O2'   U X   6    15226  16016  27702   4166   5191   1938       O
ATOM    121  C1'   U X   6     -13.764  -2.712 -33.588  1.00156.53           C
ANISOU  121  C1'   U X   6    15058  16781  27636   3932   5134   2103       C
ATOM    122  N1    U X   6     -13.501  -4.153 -33.299  1.00160.97           N
ANISOU  122  N1    U X   6    15740  17718  27705   3630   4995   2110       N
ATOM    123  C2    U X   6     -12.718  -4.519 -32.207  1.00156.13           C
ANISOU  123  C2    U X   6    15495  17225  26600   3431   5219   1788       C
ATOM    124  O2    U X   6     -12.176  -3.718 -31.458  1.00159.00           O
ANISOU  124  O2    U X   6    16114  17420  26878   3466   5517   1473       O
ATOM    125  N3    U X   6     -12.558  -5.882 -32.032  1.00148.23           N
ANISOU  125  N3    U X   6    14568  16554  25199   3173   5065   1852       N
ATOM    126  C4    U X   6     -13.082  -6.913 -32.784  1.00147.56           C
ANISOU  126  C4    U X   6    14245  16677  25144   3079   4740   2165       C
ATOM    127  O4    U X   6     -12.843  -8.090 -32.486  1.00141.35           O
ANISOU  127  O4    U X   6    13575  16150  23981   2842   4656   2176       O
ATOM    128  C5    U X   6     -13.873  -6.464 -33.884  1.00153.41           C
ANISOU  128  C5    U X   6    14615  17295  26378   3275   4520   2463       C
ATOM    129  C6    U X   6     -14.050  -5.150 -34.084  1.00156.97           C
ANISOU  129  C6    U X   6    14978  17440  27226   3540   4647   2436       C
ATOM    130  P     U X   7     -10.732  -2.069 -37.196  1.00161.28           P
ANISOU  130  P     U X   7    16394  17105  27781   3736   3750   2654       P
ATOM    131  OP1   U X   7     -10.397  -1.287 -38.416  1.00155.18           O
ANISOU  131  OP1   U X   7    15653  16107  27199   3840   3443   2900       O
ATOM    132  OP2   U X   7     -10.783  -3.562 -37.265  1.00149.49           O
ANISOU  132  OP2   U X   7    14876  15991  25933   3492   3531   2749       O
ATOM    133  O5'   U X   7      -9.678  -1.701 -36.055  1.00150.57           O
ANISOU  133  O5'   U X   7    15458  15664  26086   3630   4076   2213       O
ATOM    134  C5'   U X   7      -9.702  -0.444 -35.389  1.00145.70           C
ANISOU  134  C5'   U X   7    14898  14724  25737   3814   4469   1959       C
ATOM    135  C4'   U X   7      -8.994  -0.528 -34.059  1.00141.78           C
ANISOU  135  C4'   U X   7    14731  14295  24844   3650   4803   1525       C
ATOM    136  O4'   U X   7      -9.742  -1.393 -33.162  1.00147.72           O
ANISOU  136  O4'   U X   7    15319  15314  25493   3588   5033   1441       O
ATOM    137  C3'   U X   7      -7.611  -1.155 -34.103  1.00139.74           C
ANISOU  137  C3'   U X   7    14874  14213  24007   3362   4553   1436       C
ATOM    138  O3'   U X   7      -6.600  -0.256 -34.517  1.00138.43           O
ANISOU  138  O3'   U X   7    14982  13797  23820   3358   4462   1361       O
ATOM    139  C2'   U X   7      -7.432  -1.689 -32.686  1.00135.84           C
ANISOU  139  C2'   U X   7    14545  13926  23141   3201   4871   1101       C
ATOM    140  O2'   U X   7      -7.102  -0.637 -31.787  1.00126.60           O
ANISOU  140  O2'   U X   7    13573  12526  22002   3252   5255    731       O
ATOM    141  C1'   U X   7      -8.852  -2.150 -32.364  1.00143.20           C
ANISOU  141  C1'   U X   7    15084  14983  24343   3315   5063   1209       C
ATOM    142  N1    U X   7      -9.086  -3.597 -32.619  1.00141.95           N
ANISOU  142  N1    U X   7    14816  15176  23941   3144   4801   1432       N
ATOM    143  C2    U X   7      -8.504  -4.533 -31.773  1.00136.96           C
ANISOU  143  C2    U X   7    14427  14815  22796   2897   4851   1265       C
ATOM    144  O2    U X   7      -7.761  -4.241 -30.838  1.00131.85           O
ANISOU  144  O2    U X   7    14086  14158  21853   2801   5072    947       O
ATOM    145  N3    U X   7      -8.802  -5.849 -32.071  1.00134.19           N
ANISOU  145  N3    U X   7    13955  14749  22283   2755   4617   1491       N
ATOM    146  C4    U X   7      -9.613  -6.316 -33.097  1.00133.63           C
ANISOU  146  C4    U X   7    13550  14733  22488   2814   4343   1838       C
ATOM    147  O4    U X   7      -9.787  -7.530 -33.241  1.00126.39           O
ANISOU  147  O4    U X   7    12571  14070  21380   2650   4162   1991       O
ATOM    148  C5    U X   7     -10.181  -5.291 -33.920  1.00138.72           C
ANISOU  148  C5    U X   7    13954  15119  23636   3063   4290   1995       C
ATOM    149  C6    U X   7      -9.907  -4.009 -33.650  1.00142.25           C
ANISOU  149  C6    U X   7    14510  15271  24266   3223   4519   1800       C
ATOM    150  P     C X   8      -5.229  -0.848 -35.102  1.00152.56           P
ANISOU  150  P     C X   8    17094  15737  25135   3104   4076   1411       P
ATOM    151  OP1   C X   8      -5.515  -2.210 -35.646  1.00131.66           O
ANISOU  151  OP1   C X   8    14306  13418  22302   2983   3761   1680       O
ATOM    152  OP2   C X   8      -4.587   0.199 -35.941  1.00146.60           O
ANISOU  152  OP2   C X   8    16474  14677  24553   3174   3937   1479       O
ATOM    153  O5'   C X   8      -4.326  -1.050 -33.809  1.00135.25           O
ANISOU  153  O5'   C X   8    15237  13670  22482   2898   4307   1007       O
ATOM    154  C5'   C X   8      -3.402  -2.118 -33.748  1.00124.01           C
ANISOU  154  C5'   C X   8    14028  12538  20551   2641   4072    998       C
ATOM    155  C4'   C X   8      -3.295  -2.663 -32.353  1.00123.18           C
ANISOU  155  C4'   C X   8    14053  12652  20099   2500   4339    713       C
ATOM    156  O4'   C X   8      -4.571  -3.206 -31.926  1.00124.06           O
ANISOU  156  O4'   C X   8    13872  12898  20368   2584   4523    791       O
ATOM    157  C3'   C X   8      -2.339  -3.827 -32.210  1.00122.27           C
ANISOU  157  C3'   C X   8    14151  12842  19464   2243   4098    719       C
ATOM    158  O3'   C X   8      -0.999  -3.415 -32.127  1.00118.39           O
ANISOU  158  O3'   C X   8    13979  12293  18712   2110   4016    537       O
ATOM    159  C2'   C X   8      -2.864  -4.546 -30.982  1.00119.77           C
ANISOU  159  C2'   C X   8    13805  12765  18937   2168   4362    580       C
ATOM    160  O2'   C X   8      -2.518  -3.858 -29.789  1.00120.24           O
ANISOU  160  O2'   C X   8    14072  12768  18846   2126   4705    205       O
ATOM    161  C1'   C X   8      -4.364  -4.400 -31.195  1.00123.02           C
ANISOU  161  C1'   C X   8    13837  13099  19807   2380   4519    739       C
ATOM    162  N1    C X   8      -4.932  -5.520 -31.983  1.00122.72           N
ANISOU  162  N1    C X   8    13570  13252  19808   2353   4230   1083       N
ATOM    163  C2    C X   8      -4.766  -6.869 -31.605  1.00119.63           C
ANISOU  163  C2    C X   8    13238  13172  19044   2155   4129   1136       C
ATOM    164  O2    C X   8      -4.100  -7.164 -30.593  1.00116.67           O
ANISOU  164  O2    C X   8    13114  12936  18279   2001   4262    915       O
ATOM    165  N3    C X   8      -5.333  -7.822 -32.385  1.00119.28           N
ANISOU  165  N3    C X   8    12977  13264  19078   2130   3875   1439       N
ATOM    166  C4    C X   8      -6.040  -7.485 -33.470  1.00120.24           C
ANISOU  166  C4    C X   8    12831  13257  19599   2282   3711   1682       C
ATOM    167  N4    C X   8      -6.585  -8.456 -34.201  1.00118.67           N
ANISOU  167  N4    C X   8    12429  13212  19446   2227   3455   1959       N
ATOM    168  C5    C X   8      -6.226  -6.133 -33.866  1.00122.38           C
ANISOU  168  C5    C X   8    13028  13228  20243   2493   3794   1660       C
ATOM    169  C6    C X   8      -5.659  -5.200 -33.098  1.00125.66           C
ANISOU  169  C6    C X   8    13663  13482  20601   2524   4061   1357       C
ATOM    170  P     G X   9      -0.049  -3.742 -33.363  1.00115.37           P
ANISOU  170  P     G X   9    13694  11923  18217   2018   3583    756       P
ATOM    171  OP1   G X   9       0.942  -2.640 -33.417  1.00121.00           O
ANISOU  171  OP1   G X   9    14638  12404  18931   1992   3613    565       O
ATOM    172  OP2   G X   9      -0.888  -4.014 -34.566  1.00115.26           O
ANISOU  172  OP2   G X   9    13408  11879  18507   2144   3361   1117       O
ATOM    173  O5'   G X   9       0.597  -5.136 -32.938  1.00116.99           O
ANISOU  173  O5'   G X   9    14032  12479  17941   1794   3423    761       O
ATOM    174  C5'   G X   9       0.824  -5.436 -31.570  1.00109.95           C
ANISOU  174  C5'   G X   9    13285  11760  16731   1675   3647    506       C
ATOM    175  C4'   G X   9       0.524  -6.877 -31.244  1.00107.32           C
ANISOU  175  C4'   G X   9    12887  11735  16153   1569   3566    643       C
ATOM    176  O4'   G X   9      -0.898  -7.115 -31.324  1.00111.91           O
ANISOU  176  O4'   G X   9    13169  12324  17027   1704   3694    796       O
ATOM    177  C3'   G X   9       1.096  -7.937 -32.171  1.00109.56           C
ANISOU  177  C3'   G X   9    13188  12157  16281   1465   3178    893       C
ATOM    178  O3'   G X   9       2.475  -8.169 -32.007  1.00106.69           O
ANISOU  178  O3'   G X   9    13084  11882  15569   1302   3023    791       O
ATOM    179  C2'   G X   9       0.224  -9.135 -31.835  1.00108.90           C
ANISOU  179  C2'   G X   9    12945  12296  16138   1431   3206   1041       C
ATOM    180  O2'   G X   9       0.532  -9.639 -30.547  1.00106.47           O
ANISOU  180  O2'   G X   9    12792  12186  15474   1299   3370    872       O
ATOM    181  C1'   G X   9      -1.126  -8.462 -31.703  1.00110.51           C
ANISOU  181  C1'   G X   9    12893  12366  16728   1615   3472   1041       C
ATOM    182  N9    G X   9      -1.910  -8.509 -32.948  1.00109.50           N
ANISOU  182  N9    G X   9    12501  12148  16958   1736   3279   1328       N
ATOM    183  C8    G X   9      -2.265  -7.468 -33.773  1.00112.61           C
ANISOU  183  C8    G X   9    12766  12291  17730   1910   3251   1404       C
ATOM    184  N7    G X   9      -3.016  -7.864 -34.771  1.00116.60           N
ANISOU  184  N7    G X   9    13026  12810  18467   1971   3044   1692       N
ATOM    185  C5    G X   9      -3.168  -9.242 -34.594  1.00111.66           C
ANISOU  185  C5    G X   9    12370  12446  17612   1822   2944   1792       C
ATOM    186  C6    G X   9      -3.885 -10.226 -35.357  1.00112.01           C
ANISOU  186  C6    G X   9    12195  12621  17744   1783   2722   2066       C
ATOM    187  O6    G X   9      -4.564 -10.107 -36.397  1.00107.22           O
ANISOU  187  O6    G X   9    11361  11953  17426   1869   2539   2295       O
ATOM    188  N1    G X   9      -3.750 -11.492 -34.788  1.00112.72           N
ANISOU  188  N1    G X   9    12354  12941  17531   1610   2713   2065       N
ATOM    189  C2    G X   9      -3.033 -11.788 -33.645  1.00110.02           C
ANISOU  189  C2    G X   9    12253  12708  16841   1497   2877   1858       C
ATOM    190  N2    G X   9      -3.041 -13.080 -33.269  1.00108.47           N
ANISOU  190  N2    G X   9    12086  12722  16408   1344   2831   1929       N
ATOM    191  N3    G X   9      -2.371 -10.885 -32.928  1.00103.35           N
ANISOU  191  N3    G X   9    11608  11772  15891   1525   3065   1606       N
ATOM    192  C4    G X   9      -2.482  -9.647 -33.460  1.00108.77           C
ANISOU  192  C4    G X   9    12236  12219  16874   1685   3093   1577       C
ATOM    193  P     G X  10       3.488  -7.818 -33.202  1.00113.90           P
ANISOU  193  P     G X  10    14095  12663  16520   1278   2731    875       P
ATOM    194  OP1   G X  10       3.613  -6.338 -33.311  1.00105.76           O
ANISOU  194  OP1   G X  10    13111  11351  15719   1374   2873    720       O
ATOM    195  OP2   G X  10       3.166  -8.643 -34.397  1.00109.17           O
ANISOU  195  OP2   G X  10    13350  12111  16020   1292   2456   1184       O
ATOM    196  O5'   G X  10       4.863  -8.336 -32.625  1.00104.63           O
ANISOU  196  O5'   G X  10    13167  11666  14922   1085   2623    742       O
ATOM    197  C5'   G X  10       5.230  -8.000 -31.300  1.00102.20           C
ANISOU  197  C5'   G X  10    13016  11432  14383   1005   2840    463       C
ATOM    198  C4'   G X  10       6.715  -7.849 -31.193  1.00100.39           C
ANISOU  198  C4'   G X  10    13007  11243  13894    857   2692    329       C
ATOM    199  O4'   G X  10       7.321  -9.167 -31.092  1.00 99.53           O
ANISOU  199  O4'   G X  10    12945  11386  13485    734   2480    457       O
ATOM    200  C3'   G X  10       7.379  -7.166 -32.383  1.00100.87           C
ANISOU  200  C3'   G X  10    13092  11096  14138    881   2515    385       C
ATOM    201  O3'   G X  10       8.475  -6.419 -31.883  1.00100.93           O
ANISOU  201  O3'   G X  10    13295  11063  13991    768   2549    133       O
ATOM    202  C2'   G X  10       7.900  -8.350 -33.199  1.00101.17           C
ANISOU  202  C2'   G X  10    13108  11281  14051    815   2206    624       C
ATOM    203  O2'   G X  10       8.967  -8.051 -34.079  1.00100.94           O
ANISOU  203  O2'   G X  10    13164  11164  14025    759   2009    648       O
ATOM    204  C1'   G X  10       8.308  -9.309 -32.085  1.00 95.60           C
ANISOU  204  C1'   G X  10    12494  10850  12981    687   2209    557       C
ATOM    205  N9    G X  10       8.383 -10.721 -32.466  1.00 96.54           N
ANISOU  205  N9    G X  10    12560  11142  12980    644   2002    787       N
ATOM    206  C8    G X  10       7.791 -11.321 -33.547  1.00100.24           C
ANISOU  206  C8    G X  10    12883  11571  13631    708   1863   1033       C
ATOM    207  N7    G X  10       8.057 -12.596 -33.633  1.00100.10           N
ANISOU  207  N7    G X  10    12867  11717  13449    636   1705   1176       N
ATOM    208  C5    G X  10       8.879 -12.856 -32.548  1.00 95.70           C
ANISOU  208  C5    G X  10    12455  11319  12589    532   1730   1043       C
ATOM    209  C6    G X  10       9.485 -14.075 -32.139  1.00 95.87           C
ANISOU  209  C6    G X  10    12535  11536  12354    436   1600   1129       C
ATOM    210  O6    G X  10       9.398 -15.188 -32.679  1.00 94.81           O
ANISOU  210  O6    G X  10    12344  11453  12227    426   1455   1328       O
ATOM    211  N1    G X  10      10.254 -13.902 -30.987  1.00 94.92           N
ANISOU  211  N1    G X  10    12558  11551  11958    344   1651    960       N
ATOM    212  C2    G X  10      10.415 -12.707 -30.318  1.00 96.16           C
ANISOU  212  C2    G X  10    12802  11659  12077    327   1816    709       C
ATOM    213  N2    G X  10      11.195 -12.760 -29.223  1.00102.37           N
ANISOU  213  N2    G X  10    13726  12619  12550    209   1820    571       N
ATOM    214  N3    G X  10       9.848 -11.559 -30.688  1.00 95.68           N
ANISOU  214  N3    G X  10    12695  11390  12270    416   1962    606       N
ATOM    215  C4    G X  10       9.096 -11.707 -31.810  1.00 96.64           C
ANISOU  215  C4    G X  10    12665  11378  12674    524   1905    797       C
ATOM    216  P     G X  11       9.047  -5.169 -32.698  1.00109.68           P
ANISOU  216  P     G X  11    14463  11883  15328    791   2520     69       P
ATOM    217  OP1   G X  11       8.099  -4.035 -32.467  1.00103.43           O
ANISOU  217  OP1   G X  11    13616  10839  14842    935   2804    -49       O
ATOM    218  OP2   G X  11       9.298  -5.611 -34.104  1.00105.72           O
ANISOU  218  OP2   G X  11    13888  11349  14931    815   2246    348       O
ATOM    219  O5'   G X  11      10.432  -4.883 -31.945  1.00104.07           O
ANISOU  219  O5'   G X  11    13965  11261  14315    594   2497   -194       O
ATOM    220  C5'   G X  11      10.447  -4.535 -30.562  1.00 98.36           C
ANISOU  220  C5'   G X  11    13358  10618  13395    513   2718   -486       C
ATOM    221  C4'   G X  11      11.654  -5.099 -29.844  1.00100.49           C
ANISOU  221  C4'   G X  11    13770  11154  13259    307   2572   -596       C
ATOM    222  O4'   G X  11      11.563  -6.538 -29.766  1.00 99.72           O
ANISOU  222  O4'   G X  11    13605  11326  12959    294   2411   -376       O
ATOM    223  C3'   G X  11      12.993  -4.826 -30.498  1.00102.29           C
ANISOU  223  C3'   G X  11    14070  11336  13458    194   2354   -607       C
ATOM    224  O3'   G X  11      13.509  -3.593 -30.062  1.00104.51           O
ANISOU  224  O3'   G X  11    14486  11461  13761    103   2492   -906       O
ATOM    225  C2'   G X  11      13.856  -6.013 -30.077  1.00 99.58           C
ANISOU  225  C2'   G X  11    13758  11319  12758     61   2133   -535       C
ATOM    226  O2'   G X  11      14.377  -5.793 -28.771  1.00 99.22           O
ANISOU  226  O2'   G X  11    13853  11437  12406    -96   2211   -799       O
ATOM    227  C1'   G X  11      12.828  -7.125 -29.961  1.00 97.61           C
ANISOU  227  C1'   G X  11    13395  11212  12479    164   2147   -321       C
ATOM    228  N9    G X  11      12.664  -8.040 -31.101  1.00 96.69           N
ANISOU  228  N9    G X  11    13149  11101  12489    247   1947     -9       N
ATOM    229  C8    G X  11      11.944  -7.834 -32.261  1.00 96.84           C
ANISOU  229  C8    G X  11    13046  10918  12829    387   1935    166       C
ATOM    230  N7    G X  11      11.848  -8.916 -32.995  1.00 93.83           N
ANISOU  230  N7    G X  11    12575  10625  12451    414   1751    417       N
ATOM    231  C5    G X  11      12.490  -9.906 -32.247  1.00 92.65           C
ANISOU  231  C5    G X  11    12483  10730  11990    306   1653    418       C
ATOM    232  C6    G X  11      12.713 -11.291 -32.506  1.00 93.54           C
ANISOU  232  C6    G X  11    12550  11008  11981    284   1467    627       C
ATOM    233  O6    G X  11      12.404 -11.974 -33.490  1.00 98.14           O
ANISOU  233  O6    G X  11    13041  11558  12691    339   1346    839       O
ATOM    234  N1    G X  11      13.404 -11.902 -31.466  1.00 92.82           N
ANISOU  234  N1    G X  11    12543  11143  11582    177   1420    569       N
ATOM    235  C2    G X  11      13.834 -11.274 -30.322  1.00 92.75           C
ANISOU  235  C2    G X  11    12650  11219  11371     83   1523    335       C
ATOM    236  N2    G X  11      14.479 -12.055 -29.442  1.00 92.32           N
ANISOU  236  N2    G X  11    12659  11409  11011    -18   1426    345       N
ATOM    237  N3    G X  11      13.638  -9.988 -30.061  1.00 89.77           N
ANISOU  237  N3    G X  11    12328  10694  11086     84   1704    110       N
ATOM    238  C4    G X  11      12.964  -9.379 -31.060  1.00 92.54           C
ANISOU  238  C4    G X  11    12594  10800  11768    206   1766    170       C
ATOM    239  P     G X  12      14.448  -2.751 -31.036  1.00110.64           P
ANISOU  239  P     G X  12    15303  12012  14722     50   2379   -920       P
ATOM    240  OP1   G X  12      14.408  -1.337 -30.562  1.00111.64           O
ANISOU  240  OP1   G X  12    15546  11886  14985     16   2625  -1225       O
ATOM    241  OP2   G X  12      14.082  -3.108 -32.442  1.00106.30           O
ANISOU  241  OP2   G X  12    14616  11352  14419    192   2234   -592       O
ATOM    242  O5'   G X  12      15.895  -3.354 -30.766  1.00106.67           O
ANISOU  242  O5'   G X  12    14866  11770  13892   -156   2137   -960       O
ATOM    243  C5'   G X  12      16.378  -3.560 -29.449  1.00102.76           C
ANISOU  243  C5'   G X  12    14476  11523  13046   -316   2155  -1175       C
ATOM    244  C4'   G X  12      17.604  -4.421 -29.502  1.00101.98           C
ANISOU  244  C4'   G X  12    14364  11681  12704   -449   1865  -1081       C
ATOM    245  O4'   G X  12      17.201  -5.786 -29.787  1.00 98.34           O
ANISOU  245  O4'   G X  12    13789  11395  12178   -345   1731   -785       O
ATOM    246  C3'   G X  12      18.572  -4.046 -30.618  1.00103.01           C
ANISOU  246  C3'   G X  12    14465  11668  13006   -494   1709  -1017       C
ATOM    247  O3'   G X  12      19.517  -3.074 -30.193  1.00104.01           O
ANISOU  247  O3'   G X  12    14699  11743  13077   -681   1732  -1296       O
ATOM    248  C2'   G X  12      19.187  -5.382 -31.018  1.00101.50           C
ANISOU  248  C2'   G X  12    14176  11714  12674   -498   1444   -770       C
ATOM    249  O2'   G X  12      20.249  -5.717 -30.133  1.00100.68           O
ANISOU  249  O2'   G X  12    14114  11874  12266   -674   1307   -887       O
ATOM    250  C1'   G X  12      18.022  -6.350 -30.775  1.00 97.81           C
ANISOU  250  C1'   G X  12    13647  11354  12161   -354   1492   -590       C
ATOM    251  N9    G X  12      17.149  -6.551 -31.947  1.00 94.16           N
ANISOU  251  N9    G X  12    13081  10716  11981   -178   1503   -352       N
ATOM    252  C8    G X  12      16.563  -5.583 -32.737  1.00 98.84           C
ANISOU  252  C8    G X  12    13660  11011  12886    -81   1625   -348       C
ATOM    253  N7    G X  12      15.789  -6.064 -33.675  1.00 98.64           N
ANISOU  253  N7    G X  12    13526  10915  13038     61   1582    -97       N
ATOM    254  C5    G X  12      15.844  -7.442 -33.477  1.00 93.53           C
ANISOU  254  C5    G X  12    12825  10519  12192     55   1442     55       C
ATOM    255  C6    G X  12      15.189  -8.493 -34.189  1.00 93.72           C
ANISOU  255  C6    G X  12    12739  10592  12279    156   1345    323       C
ATOM    256  O6    G X  12      14.418  -8.418 -35.176  1.00 93.90           O
ANISOU  256  O6    G X  12    12680  10466  12533    268   1344    488       O
ATOM    257  N1    G X  12      15.531  -9.731 -33.643  1.00 88.41           N
ANISOU  257  N1    G X  12    12057  10172  11364    105   1230    398       N
ATOM    258  C2    G X  12      16.375  -9.936 -32.566  1.00 87.99           C
ANISOU  258  C2    G X  12    12081  10315  11038    -17   1193    261       C
ATOM    259  N2    G X  12      16.563 -11.222 -32.209  1.00 82.89           N
ANISOU  259  N2    G X  12    11406   9883  10204    -34   1069    401       N
ATOM    260  N3    G X  12      16.982  -8.962 -31.889  1.00 89.31           N
ANISOU  260  N3    G X  12    12345  10466  11121   -122   1264     11       N
ATOM    261  C4    G X  12      16.667  -7.753 -32.401  1.00 91.39           C
ANISOU  261  C4    G X  12    12628  10471  11626    -82   1396    -89       C
ATOM    262  P     C X  13      20.193  -2.045 -31.231  1.00106.30           P
ANISOU  262  P     C X  13    15001  11745  13643   -730   1721  -1330       P
ATOM    263  OP1   C X  13      20.816  -0.946 -30.439  1.00104.75           O
ANISOU  263  OP1   C X  13    14939  11480  13380   -927   1827  -1685       O
ATOM    264  OP2   C X  13      19.252  -1.698 -32.331  1.00111.19           O
ANISOU  264  OP2   C X  13    15565  12073  14610   -532   1818  -1141       O
ATOM    265  O5'   C X  13      21.368  -2.894 -31.871  1.00107.09           O
ANISOU  265  O5'   C X  13    15008  12033  13650   -806   1437  -1152       O
ATOM    266  C5'   C X  13      22.459  -2.242 -32.492  1.00118.51           C
ANISOU  266  C5'   C X  13    16459  13365  15204   -939   1366  -1213       C
ATOM    267  C4'   C X  13      23.774  -2.723 -31.937  1.00109.97           C
ANISOU  267  C4'   C X  13    15345  12572  13866  -1129   1165  -1292       C
ATOM    268  O4'   C X  13      23.801  -4.166 -31.890  1.00102.01           O
ANISOU  268  O4'   C X  13    14234  11838  12689  -1049    989  -1064       O
ATOM    269  C3'   C X  13      24.980  -2.327 -32.762  1.00111.00           C
ANISOU  269  C3'   C X  13    15427  12628  14121  -1256   1059  -1290       C
ATOM    270  O3'   C X  13      25.456  -1.073 -32.335  1.00115.50           O
ANISOU  270  O3'   C X  13    16099  13053  14732  -1439   1163  -1583       O
ATOM    271  C2'   C X  13      25.987  -3.461 -32.547  1.00108.35           C
ANISOU  271  C2'   C X  13    14970  12628  13569  -1325    810  -1189       C
ATOM    272  O2'   C X  13      26.885  -3.148 -31.495  1.00114.86           O
ANISOU  272  O2'   C X  13    15821  13637  14184  -1543    734  -1429       O
ATOM    273  C1'   C X  13      25.102  -4.640 -32.122  1.00101.33           C
ANISOU  273  C1'   C X  13    14054  11920  12526  -1162    777  -1014       C
ATOM    274  N1    C X  13      25.025  -5.735 -33.112  1.00 98.63           N
ANISOU  274  N1    C X  13    13594  11613  12266  -1015    663   -708       N
ATOM    275  C2    C X  13      25.906  -6.829 -33.020  1.00 97.08           C
ANISOU  275  C2    C X  13    13285  11674  11930  -1042    453   -586       C
ATOM    276  O2    C X  13      26.758  -6.835 -32.111  1.00 93.38           O
ANISOU  276  O2    C X  13    12802  11412  11267  -1191    344   -718       O
ATOM    277  N3    C X  13      25.804  -7.842 -33.930  1.00 94.72           N
ANISOU  277  N3    C X  13    12891  11384  11715   -909    374   -329       N
ATOM    278  C4    C X  13      24.861  -7.792 -34.894  1.00 91.69           C
ANISOU  278  C4    C X  13    12526  10791  11519   -771    477   -194       C
ATOM    279  N4    C X  13      24.782  -8.792 -35.788  1.00 85.31           N
ANISOU  279  N4    C X  13    11639   9999  10775   -665    398     35       N
ATOM    280  C5    C X  13      23.953  -6.693 -34.995  1.00 92.03           C
ANISOU  280  C5    C X  13    12669  10595  11704   -737    665   -290       C
ATOM    281  C6    C X  13      24.066  -5.711 -34.086  1.00 96.49           C
ANISOU  281  C6    C X  13    13323  11130  12208   -851    761   -545       C
ATOM    282  P     A X  14      26.135  -0.079 -33.380  1.00142.16           P
ANISOU  282  P     A X  14    19481  16148  18383  -1531   1203  -1604       P
ATOM    283  OP1   A X  14      25.065   0.329 -34.332  1.00127.58           O
ANISOU  283  OP1   A X  14    17669  13987  16820  -1333   1357  -1437       O
ATOM    284  OP2   A X  14      27.401  -0.733 -33.852  1.00126.06           O
ANISOU  284  OP2   A X  14    17305  14311  16282  -1634    984  -1493       O
ATOM    285  O5'   A X  14      26.511   1.191 -32.492  1.00132.08           O
ANISOU  285  O5'   A X  14    18340  14754  17089  -1750   1333  -1983       O
ATOM    286  C5'   A X  14      25.562   1.779 -31.616  1.00125.55           C
ANISOU  286  C5'   A X  14    17651  13813  16238  -1715   1542  -2190       C
ATOM    287  C4'   A X  14      26.181   2.157 -30.290  1.00128.82           C
ANISOU  287  C4'   A X  14    18155  14402  16389  -1964   1534  -2540       C
ATOM    288  O4'   A X  14      26.013   1.085 -29.328  1.00126.19           O
ANISOU  288  O4'   A X  14    17794  14446  15708  -1945   1415  -2510       O
ATOM    289  C3'   A X  14      27.679   2.411 -30.280  1.00131.70           C
ANISOU  289  C3'   A X  14    18468  14881  16690  -2235   1363  -2663       C
ATOM    290  O3'   A X  14      28.034   3.676 -30.789  1.00134.94           O
ANISOU  290  O3'   A X  14    18953  14949  17369  -2358   1499  -2816       O
ATOM    291  C2'   A X  14      28.031   2.240 -28.813  1.00131.31           C
ANISOU  291  C2'   A X  14    18477  15149  16265  -2425   1286  -2920       C
ATOM    292  O2'   A X  14      27.698   3.412 -28.083  1.00132.10           O
ANISOU  292  O2'   A X  14    18768  15046  16377  -2556   1516  -3282       O
ATOM    293  C1'   A X  14      27.079   1.111 -28.401  1.00128.73           C
ANISOU  293  C1'   A X  14    18128  15036  15749  -2211   1265  -2728       C
ATOM    294  N9    A X  14      27.744  -0.206 -28.392  1.00126.68           N
ANISOU  294  N9    A X  14    17704  15142  15285  -2197    974  -2490       N
ATOM    295  C8    A X  14      27.413  -1.345 -29.087  1.00121.30           C
ANISOU  295  C8    A X  14    16895  14542  14653  -1976    873  -2140       C
ATOM    296  N7    A X  14      28.220  -2.359 -28.846  1.00119.84           N
ANISOU  296  N7    A X  14    16580  14685  14269  -2021    617  -2005       N
ATOM    297  C5    A X  14      29.145  -1.854 -27.929  1.00124.45           C
ANISOU  297  C5    A X  14    17197  15438  14650  -2290    525  -2271       C
ATOM    298  C6    A X  14      30.268  -2.413 -27.268  1.00122.75           C
ANISOU  298  C6    A X  14    16874  15582  14182  -2457    252  -2278       C
ATOM    299  N6    A X  14      30.687  -3.672 -27.425  1.00119.84           N
ANISOU  299  N6    A X  14    16338  15460  13738  -2357     28  -1994       N
ATOM    300  N1    A X  14      30.971  -1.627 -26.420  1.00121.88           N
ANISOU  300  N1    A X  14    16830  15571  13908  -2739    211  -2589       N
ATOM    301  C2    A X  14      30.567  -0.366 -26.246  1.00127.48           C
ANISOU  301  C2    A X  14    17718  16011  14708  -2844    451  -2890       C
ATOM    302  N3    A X  14      29.540   0.273 -26.803  1.00131.56           N
ANISOU  302  N3    A X  14    18348  16158  15480  -2692    732  -2915       N
ATOM    303  C4    A X  14      28.857  -0.529 -27.643  1.00128.35           C
ANISOU  303  C4    A X  14    17858  15684  15225  -2412    746  -2584       C
ATOM    304  P     G X  15      29.181   3.778 -31.907  1.00154.44           P
ANISOU  304  P     G X  15    21298  17364  20019  -2463   1367  -2675       P
ATOM    305  OP1   G X  15      29.163   5.169 -32.428  1.00146.70           O
ANISOU  305  OP1   G X  15    20436  15952  19351  -2543   1576  -2808       O
ATOM    306  OP2   G X  15      29.026   2.634 -32.846  1.00137.73           O
ANISOU  306  OP2   G X  15    19032  15367  17932  -2249   1233  -2293       O
ATOM    307  O5'   G X  15      30.536   3.509 -31.108  1.00146.49           O
ANISOU  307  O5'   G X  15    20203  16710  18745  -2746   1141  -2850       O
ATOM    308  C5'   G X  15      30.891   4.261 -29.954  1.00142.47           C
ANISOU  308  C5'   G X  15    19811  16248  18073  -3004   1180  -3231       C
ATOM    309  C4'   G X  15      32.028   3.597 -29.220  1.00139.91           C
ANISOU  309  C4'   G X  15    19354  16360  17445  -3208    894  -3288       C
ATOM    310  O4'   G X  15      31.520   2.443 -28.494  1.00134.31           O
ANISOU  310  O4'   G X  15    18617  15982  16433  -3065    776  -3161       O
ATOM    311  C3'   G X  15      33.115   3.021 -30.119  1.00139.00           C
ANISOU  311  C3'   G X  15    19007  16374  17433  -3232    686  -3054       C
ATOM    312  O3'   G X  15      34.072   3.967 -30.549  1.00139.78           O
ANISOU  312  O3'   G X  15    19078  16306  17726  -3472    709  -3203       O
ATOM    313  C2'   G X  15      33.683   1.889 -29.282  1.00136.29           C
ANISOU  313  C2'   G X  15    18522  16508  16753  -3273    402  -2991       C
ATOM    314  O2'   G X  15      34.549   2.390 -28.269  1.00131.74           O
ANISOU  314  O2'   G X  15    17956  16124  15974  -3594    287  -3295       O
ATOM    315  C1'   G X  15      32.404   1.351 -28.642  1.00134.08           C
ANISOU  315  C1'   G X  15    18371  16288  16286  -3066    488  -2940       C
ATOM    316  N9    G X  15      31.750   0.370 -29.530  1.00132.10           N
ANISOU  316  N9    G X  15    18034  16006  16151  -2755    485  -2572       N
ATOM    317  C8    G X  15      30.649   0.546 -30.340  1.00130.21           C
ANISOU  317  C8    G X  15    17874  15457  16143  -2525    692  -2435       C
ATOM    318  N7    G X  15      30.329  -0.522 -31.026  1.00125.89           N
ANISOU  318  N7    G X  15    17216  14982  15636  -2302    614  -2112       N
ATOM    319  C5    G X  15      31.283  -1.458 -30.654  1.00120.23           C
ANISOU  319  C5    G X  15    16340  14621  14723  -2374    356  -2029       C
ATOM    320  C6    G X  15      31.462  -2.807 -31.059  1.00116.31           C
ANISOU  320  C6    G X  15    15680  14325  14186  -2215    185  -1727       C
ATOM    321  O6    G X  15      30.758  -3.433 -31.870  1.00115.70           O
ANISOU  321  O6    G X  15    15582  14147  14231  -1990    235  -1483       O
ATOM    322  N1    G X  15      32.572  -3.406 -30.427  1.00114.48           N
ANISOU  322  N1    G X  15    15300  14432  13764  -2347    -65  -1729       N
ATOM    323  C2    G X  15      33.375  -2.737 -29.527  1.00118.02           C
ANISOU  323  C2    G X  15    15760  15021  14062  -2617   -149  -1996       C
ATOM    324  N2    G X  15      34.406  -3.386 -28.975  1.00121.42           N
ANISOU  324  N2    G X  15    16022  15792  14322  -2723   -414  -1955       N
ATOM    325  N3    G X  15      33.212  -1.485 -29.146  1.00121.77           N
ANISOU  325  N3    G X  15    16399  15318  14552  -2788      9  -2299       N
ATOM    326  C4    G X  15      32.159  -0.916 -29.742  1.00124.97           C
ANISOU  326  C4    G X  15    16949  15377  15159  -2646    265  -2297       C
ATOM    327  P     G X  16      34.527   3.947 -32.090  1.00153.92           P
ANISOU  327  P     G X  16    20737  17909  19836  -3398    726  -2939       P
ATOM    328  OP1   G X  16      35.232   5.228 -32.363  1.00145.18           O
ANISOU  328  OP1   G X  16    19678  16543  18941  -3664    836  -3156       O
ATOM    329  OP2   G X  16      33.338   3.546 -32.900  1.00144.99           O
ANISOU  329  OP2   G X  16    19663  16589  18836  -3069    854  -2663       O
ATOM    330  O5'   G X  16      35.591   2.759 -32.162  1.00133.04           O
ANISOU  330  O5'   G X  16    17822  15670  17058  -3418    435  -2755       O
ATOM    331  C5'   G X  16      36.684   2.735 -31.262  1.00132.42           C
ANISOU  331  C5'   G X  16    17626  15898  16789  -3684    229  -2945       C
ATOM    332  C4'   G X  16      37.264   1.354 -31.085  1.00128.30           C
ANISOU  332  C4'   G X  16    16868  15784  16096  -3596    -46  -2722       C
ATOM    333  O4'   G X  16      36.262   0.419 -30.603  1.00128.05           O
ANISOU  333  O4'   G X  16    16906  15888  15857  -3351    -74  -2574       O
ATOM    334  C3'   G X  16      37.808   0.661 -32.318  1.00123.17           C
ANISOU  334  C3'   G X  16    16008  15136  15655  -3465    -94  -2427       C
ATOM    335  O3'   G X  16      39.037   1.187 -32.780  1.00125.40           O
ANISOU  335  O3'   G X  16    16132  15404  16111  -3695   -130  -2503       O
ATOM    336  C2'   G X  16      37.894  -0.778 -31.838  1.00119.88           C
ANISOU  336  C2'   G X  16    15438  15087  15023  -3306   -326  -2222       C
ATOM    337  O2'   G X  16      38.977  -0.955 -30.935  1.00115.66           O
ANISOU  337  O2'   G X  16    14735  14895  14317  -3519   -576  -2333       O
ATOM    338  C1'   G X  16      36.592  -0.885 -31.048  1.00120.43           C
ANISOU  338  C1'   G X  16    15733  15141  14885  -3173   -246  -2265       C
ATOM    339  N9    G X  16      35.532  -1.389 -31.927  1.00117.58           N
ANISOU  339  N9    G X  16    15440  14583  14651  -2873   -102  -2018       N
ATOM    340  C8    G X  16      34.438  -0.768 -32.484  1.00122.70           C
ANISOU  340  C8    G X  16    16277  14888  15455  -2751    144  -2016       C
ATOM    341  N7    G X  16      33.741  -1.572 -33.249  1.00116.84           N
ANISOU  341  N7    G X  16    15516  14089  14786  -2492    178  -1743       N
ATOM    342  C5    G X  16      34.440  -2.773 -33.195  1.00110.29           C
ANISOU  342  C5    G X  16    14486  13563  13856  -2444    -39  -1570       C
ATOM    343  C6    G X  16      34.199  -4.022 -33.805  1.00106.67           C
ANISOU  343  C6    G X  16    13927  13185  13418  -2215   -103  -1277       C
ATOM    344  O6    G X  16      33.275  -4.336 -34.558  1.00113.78           O
ANISOU  344  O6    G X  16    14897  13919  14416  -2016     10  -1107       O
ATOM    345  N1    G X  16      35.160  -4.964 -33.467  1.00104.39           N
ANISOU  345  N1    G X  16    13431  13201  13031  -2236   -327  -1185       N
ATOM    346  C2    G X  16      36.235  -4.749 -32.645  1.00110.86           C
ANISOU  346  C2    G X  16    14134  14251  13738  -2452   -496  -1338       C
ATOM    347  N2    G X  16      37.073  -5.780 -32.430  1.00115.46           N
ANISOU  347  N2    G X  16    14494  15115  14262  -2421   -717  -1191       N
ATOM    348  N3    G X  16      36.468  -3.590 -32.065  1.00114.63           N
ANISOU  348  N3    G X  16    14705  14678  14172  -2686   -454  -1619       N
ATOM    349  C4    G X  16      35.541  -2.668 -32.388  1.00113.55           C
ANISOU  349  C4    G X  16    14784  14221  14137  -2665   -214  -1724       C
ATOM    350  P     G X  17      39.380   1.152 -34.351  1.00124.07           P
ANISOU  350  P     G X  17    15858  15028  16254  -3611    -12  -2285       P
ATOM    351  OP1   G X  17      40.513   2.091 -34.528  1.00125.68           O
ANISOU  351  OP1   G X  17    15967  15170  16616  -3924      4  -2468       O
ATOM    352  OP2   G X  17      38.141   1.328 -35.152  1.00124.40           O
ANISOU  352  OP2   G X  17    16108  14744  16416  -3383    211  -2146       O
ATOM    353  O5'   G X  17      39.887  -0.335 -34.611  1.00113.70           O
ANISOU  353  O5'   G X  17    14285  14025  14890  -3437   -207  -2013       O
ATOM    354  C5'   G X  17      40.879  -0.915 -33.780  1.00109.58           C
ANISOU  354  C5'   G X  17    13533  13879  14223  -3552   -472  -2048       C
ATOM    355  C4'   G X  17      41.192  -2.321 -34.210  1.00109.45           C
ANISOU  355  C4'   G X  17    13295  14069  14224  -3330   -602  -1757       C
ATOM    356  O4'   G X  17      40.125  -3.216 -33.797  1.00116.03           O
ANISOU  356  O4'   G X  17    14246  14971  14870  -3076   -637  -1609       O
ATOM    357  C3'   G X  17      41.276  -2.535 -35.709  1.00107.38           C
ANISOU  357  C3'   G X  17    12974  13604  14221  -3201   -436  -1565       C
ATOM    358  O3'   G X  17      42.488  -2.103 -36.277  1.00102.73           O
ANISOU  358  O3'   G X  17    12185  13016  13834  -3397   -421  -1618       O
ATOM    359  C2'   G X  17      41.013  -4.026 -35.844  1.00108.39           C
ANISOU  359  C2'   G X  17    12999  13900  14285  -2918   -539  -1299       C
ATOM    360  O2'   G X  17      42.145  -4.790 -35.475  1.00 99.54           O
ANISOU  360  O2'   G X  17    11572  13088  13159  -2950   -759  -1238       O
ATOM    361  C1'   G X  17      39.944  -4.223 -34.775  1.00111.42           C
ANISOU  361  C1'   G X  17    13578  14351  14408  -2825   -598  -1333       C
ATOM    362  N9    G X  17      38.610  -4.072 -35.356  1.00105.58           N
ANISOU  362  N9    G X  17    13085  13330  13699  -2648   -391  -1260       N
ATOM    363  C8    G X  17      37.805  -2.962 -35.317  1.00109.52           C
ANISOU  363  C8    G X  17    13827  13568  14216  -2710   -213  -1415       C
ATOM    364  N7    G X  17      36.676  -3.149 -35.953  1.00109.94           N
ANISOU  364  N7    G X  17    14032  13422  14320  -2501    -70  -1271       N
ATOM    365  C5    G X  17      36.768  -4.448 -36.444  1.00108.00           C
ANISOU  365  C5    G X  17    13646  13313  14076  -2311   -156  -1026       C
ATOM    366  C6    G X  17      35.852  -5.208 -37.212  1.00103.68           C
ANISOU  366  C6    G X  17    13163  12665  13565  -2068    -82   -804       C
ATOM    367  O6    G X  17      34.744  -4.843 -37.610  1.00103.41           O
ANISOU  367  O6    G X  17    13312  12409  13569  -1967     65   -766       O
ATOM    368  N1    G X  17      36.332  -6.487 -37.502  1.00 98.75           N
ANISOU  368  N1    G X  17    12358  12222  12942  -1945   -197   -618       N
ATOM    369  C2    G X  17      37.557  -6.970 -37.095  1.00100.98           C
ANISOU  369  C2    G X  17    12405  12751  13212  -2026   -367   -627       C
ATOM    370  N2    G X  17      37.865  -8.227 -37.455  1.00 96.68           N
ANISOU  370  N2    G X  17    11703  12328  12703  -1867   -445   -432       N
ATOM    371  N3    G X  17      38.425  -6.266 -36.375  1.00103.18           N
ANISOU  371  N3    G X  17    12600  13146  13457  -2250   -457   -817       N
ATOM    372  C4    G X  17      37.965  -5.028 -36.093  1.00105.42           C
ANISOU  372  C4    G X  17    13077  13257  13721  -2391   -343  -1016       C
ATOM    373  P     U X  18      42.501  -1.570 -37.791  1.00108.54           P
ANISOU  373  P     U X  18    12976  13432  14834  -3397   -160  -1539       P
ATOM    374  OP1   U X  18      41.257  -0.781 -38.005  1.00113.10           O
ANISOU  374  OP1   U X  18    13883  13685  15406  -3341     33  -1578       O
ATOM    375  OP2   U X  18      43.813  -0.921 -38.062  1.00118.35           O
ANISOU  375  OP2   U X  18    14016  14699  16253  -3673   -151  -1658       O
ATOM    376  O5'   U X  18      42.433  -2.906 -38.648  1.00105.57           O
ANISOU  376  O5'   U X  18    12478  13130  14506  -3122   -158  -1254       O
ATOM    377  C5'   U X  18      43.461  -3.881 -38.558  1.00106.05           C
ANISOU  377  C5'   U X  18    12221  13472  14603  -3090   -320  -1163       C
ATOM    378  C4'   U X  18      43.084  -5.117 -39.327  1.00105.32           C
ANISOU  378  C4'   U X  18    12096  13383  14540  -2803   -279   -914       C
ATOM    379  O4'   U X  18      41.816  -5.610 -38.829  1.00102.85           O
ANISOU  379  O4'   U X  18    11991  13052  14035  -2602   -319   -839       O
ATOM    380  C3'   U X  18      42.853  -4.909 -40.817  1.00104.23           C
ANISOU  380  C3'   U X  18    12058  12983  14562  -2757    -25   -817       C
ATOM    381  O3'   U X  18      44.058  -4.958 -41.558  1.00105.21           O
ANISOU  381  O3'   U X  18    11938  13154  14882  -2861     41   -804       O
ATOM    382  C2'   U X  18      41.874  -6.017 -41.177  1.00101.54           C
ANISOU  382  C2'   U X  18    11823  12619  14139  -2464    -10   -616       C
ATOM    383  O2'   U X  18      42.564  -7.240 -41.395  1.00 95.32           O
ANISOU  383  O2'   U X  18    10787  12014  13416  -2335    -84   -487       O
ATOM    384  C1'   U X  18      41.046  -6.131 -39.891  1.00105.86           C
ANISOU  384  C1'   U X  18    12494  13259  14469  -2398   -166   -662       C
ATOM    385  N1    U X  18      39.759  -5.387 -39.951  1.00110.18           N
ANISOU  385  N1    U X  18    13352  13564  14948  -2368    -38   -698       N
ATOM    386  C2    U X  18      38.668  -6.007 -40.534  1.00100.45           C
ANISOU  386  C2    U X  18    12266  12219  13682  -2145     37   -527       C
ATOM    387  O2    U X  18      38.736  -7.126 -41.001  1.00 96.67           O
ANISOU  387  O2    U X  18    11691  11822  13219  -1987     12   -367       O
ATOM    388  N3    U X  18      37.505  -5.279 -40.558  1.00 97.87           N
ANISOU  388  N3    U X  18    12193  11675  13318  -2116    146   -555       N
ATOM    389  C4    U X  18      37.327  -4.015 -40.052  1.00101.76           C
ANISOU  389  C4    U X  18    12817  12034  13813  -2275    204   -742       C
ATOM    390  O4    U X  18      36.224  -3.486 -40.133  1.00107.33           O
ANISOU  390  O4    U X  18    13733  12534  14512  -2206    311   -739       O
ATOM    391  C5    U X  18      38.483  -3.433 -39.452  1.00105.46           C
ANISOU  391  C5    U X  18    13149  12618  14305  -2515    130   -931       C
ATOM    392  C6    U X  18      39.630  -4.121 -39.418  1.00116.58           C
ANISOU  392  C6    U X  18    14295  14259  15740  -2557      4   -899       C
ATOM    393  P     G X  19      44.439  -3.753 -42.544  1.00 97.17           P
ANISOU  393  P     G X  19    10990  11895  14034  -3082    274   -880       P
ATOM    394  OP1   G X  19      44.150  -2.457 -41.869  1.00108.84           O
ANISOU  394  OP1   G X  19    12643  13242  15470  -3285    274  -1074       O
ATOM    395  OP2   G X  19      45.766  -4.038 -43.121  1.00 98.84           O
ANISOU  395  OP2   G X  19    10893  12228  14433  -3174    316   -863       O
ATOM    396  O5'   G X  19      43.440  -3.949 -43.750  1.00104.02           O
ANISOU  396  O5'   G X  19    12099  12526  14897  -2906    473   -709       O
ATOM    397  C5'   G X  19      43.645  -5.037 -44.622  1.00100.91           C
ANISOU  397  C5'   G X  19    11596  12193  14551  -2743    536   -547       C
ATOM    398  C4'   G X  19      42.359  -5.466 -45.253  1.00 93.50           C
ANISOU  398  C4'   G X  19    10914  11102  13510  -2534    615   -395       C
ATOM    399  O4'   G X  19      41.338  -5.643 -44.243  1.00 99.15           O
ANISOU  399  O4'   G X  19    11766  11844  14061  -2407    467   -402       O
ATOM    400  C3'   G X  19      41.734  -4.484 -46.213  1.00 90.01           C
ANISOU  400  C3'   G X  19    10732  10375  13093  -2609    812   -358       C
ATOM    401  O3'   G X  19      42.408  -4.445 -47.456  1.00 94.94           O
ANISOU  401  O3'   G X  19    11301  10941  13830  -2692    999   -296       O
ATOM    402  C2'   G X  19      40.324  -5.015 -46.288  1.00 97.52           C
ANISOU  402  C2'   G X  19    11899  11250  13904  -2380    784   -229       C
ATOM    403  O2'   G X  19      40.320  -6.215 -47.048  1.00 95.29           O
ANISOU  403  O2'   G X  19    11558  11043  13605  -2221    817    -90       O
ATOM    404  C1'   G X  19      40.075  -5.368 -44.811  1.00104.37           C
ANISOU  404  C1'   G X  19    12709  12286  14661  -2308    572   -312       C
ATOM    405  N9    G X  19      39.471  -4.217 -44.112  1.00103.40           N
ANISOU  405  N9    G X  19    12763  12023  14500  -2405    568   -436       N
ATOM    406  C8    G X  19      40.152  -3.225 -43.451  1.00104.76           C
ANISOU  406  C8    G X  19    12885  12195  14725  -2631    547   -629       C
ATOM    407  N7    G X  19      39.365  -2.298 -42.978  1.00115.22           N
ANISOU  407  N7    G X  19    14416  13346  16016  -2672    581   -722       N
ATOM    408  C5    G X  19      38.098  -2.693 -43.366  1.00 98.83           C
ANISOU  408  C5    G X  19    12518  11159  13873  -2452    623   -567       C
ATOM    409  C6    G X  19      36.858  -2.059 -43.141  1.00100.91           C
ANISOU  409  C6    G X  19    13017  11220  14107  -2378    681   -573       C
ATOM    410  O6    G X  19      36.663  -1.007 -42.521  1.00112.33           O
ANISOU  410  O6    G X  19    14571  12530  15580  -2493    721   -736       O
ATOM    411  N1    G X  19      35.793  -2.763 -43.707  1.00 97.83           N
ANISOU  411  N1    G X  19    12725  10784  13662  -2153    696   -376       N
ATOM    412  C2    G X  19      35.923  -3.941 -44.411  1.00 95.86           C
ANISOU  412  C2    G X  19    12381  10661  13379  -2028    666   -211       C
ATOM    413  N2    G X  19      34.773  -4.478 -44.879  1.00 83.28           N
ANISOU  413  N2    G X  19    10910   9004  11730  -1837    678    -47       N
ATOM    414  N3    G X  19      37.102  -4.540 -44.631  1.00 97.94           N
ANISOU  414  N3    G X  19    12439  11098  13676  -2092    632   -217       N
ATOM    415  C4    G X  19      38.138  -3.866 -44.082  1.00 96.76           C
ANISOU  415  C4    G X  19    12169  11004  13590  -2297    609   -390       C
ATOM    416  P     A X  20      42.957  -3.040 -48.021  1.00103.88           P
ANISOU  416  P     A X  20    12491  11885  15092  -2966   1173   -366       P
ATOM    417  OP1   A X  20      43.788  -3.282 -49.238  1.00 95.96           O
ANISOU  417  OP1   A X  20    11381  10892  14186  -3038   1362   -296       O
ATOM    418  OP2   A X  20      43.657  -2.253 -46.964  1.00 95.22           O
ANISOU  418  OP2   A X  20    11266  10847  14066  -3169   1074   -565       O
ATOM    419  O5'   A X  20      41.579  -2.327 -48.389  1.00 94.50           O
ANISOU  419  O5'   A X  20    11654  10423  13827  -2905   1240   -275       O
ATOM    420  C5'   A X  20      41.531  -0.989 -48.844  1.00 93.52           C
ANISOU  420  C5'   A X  20    11695  10045  13793  -3089   1386   -289       C
ATOM    421  C4'   A X  20      40.238  -0.747 -49.554  1.00 91.67           C
ANISOU  421  C4'   A X  20    11752   9590  13489  -2959   1454   -115       C
ATOM    422  O4'   A X  20      40.235  -1.513 -50.775  1.00 90.67           O
ANISOU  422  O4'   A X  20    11641   9506  13305  -2881   1549     58       O
ATOM    423  C3'   A X  20      39.039  -1.239 -48.785  1.00 89.57           C
ANISOU  423  C3'   A X  20    11582   9353  13099  -2732   1302    -94       C
ATOM    424  O3'   A X  20      38.547  -0.248 -47.918  1.00 97.24           O
ANISOU  424  O3'   A X  20    12668  10171  14106  -2782   1273   -213       O
ATOM    425  C2'   A X  20      38.052  -1.667 -49.864  1.00 91.95           C
ANISOU  425  C2'   A X  20    12060   9561  13315  -2570   1358    132       C
ATOM    426  O2'   A X  20      37.280  -0.573 -50.335  1.00 88.45           O
ANISOU  426  O2'   A X  20    11850   8835  12921  -2601   1448    225       O
ATOM    427  C1'   A X  20      38.986  -2.120 -50.976  1.00 89.30           C
ANISOU  427  C1'   A X  20    11625   9307  12997  -2656   1483    200       C
ATOM    428  N9    A X  20      39.222  -3.566 -50.985  1.00 89.45           N
ANISOU  428  N9    A X  20    11486   9562  12938  -2512   1415    218       N
ATOM    429  C8    A X  20      40.414  -4.146 -50.632  1.00 91.80           C
ANISOU  429  C8    A X  20    11513  10064  13303  -2563   1394    107       C
ATOM    430  N7    A X  20      40.406  -5.450 -50.748  1.00 90.95           N
ANISOU  430  N7    A X  20    11308  10115  13134  -2399   1347    157       N
ATOM    431  C5    A X  20      39.125  -5.740 -51.219  1.00 84.59           C
ANISOU  431  C5    A X  20    10729   9211  12199  -2250   1335    299       C
ATOM    432  C6    A X  20      38.496  -6.951 -51.552  1.00 82.75           C
ANISOU  432  C6    A X  20    10533   9051  11859  -2061   1295    397       C
ATOM    433  N6    A X  20      39.114  -8.127 -51.447  1.00 82.56           N
ANISOU  433  N6    A X  20    10316   9198  11854  -1974   1272    368       N
ATOM    434  N1    A X  20      37.217  -6.917 -51.988  1.00 81.37           N
ANISOU  434  N1    A X  20    10586   8757  11573  -1965   1277    528       N
ATOM    435  C2    A X  20      36.633  -5.720 -52.077  1.00 81.87           C
ANISOU  435  C2    A X  20    10822   8634  11651  -2037   1301    569       C
ATOM    436  N3    A X  20      37.117  -4.506 -51.799  1.00 87.49           N
ANISOU  436  N3    A X  20    11535   9235  12471  -2201   1354    488       N
ATOM    437  C4    A X  20      38.385  -4.585 -51.374  1.00 85.50           C
ANISOU  437  C4    A X  20    11062   9113  12312  -2313   1369    345       C
ATOM    438  P     A X  21      37.953  -0.700 -46.511  1.00 97.81           P
ANISOU  438  P     A X  21    12714  10382  14066  -2647   1095   -328       P
ATOM    439  OP1   A X  21      37.819   0.542 -45.692  1.00 91.96           O
ANISOU  439  OP1   A X  21    12074   9472  13393  -2784   1118   -511       O
ATOM    440  OP2   A X  21      38.815  -1.831 -46.065  1.00101.09           O
ANISOU  440  OP2   A X  21    12876  11114  14421  -2622    965   -371       O
ATOM    441  O5'   A X  21      36.550  -1.339 -46.894  1.00 86.98           O
ANISOU  441  O5'   A X  21    11498   8960  12591  -2387   1073   -135       O
ATOM    442  C5'   A X  21      35.582  -0.586 -47.604  1.00 86.92           C
ANISOU  442  C5'   A X  21    11711   8679  12635  -2342   1178     -4       C
ATOM    443  C4'   A X  21      34.530  -1.492 -48.178  1.00 84.75           C
ANISOU  443  C4'   A X  21    11510   8437  12256  -2117   1136    201       C
ATOM    444  O4'   A X  21      35.167  -2.433 -49.066  1.00 89.85           O
ANISOU  444  O4'   A X  21    12056   9234  12848  -2118   1151    297       O
ATOM    445  C3'   A X  21      33.801  -2.345 -47.156  1.00 84.46           C
ANISOU  445  C3'   A X  21    11433   8557  12101  -1936    995    164       C
ATOM    446  O3'   A X  21      32.660  -1.682 -46.657  1.00 86.29           O
ANISOU  446  O3'   A X  21    11810   8619  12359  -1850   1005    156       O
ATOM    447  C2'   A X  21      33.450  -3.621 -47.912  1.00 84.36           C
ANISOU  447  C2'   A X  21    11395   8671  11987  -1786    952    341       C
ATOM    448  O2'   A X  21      32.198  -3.492 -48.557  1.00 80.11           O
ANISOU  448  O2'   A X  21    11020   7980  11436  -1663    973    516       O
ATOM    449  C1'   A X  21      34.549  -3.697 -48.970  1.00 90.27           C
ANISOU  449  C1'   A X  21    12076   9445  12777  -1922   1047    379       C
ATOM    450  N9    A X  21      35.580  -4.711 -48.670  1.00 86.77           N
ANISOU  450  N9    A X  21    11416   9247  12307  -1931    989    302       N
ATOM    451  C8    A X  21      36.827  -4.539 -48.096  1.00 87.60           C
ANISOU  451  C8    A X  21    11335   9468  12481  -2075    974    144       C
ATOM    452  N7    A X  21      37.501  -5.663 -47.987  1.00 87.79           N
ANISOU  452  N7    A X  21    11167   9704  12484  -2018    913    139       N
ATOM    453  C5    A X  21      36.646  -6.628 -48.538  1.00 83.05           C
ANISOU  453  C5    A X  21    10652   9114  11791  -1836    902    289       C
ATOM    454  C6    A X  21      36.758  -8.024 -48.741  1.00 79.63           C
ANISOU  454  C6    A X  21    10116   8828  11312  -1699    862    353       C
ATOM    455  N6    A X  21      37.809  -8.743 -48.386  1.00 80.35           N
ANISOU  455  N6    A X  21     9975   9095  11458  -1698    820    292       N
ATOM    456  N1    A X  21      35.742  -8.682 -49.325  1.00 77.97           N
ANISOU  456  N1    A X  21    10042   8573  11011  -1561    864    487       N
ATOM    457  C2    A X  21      34.661  -7.969 -49.657  1.00 82.19           C
ANISOU  457  C2    A X  21    10784   8940  11505  -1549    886    566       C
ATOM    458  N3    A X  21      34.417  -6.659 -49.519  1.00 82.75           N
ANISOU  458  N3    A X  21    10961   8854  11628  -1645    925    536       N
ATOM    459  C4    A X  21      35.466  -6.044 -48.956  1.00 80.03           C
ANISOU  459  C4    A X  21    10495   8542  11370  -1791    940    387       C
ATOM    460  P     A X  22      32.423  -1.573 -45.080  1.00100.82           P
ANISOU  460  P     A X  22    13623  10539  14145  -1831    932    -48       P
ATOM    461  OP1   A X  22      31.086  -0.948 -44.860  1.00103.01           O
ANISOU  461  OP1   A X  22    14059  10608  14471  -1709    987    -15       O
ATOM    462  OP2   A X  22      33.660  -1.041 -44.422  1.00 88.39           O
ANISOU  462  OP2   A X  22    11950   9031  12603  -2050    926   -269       O
ATOM    463  O5'   A X  22      32.193  -3.080 -44.663  1.00 89.87           O
ANISOU  463  O5'   A X  22    12126   9426  12595  -1672    791     12       O
ATOM    464  C5'   A X  22      31.176  -3.815 -45.307  1.00 85.50           C
ANISOU  464  C5'   A X  22    11629   8860  11996  -1488    775    214       C
ATOM    465  C4'   A X  22      30.644  -4.901 -44.423  1.00 91.04           C
ANISOU  465  C4'   A X  22    12270   9759  12562  -1342    659    216       C
ATOM    466  O4'   A X  22      31.662  -5.912 -44.270  1.00 86.65           O
ANISOU  466  O4'   A X  22    11548   9436  11938  -1368    568    198       O
ATOM    467  C3'   A X  22      30.233  -4.463 -43.021  1.00 91.76           C
ANISOU  467  C3'   A X  22    12391   9870  12603  -1340    638     50       C
ATOM    468  O3'   A X  22      28.836  -4.622 -42.826  1.00 87.90           O
ANISOU  468  O3'   A X  22    11990   9317  12092  -1172    653    135       O
ATOM    469  C2'   A X  22      31.012  -5.372 -42.062  1.00 88.99           C
ANISOU  469  C2'   A X  22    11890   9806  12115  -1363    502    -36       C
ATOM    470  O2'   A X  22      30.187  -5.972 -41.080  1.00 86.28           O
ANISOU  470  O2'   A X  22    11563   9579  11639  -1241    438    -36       O
ATOM    471  C1'   A X  22      31.635  -6.438 -42.971  1.00 86.72           C
ANISOU  471  C1'   A X  22    11488   9630  11832  -1326    456    110       C
ATOM    472  N9    A X  22      33.019  -6.781 -42.602  1.00 86.90           N
ANISOU  472  N9    A X  22    11332   9843  11843  -1436    375     20       N
ATOM    473  C8    A X  22      33.978  -5.950 -42.077  1.00 88.36           C
ANISOU  473  C8    A X  22    11455  10055  12065  -1624    368   -159       C
ATOM    474  N7    A X  22      35.112  -6.561 -41.837  1.00 90.23           N
ANISOU  474  N7    A X  22    11494  10496  12292  -1679    268   -184       N
ATOM    475  C5    A X  22      34.889  -7.879 -42.220  1.00 84.55           C
ANISOU  475  C5    A X  22    10715   9872  11538  -1506    221    -15       C
ATOM    476  C6    A X  22      35.705  -9.033 -42.227  1.00 88.25           C
ANISOU  476  C6    A X  22    10987  10532  12013  -1449    128     54       C
ATOM    477  N6    A X  22      36.990  -9.085 -41.816  1.00 81.70           N
ANISOU  477  N6    A X  22     9948   9865  11228  -1557     44    -26       N
ATOM    478  N1    A X  22      35.140 -10.174 -42.686  1.00 83.82           N
ANISOU  478  N1    A X  22    10440   9980  11426  -1270    125    215       N
ATOM    479  C2    A X  22      33.882 -10.144 -43.109  1.00 81.37           C
ANISOU  479  C2    A X  22    10313   9525  11078  -1175    192    299       C
ATOM    480  N3    A X  22      33.035  -9.128 -43.160  1.00 82.98           N
ANISOU  480  N3    A X  22    10688   9562  11279  -1207    268    263       N
ATOM    481  C4    A X  22      33.608  -8.017 -42.692  1.00 80.05           C
ANISOU  481  C4    A X  22    10311   9163  10943  -1369    286    103       C
ATOM    482  P     U X  23      27.983  -3.280 -42.625  1.00 95.99           P
ANISOU  482  P     U X  23    13156  10074  13240  -1166    782     67       P
ATOM    483  OP1   U X  23      26.775  -3.319 -43.500  1.00109.43           O
ANISOU  483  OP1   U X  23    14928  11626  15023  -1008    820    281       O
ATOM    484  OP2   U X  23      28.965  -2.144 -42.758  1.00 92.02           O
ANISOU  484  OP2   U X  23    12680   9437  12847  -1364    858    -75       O
ATOM    485  O5'   U X  23      27.457  -3.401 -41.128  1.00102.08           O
ANISOU  485  O5'   U X  23    13933  10958  13893  -1120    766    -90       O
ATOM    486  C5'   U X  23      28.230  -2.968 -40.020  1.00 98.32           C
ANISOU  486  C5'   U X  23    13443  10575  13340  -1273    753   -336       C
ATOM    487  C4'   U X  23      27.696  -3.543 -38.730  1.00 98.94           C
ANISOU  487  C4'   U X  23    13516  10842  13235  -1207    704   -418       C
ATOM    488  O4'   U X  23      26.665  -2.672 -38.176  1.00106.76           O
ANISOU  488  O4'   U X  23    14631  11650  14282  -1158    852   -529       O
ATOM    489  C3'   U X  23      27.071  -4.938 -38.841  1.00 94.22           C
ANISOU  489  C3'   U X  23    12854  10412  12534  -1033    612   -212       C
ATOM    490  O3'   U X  23      27.525  -5.752 -37.762  1.00 91.61           O
ANISOU  490  O3'   U X  23    12450  10361  11995  -1064    489   -275       O
ATOM    491  C2'   U X  23      25.568  -4.660 -38.720  1.00100.59           C
ANISOU  491  C2'   U X  23    13751  11070  13400   -882    727   -165       C
ATOM    492  O2'   U X  23      24.779  -5.725 -38.213  1.00 98.76           O
ANISOU  492  O2'   U X  23    13485  11001  13039   -750    678    -66       O
ATOM    493  C1'   U X  23      25.557  -3.457 -37.790  1.00102.62           C
ANISOU  493  C1'   U X  23    14103  11217  13671   -985    847   -425       C
ATOM    494  N1    U X  23      24.321  -2.660 -37.844  1.00107.09           N
ANISOU  494  N1    U X  23    14762  11533  14393   -871   1015   -428       N
ATOM    495  C2    U X  23      23.535  -2.702 -36.706  1.00110.44           C
ANISOU  495  C2    U X  23    15226  12023  14714   -815   1091   -547       C
ATOM    496  O2    U X  23      23.845  -3.332 -35.715  1.00110.53           O
ANISOU  496  O2    U X  23    15214  12286  14495   -870   1015   -637       O
ATOM    497  N3    U X  23      22.376  -1.974 -36.752  1.00115.20           N
ANISOU  497  N3    U X  23    15891  12387  15492   -694   1263   -550       N
ATOM    498  C4    U X  23      21.923  -1.222 -37.809  1.00109.00           C
ANISOU  498  C4    U X  23    15131  11309  14974   -616   1343   -425       C
ATOM    499  O4    U X  23      20.852  -0.625 -37.684  1.00108.79           O
ANISOU  499  O4    U X  23    15141  11088  15108   -491   1494   -432       O
ATOM    500  C5    U X  23      22.785  -1.232 -38.957  1.00103.67           C
ANISOU  500  C5    U X  23    14432  10593  14364   -690   1242   -291       C
ATOM    501  C6    U X  23      23.929  -1.935 -38.944  1.00103.84           C
ANISOU  501  C6    U X  23    14393  10844  14219   -814   1097   -307       C
ATOM    502  P     U X  24      28.801  -6.694 -38.018  1.00 98.93           P
ANISOU  502  P     U X  24    13222  11501  12867  -1119    328   -203       P
ATOM    503  OP1   U X  24      29.785  -5.869 -38.763  1.00 95.20           O
ANISOU  503  OP1   U X  24    12725  10909  12538  -1266    366   -272       O
ATOM    504  OP2   U X  24      29.228  -7.487 -36.824  1.00 91.89           O
ANISOU  504  OP2   U X  24    12254  10894  11766  -1141    185   -243       O
ATOM    505  O5'   U X  24      28.225  -7.774 -39.012  1.00 91.04           O
ANISOU  505  O5'   U X  24    12190  10487  11915   -949    308     50       O
ATOM    506  C5'   U X  24      27.296  -8.714 -38.531  1.00 83.75           C
ANISOU  506  C5'   U X  24    11273   9663  10885   -808    273    158       C
ATOM    507  C4'   U X  24      27.272  -9.950 -39.380  1.00 83.15           C
ANISOU  507  C4'   U X  24    11126   9635  10833   -703    209    365       C
ATOM    508  O4'   U X  24      26.895  -9.614 -40.737  1.00 88.02           O
ANISOU  508  O4'   U X  24    11791  10053  11598   -674    288    463       O
ATOM    509  C3'   U X  24      28.575 -10.733 -39.473  1.00 79.15           C
ANISOU  509  C3'   U X  24    10480   9289  10304   -748     94    389       C
ATOM    510  O3'   U X  24      28.291 -12.107 -39.319  1.00 80.31           O
ANISOU  510  O3'   U X  24    10575   9557  10383   -628     14    539       O
ATOM    511  C2'   U X  24      29.044 -10.498 -40.908  1.00 84.68           C
ANISOU  511  C2'   U X  24    11169   9849  11157   -782    155    441       C
ATOM    512  O2'   U X  24      29.758 -11.589 -41.454  1.00 86.14           O
ANISOU  512  O2'   U X  24    11241  10128  11363   -746     95    540       O
ATOM    513  C1'   U X  24      27.727 -10.312 -41.631  1.00 84.42           C
ANISOU  513  C1'   U X  24    11256   9641  11180   -688    242    548       C
ATOM    514  N1    U X  24      27.802  -9.558 -42.883  1.00 81.39           N
ANISOU  514  N1    U X  24    10931   9071  10923   -740    331    582       N
ATOM    515  C2    U X  24      27.472 -10.283 -44.009  1.00 85.20           C
ANISOU  515  C2    U X  24    11424   9518  11429   -675    333    741       C
ATOM    516  O2    U X  24      27.174 -11.466 -43.971  1.00 83.89           O
ANISOU  516  O2    U X  24    11218   9451  11204   -584    272    832       O
ATOM    517  N3    U X  24      27.513  -9.582 -45.178  1.00 85.74           N
ANISOU  517  N3    U X  24    11562   9429  11586   -733    410    789       N
ATOM    518  C4    U X  24      27.824  -8.249 -45.317  1.00 86.90           C
ANISOU  518  C4    U X  24    11767   9433  11820   -838    489    709       C
ATOM    519  O4    U X  24      27.820  -7.754 -46.446  1.00 89.71           O
ANISOU  519  O4    U X  24    12191   9652  12241   -884    553    793       O
ATOM    520  C5    U X  24      28.127  -7.565 -44.096  1.00 87.12           C
ANISOU  520  C5    U X  24    11778   9484  11841   -898    492    531       C
ATOM    521  C6    U X  24      28.101  -8.227 -42.934  1.00 84.40           C
ANISOU  521  C6    U X  24    11368   9314  11386   -852    411    468       C
ATOM    522  P     C X  25      29.082 -12.892 -38.180  1.00 89.22           P
ANISOU  522  P     C X  25    11591  10932  11377   -640   -135    534       P
ATOM    523  OP1   C X  25      29.084 -11.913 -37.057  1.00 86.91           O
ANISOU  523  OP1   C X  25    11356  10699  10968   -749   -133    355       O
ATOM    524  OP2   C X  25      28.542 -14.278 -38.036  1.00 86.93           O
ANISOU  524  OP2   C X  25    11278  10716  11035   -500   -192    713       O
ATOM    525  O5'   C X  25      30.604 -12.867 -38.677  1.00 87.75           O
ANISOU  525  O5'   C X  25    11258  10795  11288   -729   -189    495       O
ATOM    526  C5'   C X  25      31.225 -13.956 -39.338  1.00 86.73           C
ANISOU  526  C5'   C X  25    11007  10704  11243   -656   -232    621       C
ATOM    527  C4'   C X  25      32.722 -13.737 -39.444  1.00 91.81           C
ANISOU  527  C4'   C X  25    11483  11432  11968   -761   -284    545       C
ATOM    528  O4'   C X  25      33.004 -12.573 -40.259  1.00 92.43           O
ANISOU  528  O4'   C X  25    11606  11362  12152   -886   -164    433       O
ATOM    529  C3'   C X  25      33.441 -13.440 -38.144  1.00 91.92           C
ANISOU  529  C3'   C X  25    11407  11649  11869   -860   -426    446       C
ATOM    530  O3'   C X  25      33.739 -14.600 -37.409  1.00 91.97           O
ANISOU  530  O3'   C X  25    11299  11841  11804   -767   -579    571       O
ATOM    531  C2'   C X  25      34.694 -12.716 -38.599  1.00 91.27           C
ANISOU  531  C2'   C X  25    11197  11566  11915  -1009   -412    329       C
ATOM    532  O2'   C X  25      35.655 -13.656 -39.044  1.00 95.34           O
ANISOU  532  O2'   C X  25    11513  12161  12551   -948   -465    428       O
ATOM    533  C1'   C X  25      34.187 -11.942 -39.810  1.00 86.12           C
ANISOU  533  C1'   C X  25    10682  10664  11375  -1038   -222    299       C
ATOM    534  N1    C X  25      33.907 -10.509 -39.534  1.00 83.38           N
ANISOU  534  N1    C X  25    10463  10212  11006  -1180   -151    132       N
ATOM    535  C2    C X  25      34.871  -9.596 -39.055  1.00 88.83           C
ANISOU  535  C2    C X  25    11080  10962  11710  -1372   -186    -43       C
ATOM    536  O2    C X  25      36.023  -9.977 -38.787  1.00101.80           O
ANISOU  536  O2    C X  25    12523  12781  13377  -1430   -302    -55       O
ATOM    537  N3    C X  25      34.509  -8.295 -38.872  1.00 90.36           N
ANISOU  537  N3    C X  25    11418  11011  11904  -1495    -93   -200       N
ATOM    538  C4    C X  25      33.268  -7.888 -39.140  1.00 91.05           C
ANISOU  538  C4    C X  25    11697  10907  11993  -1416     28   -175       C
ATOM    539  N4    C X  25      32.929  -6.612 -38.944  1.00 96.90           N
ANISOU  539  N4    C X  25    12572  11483  12764  -1522    131   -327       N
ATOM    540  C5    C X  25      32.285  -8.783 -39.642  1.00 89.44           C
ANISOU  540  C5    C X  25    11548  10658  11776  -1221     52     13       C
ATOM    541  C6    C X  25      32.652 -10.058 -39.820  1.00 87.66           C
ANISOU  541  C6    C X  25    11197  10573  11537  -1122    -38    150       C
ATOM    542  P     C X  26      33.513 -14.572 -35.829  1.00 97.95           P
ANISOU  542  P     C X  26    12092  12802  12325   -806   -718    541       P
ATOM    543  OP1   C X  26      33.705 -15.977 -35.368  1.00 86.42           O
ANISOU  543  OP1   C X  26    10523  11486  10827   -671   -858    742       O
ATOM    544  OP2   C X  26      32.203 -13.891 -35.619  1.00 97.92           O
ANISOU  544  OP2   C X  26    12306  12679  12220   -813   -594    466       O
ATOM    545  O5'   C X  26      34.654 -13.584 -35.289  1.00 95.11           O
ANISOU  545  O5'   C X  26    11629  12569  11938  -1010   -807    354       O
ATOM    546  C5'   C X  26      36.026 -13.920 -35.415  1.00 95.45           C
ANISOU  546  C5'   C X  26    11431  12740  12094  -1046   -927    383       C
ATOM    547  C4'   C X  26      36.925 -12.869 -34.818  1.00 96.28           C
ANISOU  547  C4'   C X  26    11461  12967  12153  -1269  -1010    185       C
ATOM    548  O4'   C X  26      36.905 -11.686 -35.648  1.00 99.22           O
ANISOU  548  O4'   C X  26    11919  13128  12653  -1392   -830     21       O
ATOM    549  C3'   C X  26      36.536 -12.354 -33.444  1.00 98.69           C
ANISOU  549  C3'   C X  26    11889  13424  12186  -1384  -1105     65       C
ATOM    550  O3'   C X  26      36.950 -13.204 -32.395  1.00106.29           O
ANISOU  550  O3'   C X  26    12736  14663  12987  -1354  -1335    185       O
ATOM    551  C2'   C X  26      37.194 -10.984 -33.397  1.00 98.87           C
ANISOU  551  C2'   C X  26    11903  13423  12241  -1627  -1077   -188       C
ATOM    552  O2'   C X  26      38.572 -11.098 -33.087  1.00 97.92           O
ANISOU  552  O2'   C X  26    11529  13518  12159  -1739  -1267   -200       O
ATOM    553  C1'   C X  26      37.073 -10.535 -34.849  1.00 98.48           C
ANISOU  553  C1'   C X  26    11890  13086  12443  -1600   -859   -199       C
ATOM    554  N1    C X  26      35.931  -9.629 -35.076  1.00 98.47           N
ANISOU  554  N1    C X  26    12144  12847  12423  -1614   -664   -307       N
ATOM    555  C2    C X  26      36.045  -8.316 -34.611  1.00100.01           C
ANISOU  555  C2    C X  26    12432  12991  12575  -1822   -617   -551       C
ATOM    556  O2    C X  26      37.078  -7.968 -34.010  1.00105.14           O
ANISOU  556  O2    C X  26    12954  13813  13181  -2005   -751   -677       O
ATOM    557  N3    C X  26      35.026  -7.461 -34.831  1.00 98.57           N
ANISOU  557  N3    C X  26    12469  12568  12414  -1819   -429   -644       N
ATOM    558  C4    C X  26      33.941  -7.878 -35.477  1.00 96.07           C
ANISOU  558  C4    C X  26    12260  12093  12149  -1627   -311   -493       C
ATOM    559  N4    C X  26      32.966  -6.990 -35.670  1.00 97.34           N
ANISOU  559  N4    C X  26    12612  12019  12353  -1620   -136   -575       N
ATOM    560  C5    C X  26      33.801  -9.216 -35.960  1.00 90.07           C
ANISOU  560  C5    C X  26    11412  11397  11412  -1435   -368   -253       C
ATOM    561  C6    C X  26      34.815 -10.057 -35.745  1.00 93.00           C
ANISOU  561  C6    C X  26    11581  11982  11773  -1433   -534   -172       C
ATOM    562  P     C X  27      36.049 -13.318 -31.069  1.00111.38           P
ANISOU  562  P     C X  27    13563  15453  13303  -1363  -1401    184       P
ATOM    563  OP1   C X  27      34.625 -13.355 -31.494  1.00104.60           O
ANISOU  563  OP1   C X  27    12921  14372  12449  -1235  -1188    214       O
ATOM    564  OP2   C X  27      36.593 -14.441 -30.257  1.00109.07           O
ANISOU  564  OP2   C X  27    13119  15431  12893  -1294  -1647    391       O
ATOM    565  O5'   C X  27      36.293 -11.929 -30.313  1.00109.63           O
ANISOU  565  O5'   C X  27    13430  15303  12922  -1629  -1410   -117       O
ATOM    566  C5'   C X  27      37.605 -11.486 -29.986  1.00 98.51           C
ANISOU  566  C5'   C X  27    11834  14074  11520  -1821  -1583   -227       C
ATOM    567  C4'   C X  27      37.595 -10.079 -29.437  1.00101.36           C
ANISOU  567  C4'   C X  27    12337  14422  11755  -2078  -1527   -546       C
ATOM    568  O4'   C X  27      37.301  -9.107 -30.473  1.00104.75           O
ANISOU  568  O4'   C X  27    12863  14525  12411  -2112  -1277   -691       O
ATOM    569  C3'   C X  27      36.555  -9.782 -28.376  1.00105.55           C
ANISOU  569  C3'   C X  27    13124  15002  11977  -2121  -1475   -659       C
ATOM    570  O3'   C X  27      36.908 -10.305 -27.117  1.00105.53           O
ANISOU  570  O3'   C X  27    13078  15345  11672  -2192  -1721   -605       O
ATOM    571  C2'   C X  27      36.488  -8.262 -28.406  1.00104.24           C
ANISOU  571  C2'   C X  27    13102  14664  11842  -2336  -1312   -991       C
ATOM    572  O2'   C X  27      37.614  -7.703 -27.746  1.00107.44           O
ANISOU  572  O2'   C X  27    13395  15281  12147  -2600  -1496  -1169       O
ATOM    573  C1'   C X  27      36.651  -7.990 -29.897  1.00104.95           C
ANISOU  573  C1'   C X  27    13120  14458  12297  -2260  -1149   -949       C
ATOM    574  N1    C X  27      35.367  -7.754 -30.588  1.00104.62           N
ANISOU  574  N1    C X  27    13278  14109  12364  -2105   -888   -927       N
ATOM    575  C2    C X  27      34.818  -6.476 -30.469  1.00106.20           C
ANISOU  575  C2    C X  27    13677  14105  12569  -2228   -698  -1179       C
ATOM    576  O2    C X  27      35.451  -5.676 -29.783  1.00109.52           O
ANISOU  576  O2    C X  27    14106  14618  12890  -2467   -759  -1416       O
ATOM    577  N3    C X  27      33.660  -6.147 -31.092  1.00106.09           N
ANISOU  577  N3    C X  27    13827  13803  12679  -2091   -466  -1160       N
ATOM    578  C4    C X  27      33.060  -7.099 -31.824  1.00104.37           C
ANISOU  578  C4    C X  27    13579  13521  12554  -1854   -435   -900       C
ATOM    579  N4    C X  27      31.914  -6.782 -32.436  1.00106.24           N
ANISOU  579  N4    C X  27    13960  13495  12911  -1725   -229   -869       N
ATOM    580  C5    C X  27      33.601  -8.421 -31.965  1.00101.17           C
ANISOU  580  C5    C X  27    12992  13314  12136  -1740   -614   -661       C
ATOM    581  C6    C X  27      34.753  -8.712 -31.340  1.00100.12           C
ANISOU  581  C6    C X  27    12692  13445  11903  -1859   -832   -675       C
ATOM    582  P     G X  28      35.770 -10.850 -26.134  1.00117.70           P
ANISOU  582  P     G X  28    14828  16997  12896  -2108  -1701   -525       P
ATOM    583  OP1   G X  28      36.494 -10.996 -24.831  1.00116.03           O
ANISOU  583  OP1   G X  28    14560  17168  12357  -2285  -1983   -544       O
ATOM    584  OP2   G X  28      35.092 -12.035 -26.740  1.00106.13           O
ANISOU  584  OP2   G X  28    13343  15422  11558  -1822  -1641   -222       O
ATOM    585  O5'   G X  28      34.743  -9.626 -26.019  1.00109.82           O
ANISOU  585  O5'   G X  28    14108  15777  11840  -2203  -1419   -823       O
ATOM    586  C5'   G X  28      35.045  -8.541 -25.148  1.00116.52           C
ANISOU  586  C5'   G X  28    15062  16728  12483  -2481  -1436  -1142       C
ATOM    587  C4'   G X  28      34.159  -7.341 -25.372  1.00112.55           C
ANISOU  587  C4'   G X  28    14788  15919  12058  -2532  -1125  -1415       C
ATOM    588  O4'   G X  28      34.102  -7.024 -26.783  1.00110.67           O
ANISOU  588  O4'   G X  28    14492  15348  12211  -2419   -963  -1371       O
ATOM    589  C3'   G X  28      32.700  -7.478 -24.966  1.00114.62           C
ANISOU  589  C3'   G X  28    15273  16096  12182  -2400   -916  -1408       C
ATOM    590  O3'   G X  28      32.493  -7.310 -23.572  1.00126.15           O
ANISOU  590  O3'   G X  28    16886  17800  13247  -2561   -956  -1569       O
ATOM    591  C2'   G X  28      32.033  -6.408 -25.817  1.00114.25           C
ANISOU  591  C2'   G X  28    15343  15650  12417  -2368   -617  -1579       C
ATOM    592  O2'   G X  28      32.270  -5.113 -25.284  1.00115.17           O
ANISOU  592  O2'   G X  28    15587  15712  12461  -2618   -531  -1943       O
ATOM    593  C1'   G X  28      32.817  -6.549 -27.115  1.00111.81           C
ANISOU  593  C1'   G X  28    14835  15204  12446  -2304   -677  -1434       C
ATOM    594  N9    G X  28      32.182  -7.549 -27.985  1.00108.95           N
ANISOU  594  N9    G X  28    14415  14733  12248  -2026   -631  -1127       N
ATOM    595  C8    G X  28      32.512  -8.880 -28.070  1.00105.73           C
ANISOU  595  C8    G X  28    13851  14509  11813  -1890   -816   -838       C
ATOM    596  N7    G X  28      31.768  -9.523 -28.923  1.00100.93           N
ANISOU  596  N7    G X  28    13241  13733  11376  -1668   -712   -632       N
ATOM    597  C5    G X  28      30.896  -8.558 -29.406  1.00100.80           C
ANISOU  597  C5    G X  28    13377  13426  11497  -1654   -462   -776       C
ATOM    598  C6    G X  28      29.864  -8.661 -30.356  1.00 96.61           C
ANISOU  598  C6    G X  28    12902  12638  11168  -1468   -283   -655       C
ATOM    599  O6    G X  28      29.516  -9.675 -30.961  1.00 97.49           O
ANISOU  599  O6    G X  28    12948  12732  11362  -1290   -307   -410       O
ATOM    600  N1    G X  28      29.219  -7.449 -30.577  1.00 96.82           N
ANISOU  600  N1    G X  28    13070  12408  11308  -1506    -66   -846       N
ATOM    601  C2    G X  28      29.524  -6.268 -29.960  1.00101.75           C
ANISOU  601  C2    G X  28    13788  13002  11870  -1705     -5  -1140       C
ATOM    602  N2    G X  28      28.782  -5.200 -30.305  1.00105.08           N
ANISOU  602  N2    G X  28    14343  13127  12456  -1695    227  -1283       N
ATOM    603  N3    G X  28      30.489  -6.157 -29.062  1.00107.00           N
ANISOU  603  N3    G X  28    14416  13910  12331  -1902   -166  -1281       N
ATOM    604  C4    G X  28      31.127  -7.332 -28.838  1.00105.36           C
ANISOU  604  C4    G X  28    14055  13975  12002  -1862   -399  -1078       C
ATOM    605  P     A X  29      31.066  -7.641 -22.891  1.00140.23           P
ANISOU  605  P     A X  29    18879  19590  14813  -2444   -765  -1541       P
ATOM    606  OP1   A X  29      31.180  -7.292 -21.447  1.00132.55           O
ANISOU  606  OP1   A X  29    18056  18900  13407  -2684   -826  -1764       O
ATOM    607  OP2   A X  29      30.569  -8.977 -23.322  1.00124.56           O
ANISOU  607  OP2   A X  29    16804  17619  12904  -2178   -806  -1163       O
ATOM    608  O5'   A X  29      30.068  -6.595 -23.546  1.00119.33           O
ANISOU  608  O5'   A X  29    16379  16535  12427  -2379   -407  -1740       O
ATOM    609  C5'   A X  29      28.857  -7.041 -24.112  1.00114.07           C
ANISOU  609  C5'   A X  29    15750  15670  11922  -2125   -213  -1562       C
ATOM    610  C4'   A X  29      28.175  -5.930 -24.853  1.00114.59           C
ANISOU  610  C4'   A X  29    15907  15345  12286  -2079     75  -1739       C
ATOM    611  O4'   A X  29      28.565  -5.977 -26.247  1.00114.59           O
ANISOU  611  O4'   A X  29    15761  15133  12647  -1970     43  -1580       O
ATOM    612  C3'   A X  29      26.659  -6.015 -24.876  1.00111.06           C
ANISOU  612  C3'   A X  29    15570  14731  11894  -1890    337  -1691       C
ATOM    613  O3'   A X  29      26.089  -5.442 -23.722  1.00116.72           O
ANISOU  613  O3'   A X  29    16475  15514  12360  -2005    505  -1955       O
ATOM    614  C2'   A X  29      26.295  -5.292 -26.162  1.00112.34           C
ANISOU  614  C2'   A X  29    15710  14500  12474  -1773    508  -1693       C
ATOM    615  O2'   A X  29      26.357  -3.882 -25.986  1.00116.10           O
ANISOU  615  O2'   A X  29    16311  14775  13026  -1923    681  -2028       O
ATOM    616  C1'   A X  29      27.445  -5.718 -27.070  1.00112.68           C
ANISOU  616  C1'   A X  29    15570  14575  12667  -1780    279  -1519       C
ATOM    617  N9    A X  29      27.144  -6.961 -27.803  1.00106.82           N
ANISOU  617  N9    A X  29    14704  13859  12025  -1563    194  -1169       N
ATOM    618  C8    A X  29      27.877  -8.119 -27.698  1.00104.39           C
ANISOU  618  C8    A X  29    14259  13805  11599  -1544    -53   -955       C
ATOM    619  N7    A X  29      27.427  -9.091 -28.444  1.00102.49           N
ANISOU  619  N7    A X  29    13939  13512  11492  -1345    -67   -679       N
ATOM    620  C5    A X  29      26.335  -8.532 -29.082  1.00 96.96           C
ANISOU  620  C5    A X  29    13320  12527  10995  -1234    164   -706       C
ATOM    621  C6    A X  29      25.450  -9.080 -30.008  1.00 97.42           C
ANISOU  621  C6    A X  29    13344  12423  11247  -1035    243   -492       C
ATOM    622  N6    A X  29      25.561 -10.343 -30.430  1.00101.35           N
ANISOU  622  N6    A X  29    13735  13014  11760   -921    110   -228       N
ATOM    623  N1    A X  29      24.452  -8.288 -30.467  1.00 97.84           N
ANISOU  623  N1    A X  29    13476  12214  11485   -961    459   -559       N
ATOM    624  C2    A X  29      24.383  -7.028 -30.008  1.00 97.51           C
ANISOU  624  C2    A X  29    13545  12058  11446  -1073    604   -833       C
ATOM    625  N3    A X  29      25.166  -6.389 -29.136  1.00 96.82           N
ANISOU  625  N3    A X  29    13517  12085  11184  -1274    568  -1079       N
ATOM    626  C4    A X  29      26.137  -7.216 -28.707  1.00 99.40           C
ANISOU  626  C4    A X  29    13756  12699  11312  -1352    331   -995       C
ATOM    627  P     C X  30      24.975  -6.248 -22.903  1.00117.09           P
ANISOU  627  P     C X  30    16603  15722  12162  -1898    608  -1840       P
ATOM    628  OP1   C X  30      25.327  -7.700 -22.865  1.00106.78           O
ANISOU  628  OP1   C X  30    15170  14682  10720  -1816    347  -1491       O
ATOM    629  OP2   C X  30      24.772  -5.487 -21.642  1.00111.44           O
ANISOU  629  OP2   C X  30    16089  15113  11141  -2095    755  -2183       O
ATOM    630  O5'   C X  30      23.684  -6.097 -23.821  1.00115.10           O
ANISOU  630  O5'   C X  30    16341  15128  12266  -1650    871  -1743       O
ATOM    631  C5'   C X  30      23.293  -4.824 -24.310  1.00110.45           C
ANISOU  631  C5'   C X  30    15818  14192  11958  -1641   1109  -1967       C
ATOM    632  C4'   C X  30      22.406  -4.969 -25.515  1.00106.86           C
ANISOU  632  C4'   C X  30    15270  13453  11878  -1388   1223  -1746       C
ATOM    633  O4'   C X  30      23.138  -5.635 -26.567  1.00105.29           O
ANISOU  633  O4'   C X  30    14913  13262  11832  -1327    990  -1484       O
ATOM    634  C3'   C X  30      21.176  -5.839 -25.332  1.00107.34           C
ANISOU  634  C3'   C X  30    15310  13572  11902  -1206   1328  -1547       C
ATOM    635  O3'   C X  30      20.112  -5.176 -24.672  1.00108.12           O
ANISOU  635  O3'   C X  30    15526  13566  11988  -1183   1633  -1752       O
ATOM    636  C2'   C X  30      20.856  -6.272 -26.761  1.00105.19           C
ANISOU  636  C2'   C X  30    14891  13101  11974  -1004   1278  -1257       C
ATOM    637  O2'   C X  30      20.176  -5.251 -27.481  1.00103.64           O
ANISOU  637  O2'   C X  30    14709  12556  12114   -907   1489  -1340       O
ATOM    638  C1'   C X  30      22.253  -6.406 -27.354  1.00101.18           C
ANISOU  638  C1'   C X  30    14302  12649  11492  -1100   1020  -1199       C
ATOM    639  N1    C X  30      22.747  -7.797 -27.399  1.00100.97           N
ANISOU  639  N1    C X  30    14166  12872  11326  -1065    775   -928       N
ATOM    640  C2    C X  30      22.188  -8.690 -28.334  1.00 95.86           C
ANISOU  640  C2    C X  30    13413  12149  10860   -876    744   -635       C
ATOM    641  O2    C X  30      21.273  -8.292 -29.066  1.00 97.07           O
ANISOU  641  O2    C X  30    13561  12056  11265   -748    905   -601       O
ATOM    642  N3    C X  30      22.656  -9.952 -28.397  1.00 89.67           N
ANISOU  642  N3    C X  30    12535  11558   9977   -841    538   -399       N
ATOM    643  C4    C X  30      23.658 -10.307 -27.572  1.00 99.61           C
ANISOU  643  C4    C X  30    13789  13082  10977   -975    353   -427       C
ATOM    644  N4    C X  30      24.113 -11.559 -27.661  1.00101.17           N
ANISOU  644  N4    C X  30    13883  13442  11113   -919    156   -177       N
ATOM    645  C5    C X  30      24.262  -9.415 -26.626  1.00101.00           C
ANISOU  645  C5    C X  30    14059  13368  10950  -1176    353   -710       C
ATOM    646  C6    C X  30      23.777  -8.168 -26.572  1.00101.75           C
ANISOU  646  C6    C X  30    14264  13261  11137  -1223    575   -968       C
ATOM    647  P     C X  31      18.994  -6.040 -23.903  1.00110.95           P
ANISOU  647  P     C X  31    15902  14101  12154  -1090   1758  -1636       P
ATOM    648  OP1   C X  31      18.106  -5.089 -23.181  1.00109.59           O
ANISOU  648  OP1   C X  31    15860  13802  11978  -1105   2102  -1932       O
ATOM    649  OP2   C X  31      19.637  -7.174 -23.179  1.00100.41           O
ANISOU  649  OP2   C X  31    14565  13143  10442  -1189   1516  -1488       O
ATOM    650  O5'   C X  31      18.174  -6.711 -25.084  1.00106.46           O
ANISOU  650  O5'   C X  31    15169  13367  11912   -842   1754  -1305       O
ATOM    651  C5'   C X  31      17.493  -5.936 -26.054  1.00102.42           C
ANISOU  651  C5'   C X  31    14604  12508  11803   -695   1915  -1308       C
ATOM    652  C4'   C X  31      16.744  -6.861 -26.958  1.00100.28           C
ANISOU  652  C4'   C X  31    14180  12192  11728   -499   1858   -970       C
ATOM    653  O4'   C X  31      17.681  -7.647 -27.737  1.00101.95           O
ANISOU  653  O4'   C X  31    14308  12488  11943   -512   1564   -752       O
ATOM    654  C3'   C X  31      15.925  -7.899 -26.229  1.00 93.90           C
ANISOU  654  C3'   C X  31    13354  11598  10725   -452   1913   -835       C
ATOM    655  O3'   C X  31      14.699  -7.376 -25.777  1.00101.74           O
ANISOU  655  O3'   C X  31    14366  12482  11808   -372   2221   -956       O
ATOM    656  C2'   C X  31      15.790  -9.018 -27.255  1.00 94.84           C
ANISOU  656  C2'   C X  31    13323  11722  10989   -327   1725   -484       C
ATOM    657  O2'   C X  31      14.758  -8.728 -28.194  1.00 94.40           O
ANISOU  657  O2'   C X  31    13164  11416  11287   -156   1845   -381       O
ATOM    658  C1'   C X  31      17.134  -8.931 -27.980  1.00101.74           C
ANISOU  658  C1'   C X  31    14183  12575  11900   -401   1482   -462       C
ATOM    659  N1    C X  31      18.116  -9.971 -27.585  1.00 97.72           N
ANISOU  659  N1    C X  31    13667  12341  11122   -494   1236   -344       N
ATOM    660  C2    C X  31      18.083 -11.212 -28.258  1.00 92.68           C
ANISOU  660  C2    C X  31    12918  11752  10543   -400   1076    -42       C
ATOM    661  O2    C X  31      17.219 -11.402 -29.116  1.00 97.70           O
ANISOU  661  O2    C X  31    13474  12227  11420   -264   1138    102       O
ATOM    662  N3    C X  31      18.971 -12.178 -27.949  1.00 89.24           N
ANISOU  662  N3    C X  31    12462  11536   9907   -460    858     85       N
ATOM    663  C4    C X  31      19.889 -11.925 -27.017  1.00 92.94           C
ANISOU  663  C4    C X  31    13005  12194  10114   -614    773    -65       C
ATOM    664  N4    C X  31      20.760 -12.897 -26.749  1.00 92.84           N
ANISOU  664  N4    C X  31    12950  12394   9933   -655    543     92       N
ATOM    665  C5    C X  31      19.959 -10.670 -26.318  1.00 90.02           C
ANISOU  665  C5    C X  31    12753  11800   9650   -736    916   -383       C
ATOM    666  C6    C X  31      19.068  -9.716 -26.630  1.00 93.35           C
ANISOU  666  C6    C X  31    13206  11978  10284   -671   1157   -523       C
ATOM    667  P     G X  32      14.057  -7.952 -24.428  1.00106.10           P
ANISOU  667  P     G X  32    14990  13290  12033   -425   2376  -1000       P
ATOM    668  OP1   G X  32      13.168  -6.897 -23.883  1.00105.24           O
ANISOU  668  OP1   G X  32    14943  13024  12021   -395   2734  -1272       O
ATOM    669  OP2   G X  32      15.165  -8.449 -23.566  1.00105.13           O
ANISOU  669  OP2   G X  32    14978  13475  11492   -620   2177  -1040       O
ATOM    670  O5'   G X  32      13.199  -9.196 -24.936  1.00 94.93           O
ANISOU  670  O5'   G X  32    13418  11925  10725   -276   2323   -647       O
ATOM    671  C5'   G X  32      12.438  -9.096 -26.133  1.00 93.09           C
ANISOU  671  C5'   G X  32    13028  11445  10897    -95   2351   -486       C
ATOM    672  C4'   G X  32      12.123 -10.447 -26.729  1.00 92.85           C
ANISOU  672  C4'   G X  32    12867  11505  10907    -19   2181   -144       C
ATOM    673  O4'   G X  32      13.356 -11.139 -27.070  1.00 96.64           O
ANISOU  673  O4'   G X  32    13367  12105  11249    -98   1876    -21       O
ATOM    674  C3'   G X  32      11.349 -11.401 -25.825  1.00 97.60           C
ANISOU  674  C3'   G X  32    13461  12317  11304    -30   2287    -40       C
ATOM    675  O3'   G X  32      10.617 -12.292 -26.656  1.00103.31           O
ANISOU  675  O3'   G X  32    14024  12994  12235     85   2219    245       O
ATOM    676  C2'   G X  32      12.464 -12.192 -25.179  1.00 99.78           C
ANISOU  676  C2'   G X  32    13844  12858  11210   -176   2069     11       C
ATOM    677  O2'   G X  32      12.065 -13.422 -24.600  1.00 98.17           O
ANISOU  677  O2'   G X  32    13630  12862  10810   -194   2052    215       O
ATOM    678  C1'   G X  32      13.410 -12.364 -26.369  1.00 98.76           C
ANISOU  678  C1'   G X  32    13652  12629  11245   -151   1790    136       C
ATOM    679  N9    G X  32      14.785 -12.621 -25.956  1.00 99.90           N
ANISOU  679  N9    G X  32    13881  12952  11123   -286   1569    108       N
ATOM    680  C8    G X  32      15.510 -11.854 -25.079  1.00 94.24           C
ANISOU  680  C8    G X  32    13298  12336  10172   -431   1590   -150       C
ATOM    681  N7    G X  32      16.692 -12.361 -24.863  1.00 97.24           N
ANISOU  681  N7    G X  32    13702  12896  10347   -531   1341    -90       N
ATOM    682  C5    G X  32      16.735 -13.521 -25.624  1.00 95.74           C
ANISOU  682  C5    G X  32    13396  12705  10274   -435   1169    215       C
ATOM    683  C6    G X  32      17.767 -14.472 -25.776  1.00 94.52           C
ANISOU  683  C6    G X  32    13200  12688  10027   -462    895    402       C
ATOM    684  O6    G X  32      18.880 -14.462 -25.250  1.00 92.52           O
ANISOU  684  O6    G X  32    12986  12603   9565   -578    727    347       O
ATOM    685  N1    G X  32      17.396 -15.507 -26.635  1.00 97.07           N
ANISOU  685  N1    G X  32    13412  12930  10538   -340    822    672       N
ATOM    686  C2    G X  32      16.181 -15.610 -27.281  1.00 95.15           C
ANISOU  686  C2    G X  32    13103  12519  10531   -223    972    755       C
ATOM    687  N2    G X  32      15.992 -16.677 -28.077  1.00 92.90           N
ANISOU  687  N2    G X  32    12724  12181  10393   -140    868   1003       N
ATOM    688  N3    G X  32      15.210 -14.715 -27.143  1.00 97.31           N
ANISOU  688  N3    G X  32    13393  12680  10899   -193   1211    600       N
ATOM    689  C4    G X  32      15.557 -13.705 -26.309  1.00 97.61           C
ANISOU  689  C4    G X  32    13544  12772  10770   -295   1306    333       C
ATOM    690  P     G X  33       9.345 -13.074 -26.080  1.00 96.97           P
ANISOU  690  P     G X  33    13144  12299  11402    124   2401    374       P
ATOM    691  OP1   G X  33       9.718 -14.445 -25.660  1.00 97.68           O
ANISOU  691  OP1   G X  33    13269  12618  11226     42   2237    580       O
ATOM    692  OP2   G X  33       8.733 -12.149 -25.091  1.00104.99           O
ANISOU  692  OP2   G X  33    14224  13309  12356    111   2726    111       O
ATOM    693  O5'   G X  33       8.388 -13.183 -27.346  1.00 94.27           O
ANISOU  693  O5'   G X  33    12593  11753  11470    281   2390    562       O
ATOM    694  C5'   G X  33       7.795 -12.013 -27.890  1.00 96.31           C
ANISOU  694  C5'   G X  33    12771  11772  12050    396   2537    447       C
ATOM    695  C4'   G X  33       6.644 -12.371 -28.782  1.00 93.50           C
ANISOU  695  C4'   G X  33    12199  11308  12018    527   2544    664       C
ATOM    696  O4'   G X  33       7.106 -13.341 -29.742  1.00 93.32           O
ANISOU  696  O4'   G X  33    12136  11312  12009    507   2249    899       O
ATOM    697  C3'   G X  33       5.491 -13.054 -28.082  1.00 99.56           C
ANISOU  697  C3'   G X  33    12868  12203  12759    538   2736    746       C
ATOM    698  O3'   G X  33       4.591 -12.130 -27.521  1.00103.52           O
ANISOU  698  O3'   G X  33    13315  12619  13400    615   3059    570       O
ATOM    699  C2'   G X  33       4.876 -13.915 -29.173  1.00 99.37           C
ANISOU  699  C2'   G X  33    12656  12137  12961    598   2570   1032       C
ATOM    700  O2'   G X  33       3.998 -13.146 -29.989  1.00101.25           O
ANISOU  700  O2'   G X  33    12715  12173  13583    742   2638   1058       O
ATOM    701  C1'   G X  33       6.108 -14.293 -29.988  1.00 94.45           C
ANISOU  701  C1'   G X  33    12126  11504  12257    542   2252   1114       C
ATOM    702  N9    G X  33       6.675 -15.595 -29.633  1.00 92.18           N
ANISOU  702  N9    G X  33    11917  11406  11703    433   2103   1246       N
ATOM    703  C8    G X  33       7.950 -15.798 -29.186  1.00 92.63           C
ANISOU  703  C8    G X  33    12143  11573  11480    335   1971   1185       C
ATOM    704  N7    G X  33       8.202 -17.063 -28.990  1.00 94.69           N
ANISOU  704  N7    G X  33    12427  11972  11580    270   1847   1359       N
ATOM    705  C5    G X  33       7.032 -17.711 -29.343  1.00 92.10           C
ANISOU  705  C5    G X  33    11946  11616  11430    313   1906   1530       C
ATOM    706  C6    G X  33       6.713 -19.080 -29.344  1.00 93.82           C
ANISOU  706  C6    G X  33    12122  11918  11607    268   1835   1751       C
ATOM    707  O6    G X  33       7.412 -20.047 -29.019  1.00 98.57           O
ANISOU  707  O6    G X  33    12816  12627  12008    195   1706   1859       O
ATOM    708  N1    G X  33       5.420 -19.278 -29.794  1.00 92.00           N
ANISOU  708  N1    G X  33    11711  11622  11624    317   1930   1856       N
ATOM    709  C2    G X  33       4.543 -18.303 -30.184  1.00 96.27           C
ANISOU  709  C2    G X  33    12112  12040  12424    415   2064   1778       C
ATOM    710  N2    G X  33       3.323 -18.699 -30.572  1.00 98.29           N
ANISOU  710  N2    G X  33    12173  12268  12906    446   2125   1915       N
ATOM    711  N3    G X  33       4.835 -17.022 -30.185  1.00 94.50           N
ANISOU  711  N3    G X  33    11930  11722  12253    476   2135   1584       N
ATOM    712  C4    G X  33       6.083 -16.814 -29.754  1.00 91.41           C
ANISOU  712  C4    G X  33    11728  11388  11616    412   2054   1464       C
ATOM    713  P     U X  34       3.854 -12.512 -26.161  1.00105.61           P
ANISOU  713  P     U X  34    13598  13073  13455    557   3350    498       P
ATOM    714  OP1   U X  34       3.202 -11.264 -25.680  1.00108.73           O
ANISOU  714  OP1   U X  34    13970  13329  14015    643   3688    245       O
ATOM    715  OP2   U X  34       4.861 -13.239 -25.330  1.00100.50           O
ANISOU  715  OP2   U X  34    13163  12666  12357    385   3229    487       O
ATOM    716  O5'   U X  34       2.712 -13.528 -26.619  1.00102.49           O
ANISOU  716  O5'   U X  34    12971  12716  13255    612   3340    781       O
ATOM    717  C5'   U X  34       1.690 -13.091 -27.500  1.00103.83           C
ANISOU  717  C5'   U X  34    12895  12699  13857    769   3393    866       C
ATOM    718  C4'   U X  34       0.706 -14.188 -27.799  1.00102.16           C
ANISOU  718  C4'   U X  34    12477  12570  13768    772   3364   1125       C
ATOM    719  O4'   U X  34       1.348 -15.206 -28.598  1.00104.00           O
ANISOU  719  O4'   U X  34    12743  12849  13922    699   3021   1337       O
ATOM    720  C3'   U X  34       0.173 -14.946 -26.599  1.00105.80           C
ANISOU  720  C3'   U X  34    12957  13244  13999    675   3588   1132       C
ATOM    721  O3'   U X  34      -0.880 -14.265 -25.947  1.00111.14           O
ANISOU  721  O3'   U X  34    13511  13890  14828    754   3959    991       O
ATOM    722  C2'   U X  34      -0.246 -16.275 -27.205  1.00104.14           C
ANISOU  722  C2'   U X  34    12609  13103  13855    627   3399   1431       C
ATOM    723  O2'   U X  34      -1.492 -16.156 -27.869  1.00120.74           O
ANISOU  723  O2'   U X  34    14415  15106  16353    737   3467   1543       O
ATOM    724  C1'   U X  34       0.833 -16.474 -28.263  1.00103.13           C
ANISOU  724  C1'   U X  34    12574  12898  13714    613   3027   1518       C
ATOM    725  N1    U X  34       1.948 -17.308 -27.781  1.00100.70           N
ANISOU  725  N1    U X  34    12491  12740  13032    475   2870   1551       N
ATOM    726  C2    U X  34       1.697 -18.655 -27.662  1.00102.12           C
ANISOU  726  C2    U X  34    12644  13039  13119    384   2802   1763       C
ATOM    727  O2    U X  34       0.600 -19.147 -27.924  1.00104.76           O
ANISOU  727  O2    U X  34    12780  13366  13659    397   2872   1904       O
ATOM    728  N3    U X  34       2.775 -19.380 -27.217  1.00 97.19           N
ANISOU  728  N3    U X  34    12224  12534  12170    277   2650   1807       N
ATOM    729  C4    U X  34       4.025 -18.908 -26.897  1.00 98.06           C
ANISOU  729  C4    U X  34    12535  12677  12047    246   2551   1663       C
ATOM    730  O4    U X  34       4.885 -19.701 -26.513  1.00 97.72           O
ANISOU  730  O4    U X  34    12634  12753  11742    155   2403   1748       O
ATOM    731  C5    U X  34       4.196 -17.493 -27.056  1.00 98.16           C
ANISOU  731  C5    U X  34    12560  12567  12169    325   2632   1431       C
ATOM    732  C6    U X  34       3.169 -16.756 -27.487  1.00 98.62           C
ANISOU  732  C6    U X  34    12440  12485  12546    439   2791   1385       C
ATOM    733  P     G X  35      -0.969 -14.279 -24.346  1.00104.41           P
ANISOU  733  P     G X  35    12819  13229  13625    645   4293    800       P
ATOM    734  OP1   G X  35      -1.943 -13.227 -23.985  1.00116.95           O
ANISOU  734  OP1   G X  35    14268  14697  15471    774   4670    605       O
ATOM    735  OP2   G X  35       0.414 -14.171 -23.813  1.00113.80           O
ANISOU  735  OP2   G X  35    14320  14510  14408    520   4161    658       O
ATOM    736  O5'   G X  35      -1.576 -15.723 -23.998  1.00109.23           O
ANISOU  736  O5'   G X  35    13350  14041  14112    537   4302   1049       O
ATOM    737  C5'   G X  35      -2.900 -16.067 -24.398  1.00112.02           C
ANISOU  737  C5'   G X  35    13396  14358  14809    610   4416   1211       C
ATOM    738  C4'   G X  35      -3.202 -17.543 -24.254  1.00112.46           C
ANISOU  738  C4'   G X  35    13413  14581  14735    476   4336   1470       C
ATOM    739  O4'   G X  35      -2.463 -18.323 -25.234  1.00108.29           O
ANISOU  739  O4'   G X  35    12929  14018  14198    434   3927   1671       O
ATOM    740  C3'   G X  35      -2.854 -18.195 -22.923  1.00113.74           C
ANISOU  740  C3'   G X  35    13807  14976  14433    305   4479   1448       C
ATOM    741  O3'   G X  35      -3.816 -17.929 -21.914  1.00118.19           O
ANISOU  741  O3'   G X  35    14302  15631  14972    293   4903   1332       O
ATOM    742  C2'   G X  35      -2.756 -19.668 -23.303  1.00111.69           C
ANISOU  742  C2'   G X  35    13533  14792  14112    196   4228   1756       C
ATOM    743  O2'   G X  35      -4.045 -20.240 -23.455  1.00113.92           O
ANISOU  743  O2'   G X  35    13547  15084  14652    192   4373   1917       O
ATOM    744  C1'   G X  35      -2.106 -19.575 -24.679  1.00110.16           C
ANISOU  744  C1'   G X  35    13306  14427  14123    273   3852   1828       C
ATOM    745  N9    G X  35      -0.639 -19.631 -24.542  1.00110.38           N
ANISOU  745  N9    G X  35    13616  14494  13829    213   3621   1777       N
ATOM    746  C8    G X  35       0.273 -18.610 -24.656  1.00107.31           C
ANISOU  746  C8    G X  35    13365  14029  13377    266   3545   1571       C
ATOM    747  N7    G X  35       1.502 -18.993 -24.437  1.00107.94           N
ANISOU  747  N7    G X  35    13667  14193  13152    179   3333   1585       N
ATOM    748  C5    G X  35       1.384 -20.340 -24.141  1.00107.83           C
ANISOU  748  C5    G X  35    13670  14306  12994     74   3272   1820       C
ATOM    749  C6    G X  35       2.373 -21.290 -23.820  1.00108.95           C
ANISOU  749  C6    G X  35    13995  14565  12836    -31   3062   1958       C
ATOM    750  O6    G X  35       3.589 -21.125 -23.726  1.00105.51           O
ANISOU  750  O6    G X  35    13732  14164  12194    -56   2875   1895       O
ATOM    751  N1    G X  35       1.816 -22.543 -23.599  1.00110.65           N
ANISOU  751  N1    G X  35    14164  14855  13025   -112   3084   2202       N
ATOM    752  C2    G X  35       0.483 -22.849 -23.675  1.00112.24           C
ANISOU  752  C2    G X  35    14161  15035  13450   -109   3281   2292       C
ATOM    753  N2    G X  35       0.123 -24.113 -23.419  1.00116.77           N
ANISOU  753  N2    G X  35    14724  15678  13965   -213   3281   2532       N
ATOM    754  N3    G X  35      -0.448 -21.966 -23.973  1.00113.05           N
ANISOU  754  N3    G X  35    14071  15048  13836    -11   3472   2163       N
ATOM    755  C4    G X  35       0.076 -20.747 -24.199  1.00109.51           C
ANISOU  755  C4    G X  35    13673  14513  13425     84   3453   1936       C
ATOM    756  P     G X  36      -3.423 -17.995 -20.348  1.00127.06           P
ANISOU  756  P     G X  36    15714  16986  15577    137   5149   1179       P
ATOM    757  OP1   G X  36      -4.703 -17.769 -19.620  1.00116.82           O
ANISOU  757  OP1   G X  36    14255  15744  14387    151   5605   1094       O
ATOM    758  OP2   G X  36      -2.230 -17.158 -20.039  1.00115.89           O
ANISOU  758  OP2   G X  36    14572  15563  13897    121   5061    936       O
ATOM    759  O5'   G X  36      -2.974 -19.505 -20.118  1.00122.12           O
ANISOU  759  O5'   G X  36    15215  16535  14648    -34   4929   1470       O
ATOM    760  C5'   G X  36      -3.931 -20.553 -20.156  1.00122.53           C
ANISOU  760  C5'   G X  36    15084  16642  14828    -92   5006   1720       C
ATOM    761  C4'   G X  36      -3.279 -21.873 -19.863  1.00122.65           C
ANISOU  761  C4'   G X  36    15283  16796  14524   -251   4789   1969       C
ATOM    762  O4'   G X  36      -2.248 -22.129 -20.849  1.00122.12           O
ANISOU  762  O4'   G X  36    15280  16613  14509   -213   4360   2063       O
ATOM    763  C3'   G X  36      -2.543 -21.942 -18.541  1.00126.76           C
ANISOU  763  C3'   G X  36    16124  17537  14502   -391   4880   1892       C
ATOM    764  O3'   G X  36      -3.406 -22.190 -17.445  1.00132.83           O
ANISOU  764  O3'   G X  36    16896  18477  15095   -497   5262   1895       O
ATOM    765  C2'   G X  36      -1.518 -23.038 -18.786  1.00124.46           C
ANISOU  765  C2'   G X  36    15989  17281  14018   -471   4495   2145       C
ATOM    766  O2'   G X  36      -2.110 -24.323 -18.682  1.00125.15           O
ANISOU  766  O2'   G X  36    16007  17419  14124   -571   4517   2441       O
ATOM    767  C1'   G X  36      -1.164 -22.796 -20.245  1.00123.41           C
ANISOU  767  C1'   G X  36    15718  16917  14257   -333   4184   2156       C
ATOM    768  N9    G X  36       0.044 -21.973 -20.411  1.00120.87           N
ANISOU  768  N9    G X  36    15563  16557  13805   -283   3987   1966       N
ATOM    769  C8    G X  36       0.153 -20.639 -20.730  1.00128.45           C
ANISOU  769  C8    G X  36    16492  17398  14916   -169   4046   1693       C
ATOM    770  N7    G X  36       1.397 -20.234 -20.833  1.00118.20           N
ANISOU  770  N7    G X  36    15370  16092  13447   -172   3817   1589       N
ATOM    771  C5    G X  36       2.133 -21.377 -20.569  1.00118.76           C
ANISOU  771  C5    G X  36    15582  16291  13251   -280   3593   1814       C
ATOM    772  C6    G X  36       3.527 -21.582 -20.528  1.00119.29           C
ANISOU  772  C6    G X  36    15836  16418  13071   -326   3293   1841       C
ATOM    773  O6    G X  36       4.434 -20.767 -20.725  1.00120.05           O
ANISOU  773  O6    G X  36    16019  16474  13121   -298   3161   1657       O
ATOM    774  N1    G X  36       3.832 -22.905 -20.217  1.00116.66           N
ANISOU  774  N1    G X  36    15579  16197  12549   -417   3147   2125       N
ATOM    775  C2    G X  36       2.923 -23.900 -19.988  1.00116.01           C
ANISOU  775  C2    G X  36    15419  16153  12506   -471   3275   2351       C
ATOM    776  N2    G X  36       3.396 -25.119 -19.714  1.00111.97           N
ANISOU  776  N2    G X  36    15008  15722  11816   -553   3106   2623       N
ATOM    777  N3    G X  36       1.619 -23.722 -20.019  1.00119.50           N
ANISOU  777  N3    G X  36    15685  16550  13169   -447   3558   2320       N
ATOM    778  C4    G X  36       1.312 -22.450 -20.311  1.00119.79           C
ANISOU  778  C4    G X  36    15633  16488  13393   -345   3696   2050       C
ATOM    779  P     U X  37      -3.330 -21.256 -16.139  1.00133.19           P
ANISOU  779  P     U X  37    17146  18687  14771   -557   5610   1582       P
ATOM    780  OP1   U X  37      -4.704 -21.117 -15.584  1.00124.48           O
ANISOU  780  OP1   U X  37    15866  17635  13796   -566   6078   1521       O
ATOM    781  OP2   U X  37      -2.490 -20.064 -16.447  1.00126.64           O
ANISOU  781  OP2   U X  37    16417  17747  13953   -458   5486   1299       O
ATOM    782  O5'   U X  37      -2.463 -22.115 -15.126  1.00129.93           O
ANISOU  782  O5'   U X  37    17058  18529  13779   -756   5493   1732       O
ATOM    783  C5'   U X  37      -2.201 -23.483 -15.377  1.00128.61           C
ANISOU  783  C5'   U X  37    16909  18389  13569   -832   5227   2100       C
ATOM    784  C4'   U X  37      -0.753 -23.787 -15.125  1.00132.61           C
ANISOU  784  C4'   U X  37    17692  18995  13697   -900   4879   2170       C
ATOM    785  O4'   U X  37       0.023 -23.572 -16.328  1.00133.69           O
ANISOU  785  O4'   U X  37    17761  18929  14105   -768   4510   2161       O
ATOM    786  C3'   U X  37      -0.082 -22.902 -14.095  1.00134.48           C
ANISOU  786  C3'   U X  37    18191  19417  13489   -978   4980   1892       C
ATOM    787  O3'   U X  37      -0.350 -23.326 -12.776  1.00141.10           O
ANISOU  787  O3'   U X  37    19211  20522  13879  -1157   5224   1952       O
ATOM    788  C2'   U X  37       1.384 -23.023 -14.461  1.00135.99           C
ANISOU  788  C2'   U X  37    18530  19599  13539   -968   4530   1949       C
ATOM    789  O2'   U X  37       1.925 -24.220 -13.929  1.00142.55           O
ANISOU  789  O2'   U X  37    19518  20595  14048  -1093   4339   2268       O
ATOM    790  C1'   U X  37       1.321 -23.146 -15.986  1.00132.61           C
ANISOU  790  C1'   U X  37    17859  18884  13643   -801   4297   2040       C
ATOM    791  N1    U X  37       1.624 -21.859 -16.650  1.00129.59           N
ANISOU  791  N1    U X  37    17417  18336  13485   -671   4260   1737       N
ATOM    792  C2    U X  37       2.948 -21.677 -16.964  1.00125.59           C
ANISOU  792  C2    U X  37    17039  17816  12866   -662   3919   1704       C
ATOM    793  O2    U X  37       3.771 -22.539 -16.726  1.00124.21           O
ANISOU  793  O2    U X  37    16994  17755  12446   -739   3666   1916       O
ATOM    794  N3    U X  37       3.257 -20.483 -17.565  1.00128.11           N
ANISOU  794  N3    U X  37    17315  17975  13386   -557   3890   1432       N
ATOM    795  C4    U X  37       2.385 -19.459 -17.868  1.00128.83           C
ANISOU  795  C4    U X  37    17256  17910  13784   -449   4160   1202       C
ATOM    796  O4    U X  37       2.811 -18.435 -18.418  1.00130.00           O
ANISOU  796  O4    U X  37    17392  17903  14098   -361   4096    988       O
ATOM    797  C5    U X  37       1.026 -19.723 -17.497  1.00131.18           C
ANISOU  797  C5    U X  37    17413  18237  14192   -451   4504   1255       C
ATOM    798  C6    U X  37       0.691 -20.882 -16.909  1.00131.78           C
ANISOU  798  C6    U X  37    17523  18479  14067   -567   4548   1507       C
ATOM    799  P     A X  38      -1.163 -22.383 -11.762  1.00146.52           P
ANISOU  799  P     A X  38    19947  21337  14387  -1218   5736   1625       P
ATOM    800  OP1   A X  38      -2.466 -23.052 -11.483  1.00140.98           O
ANISOU  800  OP1   A X  38    19085  20673  13807  -1266   6071   1795       O
ATOM    801  OP2   A X  38      -1.170 -20.990 -12.287  1.00141.83           O
ANISOU  801  OP2   A X  38    19258  20556  14074  -1067   5818   1251       O
ATOM    802  O5'   A X  38      -0.278 -22.428 -10.435  1.00140.91           O
ANISOU  802  O5'   A X  38    19611  20947  12982  -1424   5709   1582       O
ATOM    803  C5'   A X  38       1.136 -22.256 -10.487  1.00141.62           C
ANISOU  803  C5'   A X  38    19889  21087  12833  -1446   5311   1553       C
ATOM    804  C4'   A X  38       1.510 -20.795 -10.488  1.00140.69           C
ANISOU  804  C4'   A X  38    19831  20908  12718  -1400   5389   1107       C
ATOM    805  O4'   A X  38       2.057 -20.416  -9.190  1.00141.82           O
ANISOU  805  O4'   A X  38    20290  21347  12247  -1601   5482    920       O
ATOM    806  C3'   A X  38       2.552 -20.381 -11.534  1.00140.66           C
ANISOU  806  C3'   A X  38    19776  20710  12958  -1273   4981   1055       C
ATOM    807  O3'   A X  38       2.193 -19.111 -12.060  1.00140.61           O
ANISOU  807  O3'   A X  38    19647  20483  13297  -1140   5167    705       O
ATOM    808  C2'   A X  38       3.828 -20.232 -10.709  1.00141.20           C
ANISOU  808  C2'   A X  38    20142  21025  12482  -1437   4755    979       C
ATOM    809  O2'   A X  38       4.777 -19.328 -11.234  1.00133.36           O
ANISOU  809  O2'   A X  38    19172  19915  11584  -1380   4527    743       O
ATOM    810  C1'   A X  38       3.274 -19.724  -9.384  1.00151.48           C
ANISOU  810  C1'   A X  38    21633  22556  13366  -1601   5179    730       C
ATOM    811  N9    A X  38       4.185 -19.942  -8.254  1.00156.96           N
ANISOU  811  N9    A X  38    22639  23592  13409  -1824   5031    752       N
ATOM    812  C8    A X  38       5.040 -21.000  -8.057  1.00160.18           C
ANISOU  812  C8    A X  38    23150  24172  13541  -1905   4645   1118       C
ATOM    813  N7    A X  38       5.776 -20.906  -6.975  1.00161.32           N
ANISOU  813  N7    A X  38    23571  24631  13092  -2110   4560   1058       N
ATOM    814  C5    A X  38       5.397 -19.687  -6.437  1.00160.44           C
ANISOU  814  C5    A X  38    23561  24551  12849  -2181   4923    591       C
ATOM    815  C6    A X  38       5.815 -19.003  -5.287  1.00165.58           C
ANISOU  815  C6    A X  38    24501  25480  12930  -2404   5032    291       C
ATOM    816  N6    A X  38       6.735 -19.469  -4.441  1.00168.71           N
ANISOU  816  N6    A X  38    25137  26213  12753  -2605   4752    446       N
ATOM    817  N1    A X  38       5.242 -17.809  -5.036  1.00166.91           N
ANISOU  817  N1    A X  38    24705  25567  13144  -2416   5443   -179       N
ATOM    818  C2    A X  38       4.320 -17.343  -5.889  1.00161.47           C
ANISOU  818  C2    A X  38    23758  24541  13051  -2201   5707   -306       C
ATOM    819  N3    A X  38       3.846 -17.892  -7.003  1.00153.93           N
ANISOU  819  N3    A X  38    22510  23324  12654  -1983   5616    -37       N
ATOM    820  C4    A X  38       4.431 -19.077  -7.219  1.00155.40           C
ANISOU  820  C4    A X  38    22687  23600  12759  -1995   5220    400       C
ATOM    821  P     U X  39       1.999 -18.909 -13.637  1.00136.35           P
ANISOU  821  P     U X  39    18814  19594  13399   -909   4994    760       P
ATOM    822  OP1   U X  39       0.557 -18.669 -13.907  1.00134.16           O
ANISOU  822  OP1   U X  39    18289  19172  13515   -797   5362    714       O
ATOM    823  OP2   U X  39       2.654 -20.036 -14.346  1.00137.18           O
ANISOU  823  OP2   U X  39    18878  19674  13571   -891   4569   1125       O
ATOM    824  O5'   U X  39       2.818 -17.573 -13.929  1.00142.56           O
ANISOU  824  O5'   U X  39    19678  20254  14234   -859   4905    407       O
ATOM    825  C5'   U X  39       2.439 -16.706 -14.990  1.00140.72           C
ANISOU  825  C5'   U X  39    19235  19710  14521   -666   4949    261       C
ATOM    826  C4'   U X  39       3.384 -15.536 -15.141  1.00139.85           C
ANISOU  826  C4'   U X  39    19249  19502  14387   -660   4841    -49       C
ATOM    827  O4'   U X  39       3.435 -14.777 -13.902  1.00145.22           O
ANISOU  827  O4'   U X  39    20156  20341  14681   -804   5132   -387       O
ATOM    828  C3'   U X  39       4.833 -15.882 -15.490  1.00135.00           C
ANISOU  828  C3'   U X  39    18749  18943  13602   -718   4373     70       C
ATOM    829  O3'   U X  39       5.344 -14.895 -16.376  1.00129.33           O
ANISOU  829  O3'   U X  39    17977  17981  13183   -613   4249   -114       O
ATOM    830  C2'   U X  39       5.548 -15.749 -14.150  1.00137.08           C
ANISOU  830  C2'   U X  39    19308  19505  13272   -939   4397    -92       C
ATOM    831  O2'   U X  39       6.926 -15.461 -14.261  1.00136.08           O
ANISOU  831  O2'   U X  39    19309  19420  12976  -1009   4057   -164       O
ATOM    832  C1'   U X  39       4.782 -14.591 -13.523  1.00143.61           C
ANISOU  832  C1'   U X  39    20184  20280  14100   -949   4855   -485       C
ATOM    833  N1    U X  39       4.857 -14.518 -12.058  1.00149.42           N
ANISOU  833  N1    U X  39    21184  21320  14271  -1168   5064   -659       N
ATOM    834  C2    U X  39       5.850 -13.708 -11.541  1.00160.20           C
ANISOU  834  C2    U X  39    22773  22773  15322  -1310   4978   -958       C
ATOM    835  O2    U X  39       6.636 -13.102 -12.255  1.00162.79           O
ANISOU  835  O2    U X  39    23076  22929  15846  -1256   4746  -1063       O
ATOM    836  N3    U X  39       5.896 -13.649 -10.166  1.00157.28           N
ANISOU  836  N3    U X  39    22662  22706  14390  -1534   5170  -1126       N
ATOM    837  C4    U X  39       5.056 -14.298  -9.277  1.00157.79           C
ANISOU  837  C4    U X  39    22784  22987  14181  -1623   5452  -1018       C
ATOM    838  O4    U X  39       5.219 -14.149  -8.060  1.00159.85           O
ANISOU  838  O4    U X  39    23305  23529  13900  -1843   5605  -1195       O
ATOM    839  C5    U X  39       4.048 -15.109  -9.901  1.00153.81           C
ANISOU  839  C5    U X  39    22024  22359  14059  -1458   5539   -701       C
ATOM    840  C6    U X  39       3.980 -15.190 -11.238  1.00150.22           C
ANISOU  840  C6    U X  39    21311  21613  14153  -1244   5340   -541       C
ATOM    841  P     A X  40       5.591 -15.261 -17.913  1.00120.65           P
ANISOU  841  P     A X  40    16671  16651  12519   -454   3924    128       P
ATOM    842  OP1   A X  40       4.884 -14.226 -18.708  1.00124.74           O
ANISOU  842  OP1   A X  40    17019  16873  13506   -283   4104    -38       O
ATOM    843  OP2   A X  40       5.258 -16.689 -18.152  1.00122.62           O
ANISOU  843  OP2   A X  40    16819  16981  12788   -447   3788    510       O
ATOM    844  O5'   A X  40       7.164 -15.075 -18.103  1.00124.13           O
ANISOU  844  O5'   A X  40    17254  17132  12779   -530   3558     80       O
ATOM    845  C5'   A X  40       8.095 -15.585 -17.151  1.00123.34           C
ANISOU  845  C5'   A X  40    17358  17322  12184   -711   3391    120       C
ATOM    846  C4'   A X  40       9.228 -16.364 -17.801  1.00122.42           C
ANISOU  846  C4'   A X  40    17220  17228  12067   -707   2955    370       C
ATOM    847  O4'   A X  40       9.166 -17.753 -17.376  1.00124.11           O
ANISOU  847  O4'   A X  40    17451  17633  12070   -759   2847    705       O
ATOM    848  C3'   A X  40       9.257 -16.402 -19.328  1.00113.64           C
ANISOU  848  C3'   A X  40    15907  15836  11436   -536   2782    494       C
ATOM    849  O3'   A X  40      10.614 -16.558 -19.744  1.00118.42           O
ANISOU  849  O3'   A X  40    16548  16463  11983   -568   2428    551       O
ATOM    850  C2'   A X  40       8.515 -17.697 -19.632  1.00114.87           C
ANISOU  850  C2'   A X  40    15937  15998  11711   -478   2763    838       C
ATOM    851  O2'   A X  40       8.795 -18.260 -20.896  1.00112.61           O
ANISOU  851  O2'   A X  40    15508  15545  11734   -372   2509   1048       O
ATOM    852  C1'   A X  40       9.012 -18.594 -18.506  1.00118.59           C
ANISOU  852  C1'   A X  40    16571  16768  11719   -628   2672    989       C
ATOM    853  N9    A X  40       8.072 -19.648 -18.133  1.00123.37           N
ANISOU  853  N9    A X  40    17135  17455  12284   -641   2807   1239       N
ATOM    854  C8    A X  40       6.708 -19.566 -17.955  1.00120.83           C
ANISOU  854  C8    A X  40    16721  17089  12098   -608   3147   1210       C
ATOM    855  N7    A X  40       6.161 -20.706 -17.599  1.00124.61           N
ANISOU  855  N7    A X  40    17184  17670  12491   -652   3190   1483       N
ATOM    856  C5    A X  40       7.240 -21.582 -17.528  1.00122.91           C
ANISOU  856  C5    A X  40    17065  17563  12074   -707   2857   1708       C
ATOM    857  C6    A X  40       7.345 -22.946 -17.207  1.00119.09           C
ANISOU  857  C6    A X  40    16620  17190  11437   -764   2729   2054       C
ATOM    858  N6    A X  40       6.311 -23.713 -16.880  1.00115.98           N
ANISOU  858  N6    A X  40    16181  16828  11057   -797   2930   2240       N
ATOM    859  N1    A X  40       8.580 -23.504 -17.247  1.00123.04           N
ANISOU  859  N1    A X  40    17199  17757  11793   -785   2384   2212       N
ATOM    860  C2    A X  40       9.638 -22.743 -17.585  1.00117.55           C
ANISOU  860  C2    A X  40    16532  17036  11097   -762   2184   2028       C
ATOM    861  N3    A X  40       9.668 -21.453 -17.911  1.00114.15           N
ANISOU  861  N3    A X  40    16078  16504  10789   -727   2277   1699       N
ATOM    862  C4    A X  40       8.425 -20.940 -17.866  1.00121.95           C
ANISOU  862  C4    A X  40    16997  17411  11926   -695   2617   1559       C
ATOM    863  P     G X  41      11.270 -15.594 -20.857  1.00118.11           P
ANISOU  863  P     G X  41    16443  16181  12255   -491   2297    394       P
ATOM    864  OP1   G X  41      12.608 -15.197 -20.335  1.00 99.55           O
ANISOU  864  OP1   G X  41    14235  13978   9612   -632   2108    245       O
ATOM    865  OP2   G X  41      10.284 -14.536 -21.225  1.00113.37           O
ANISOU  865  OP2   G X  41    15766  15350  11959   -390   2587    190       O
ATOM    866  O5'   G X  41      11.500 -16.556 -22.113  1.00105.83           O
ANISOU  866  O5'   G X  41    14730  14501  10978   -378   2034    703       O
ATOM    867  C5'   G X  41      10.743 -16.403 -23.309  1.00102.08           C
ANISOU  867  C5'   G X  41    14086  13772  10928   -230   2087    763       C
ATOM    868  C4'   G X  41      11.386 -17.134 -24.460  1.00102.67           C
ANISOU  868  C4'   G X  41    14069  13753  11187   -171   1796    981       C
ATOM    869  O4'   G X  41      12.478 -16.344 -24.997  1.00 98.76           O
ANISOU  869  O4'   G X  41    13603  13173  10750   -183   1641    833       O
ATOM    870  C3'   G X  41      12.008 -18.478 -24.107  1.00100.51           C
ANISOU  870  C3'   G X  41    13834  13658  10699   -227   1587   1230       C
ATOM    871  O3'   G X  41      11.064 -19.524 -24.195  1.00100.87           O
ANISOU  871  O3'   G X  41    13802  13699  10827   -188   1651   1464       O
ATOM    872  C2'   G X  41      13.130 -18.624 -25.122  1.00102.52           C
ANISOU  872  C2'   G X  41    14043  13816  11095   -193   1309   1290       C
ATOM    873  O2'   G X  41      12.624 -19.114 -26.356  1.00100.59           O
ANISOU  873  O2'   G X  41    13662  13381  11176    -88   1267   1447       O
ATOM    874  C1'   G X  41      13.557 -17.175 -25.329  1.00 98.77           C
ANISOU  874  C1'   G X  41    13600  13242  10686   -207   1356   1000       C
ATOM    875  N9    G X  41      14.728 -16.751 -24.534  1.00102.43           N
ANISOU  875  N9    G X  41    14185  13874  10861   -332   1246    850       N
ATOM    876  C8    G X  41      14.793 -15.546 -23.871  1.00 98.21           C
ANISOU  876  C8    G X  41    13753  13361  10201   -413   1393    551       C
ATOM    877  N7    G X  41      15.940 -15.329 -23.296  1.00 99.02           N
ANISOU  877  N7    G X  41    13943  13623  10057   -538   1238    450       N
ATOM    878  C5    G X  41      16.697 -16.457 -23.604  1.00102.65           C
ANISOU  878  C5    G X  41    14340  14168  10493   -520    970    713       C
ATOM    879  C6    G X  41      18.045 -16.780 -23.246  1.00103.41           C
ANISOU  879  C6    G X  41    14457  14447  10386   -611    703    758       C
ATOM    880  O6    G X  41      18.862 -16.138 -22.558  1.00102.68           O
ANISOU  880  O6    G X  41    14446  14502  10066   -748    631    572       O
ATOM    881  N1    G X  41      18.418 -18.022 -23.764  1.00101.49           N
ANISOU  881  N1    G X  41    14118  14209  10235   -530    506   1059       N
ATOM    882  C2    G X  41      17.616 -18.842 -24.535  1.00 99.89           C
ANISOU  882  C2    G X  41    13829  13854  10270   -402    556   1268       C
ATOM    883  N2    G X  41      18.171 -20.001 -24.937  1.00 99.07           N
ANISOU  883  N2    G X  41    13652  13759  10230   -346    357   1525       N
ATOM    884  N3    G X  41      16.362 -18.546 -24.877  1.00 97.47           N
ANISOU  884  N3    G X  41    13502  13396  10137   -337    785   1225       N
ATOM    885  C4    G X  41      15.969 -17.346 -24.385  1.00100.08           C
ANISOU  885  C4    G X  41    13906  13718  10400   -391    981    953       C
ATOM    886  P     U X  42      10.603 -20.331 -22.887  1.00108.44           P
ANISOU  886  P     U X  42    14850  14886  11467   -280   1768   1590       P
ATOM    887  OP1   U X  42       9.257 -20.903 -23.184  1.00104.08           O
ANISOU  887  OP1   U X  42    14173  14248  11125   -226   1939   1737       O
ATOM    888  OP2   U X  42      10.755 -19.451 -21.697  1.00108.35           O
ANISOU  888  OP2   U X  42    14987  15042  11138   -384   1920   1346       O
ATOM    889  O5'   U X  42      11.656 -21.528 -22.815  1.00107.19           O
ANISOU  889  O5'   U X  42    14737  14834  11158   -315   1474   1843       O
ATOM    890  C5'   U X  42      11.627 -22.549 -23.805  1.00106.63           C
ANISOU  890  C5'   U X  42    14557  14620  11339   -239   1329   2081       C
ATOM    891  C4'   U X  42      12.848 -23.431 -23.761  1.00105.80           C
ANISOU  891  C4'   U X  42    14493  14588  11119   -253   1050   2264       C
ATOM    892  O4'   U X  42      14.042 -22.606 -23.830  1.00104.25           O
ANISOU  892  O4'   U X  42    14332  14429  10850   -270    899   2084       O
ATOM    893  C3'   U X  42      12.985 -24.299 -22.514  1.00103.71           C
ANISOU  893  C3'   U X  42    14341  14548  10517   -339   1027   2458       C
ATOM    894  O3'   U X  42      13.538 -25.560 -22.872  1.00105.58           O
ANISOU  894  O3'   U X  42    14545  14736  10834   -297    820   2739       O
ATOM    895  C2'   U X  42      13.987 -23.528 -21.671  1.00109.16           C
ANISOU  895  C2'   U X  42    15146  15440  10891   -425    936   2289       C
ATOM    896  O2'   U X  42      14.717 -24.332 -20.761  1.00114.65           O
ANISOU  896  O2'   U X  42    15931  16347  11283   -492    765   2494       O
ATOM    897  C1'   U X  42      14.883 -22.892 -22.742  1.00104.48           C
ANISOU  897  C1'   U X  42    14470  14696  10531   -360    772   2145       C
ATOM    898  N1    U X  42      15.486 -21.627 -22.304  1.00103.51           N
ANISOU  898  N1    U X  42    14419  14668  10242   -438    776   1854       N
ATOM    899  C2    U X  42      16.829 -21.624 -21.931  1.00107.80           C
ANISOU  899  C2    U X  42    14999  15365  10596   -499    532   1856       C
ATOM    900  O2    U X  42      17.541 -22.621 -21.987  1.00108.62           O
ANISOU  900  O2    U X  42    15064  15517  10690   -469    314   2099       O
ATOM    901  N3    U X  42      17.297 -20.399 -21.497  1.00105.66           N
ANISOU  901  N3    U X  42    14799  15179  10169   -597    556   1559       N
ATOM    902  C4    U X  42      16.565 -19.229 -21.406  1.00103.10           C
ANISOU  902  C4    U X  42    14523  14778   9873   -625    811   1270       C
ATOM    903  O4    U X  42      17.111 -18.201 -21.002  1.00105.40           O
ANISOU  903  O4    U X  42    14889  15136  10022   -726    813   1007       O
ATOM    904  C5    U X  42      15.192 -19.326 -21.815  1.00100.45           C
ANISOU  904  C5    U X  42    14134  14277   9756   -533   1056   1304       C
ATOM    905  C6    U X  42      14.706 -20.496 -22.234  1.00101.29           C
ANISOU  905  C6    U X  42    14160  14322  10002   -452   1024   1589       C
ATOM    906  P     C X  43      12.600 -26.704 -23.501  1.00119.86           P
ANISOU  906  P     C X  43    16270  16373  12900   -250    886   2971       P
ATOM    907  OP1   C X  43      11.937 -26.179 -24.718  1.00113.94           O
ANISOU  907  OP1   C X  43    15394  15407  12492   -181    969   2831       O
ATOM    908  OP2   C X  43      13.413 -27.946 -23.618  1.00118.44           O
ANISOU  908  OP2   C X  43    16095  16163  12742   -219    667   3241       O
ATOM    909  O5'   C X  43      11.452 -26.898 -22.410  1.00114.51           O
ANISOU  909  O5'   C X  43    15656  15834  12018   -338   1136   3035       O
ATOM    910  C5'   C X  43      11.729 -27.464 -21.134  1.00111.49           C
ANISOU  910  C5'   C X  43    15410  15676  11274   -428   1115   3203       C
ATOM    911  C4'   C X  43      10.457 -27.887 -20.440  1.00107.66           C
ANISOU  911  C4'   C X  43    14952  15255  10699   -502   1378   3308       C
ATOM    912  O4'   C X  43       9.998 -26.840 -19.544  1.00108.48           O
ANISOU  912  O4'   C X  43    15135  15534  10549   -581   1605   3072       O
ATOM    913  C3'   C X  43       9.281 -28.138 -21.361  1.00109.56           C
ANISOU  913  C3'   C X  43    15039  15278  11311   -454   1531   3327       C
ATOM    914  O3'   C X  43       9.313 -29.436 -21.920  1.00107.75           O
ANISOU  914  O3'   C X  43    14765  14901  11274   -428   1407   3601       O
ATOM    915  C2'   C X  43       8.071 -27.879 -20.466  1.00109.42           C
ANISOU  915  C2'   C X  43    15043  15386  11144   -540   1855   3280       C
ATOM    916  O2'   C X  43       7.774 -29.012 -19.669  1.00103.58           O
ANISOU  916  O2'   C X  43    14384  14745  10228   -628   1904   3568       O
ATOM    917  C1'   C X  43       8.589 -26.767 -19.555  1.00108.42           C
ANISOU  917  C1'   C X  43    15049  15469  10678   -593   1904   3037       C
ATOM    918  N1    C X  43       8.196 -25.411 -20.014  1.00113.83           N
ANISOU  918  N1    C X  43    15653  16066  11529   -537   2053   2704       N
ATOM    919  C2    C X  43       6.866 -24.972 -19.954  1.00116.40           C
ANISOU  919  C2    C X  43    15885  16352  11990   -533   2369   2594       C
ATOM    920  O2    C X  43       6.001 -25.740 -19.530  1.00132.03           O
ANISOU  920  O2    C X  43    17843  18377  13944   -590   2530   2771       O
ATOM    921  N3    C X  43       6.552 -23.720 -20.375  1.00126.52           N
ANISOU  921  N3    C X  43    17090  17534  13448   -465   2496   2305       N
ATOM    922  C4    C X  43       7.492 -22.896 -20.834  1.00113.86           C
ANISOU  922  C4    C X  43    15516  15870  11876   -417   2330   2123       C
ATOM    923  N4    C X  43       7.140 -21.669 -21.238  1.00111.40           N
ANISOU  923  N4    C X  43    15134  15437  11754   -349   2469   1857       N
ATOM    924  C5    C X  43       8.854 -23.311 -20.894  1.00114.57           C
ANISOU  924  C5    C X  43    15699  16015  11818   -437   2015   2218       C
ATOM    925  C6    C X  43       9.155 -24.553 -20.478  1.00113.06           C
ANISOU  925  C6    C X  43    15567  15923  11466   -489   1886   2505       C
ATOM    926  P     C X  44       8.689 -29.699 -23.375  1.00109.39           P
ANISOU  926  P     C X  44    14801  14835  11928   -359   1404   3593       P
ATOM    927  OP1   C X  44       8.918 -31.140 -23.684  1.00102.13           O
ANISOU  927  OP1   C X  44    13888  13790  11128   -359   1272   3879       O
ATOM    928  OP2   C X  44       9.214 -28.644 -24.291  1.00110.97           O
ANISOU  928  OP2   C X  44    14938  14946  12281   -274   1306   3343       O
ATOM    929  O5'   C X  44       7.117 -29.502 -23.164  1.00108.10           O
ANISOU  929  O5'   C X  44    14548  14680  11846   -413   1706   3553       O
ATOM    930  C5'   C X  44       6.377 -30.446 -22.405  1.00104.08           C
ANISOU  930  C5'   C X  44    14070  14235  11239   -510   1853   3778       C
ATOM    931  C4'   C X  44       4.901 -30.125 -22.369  1.00107.62           C
ANISOU  931  C4'   C X  44    14387  14681  11824   -550   2143   3705       C
ATOM    932  O4'   C X  44       4.665 -28.916 -21.605  1.00108.15           O
ANISOU  932  O4'   C X  44    14489  14913  11692   -556   2341   3468       O
ATOM    933  C3'   C X  44       4.225 -29.847 -23.697  1.00109.18           C
ANISOU  933  C3'   C X  44    14378  14675  12429   -485   2136   3605       C
ATOM    934  O3'   C X  44       3.915 -31.021 -24.414  1.00108.86           O
ANISOU  934  O3'   C X  44    14268  14472  12624   -518   2049   3809       O
ATOM    935  C2'   C X  44       2.992 -29.074 -23.272  1.00105.16           C
ANISOU  935  C2'   C X  44    13757  14245  11954   -504   2443   3467       C
ATOM    936  O2'   C X  44       2.053 -29.970 -22.711  1.00106.05           O
ANISOU  936  O2'   C X  44    13835  14403  12056   -614   2627   3663       O
ATOM    937  C1'   C X  44       3.553 -28.226 -22.137  1.00106.74           C
ANISOU  937  C1'   C X  44    14123  14649  11786   -516   2534   3310       C
ATOM    938  N1    C X  44       4.027 -26.907 -22.600  1.00112.21           N
ANISOU  938  N1    C X  44    14798  15299  12538   -416   2481   3029       N
ATOM    939  C2    C X  44       3.124 -25.868 -22.846  1.00111.21           C
ANISOU  939  C2    C X  44    14526  15124  12607   -357   2689   2824       C
ATOM    940  O2    C X  44       1.915 -26.056 -22.693  1.00112.75           O
ANISOU  940  O2    C X  44    14584  15322  12932   -385   2916   2873       O
ATOM    941  N3    C X  44       3.608 -24.674 -23.258  1.00110.11           N
ANISOU  941  N3    C X  44    14387  14922  12526   -268   2639   2583       N
ATOM    942  C4    C X  44       4.916 -24.499 -23.409  1.00108.81           C
ANISOU  942  C4    C X  44    14354  14762  12226   -252   2400   2535       C
ATOM    943  N4    C X  44       5.348 -23.309 -23.806  1.00108.01           N
ANISOU  943  N4    C X  44    14252  14591  12194   -180   2370   2299       N
ATOM    944  C5    C X  44       5.860 -25.538 -23.162  1.00109.54           C
ANISOU  944  C5    C X  44    14576  14921  12124   -308   2183   2736       C
ATOM    945  C6    C X  44       5.373 -26.714 -22.758  1.00111.99           C
ANISOU  945  C6    C X  44    14892  15276  12383   -382   2231   2982       C
ATOM    946  P     A X  45       3.992 -30.994 -26.015  1.00122.23           P
ANISOU  946  P     A X  45    15829  15942  14671   -447   1863   3741       P
ATOM    947  OP1   A X  45       5.333 -30.476 -26.428  1.00104.53           O
ANISOU  947  OP1   A X  45    13677  13675  12363   -354   1644   3624       O
ATOM    948  OP2   A X  45       3.588 -32.361 -26.445  1.00114.07           O
ANISOU  948  OP2   A X  45    14759  14769  13814   -526   1821   3963       O
ATOM    949  O5'   A X  45       2.865 -29.932 -26.430  1.00104.72           O
ANISOU  949  O5'   A X  45    13419  13719  12652   -414   2032   3554       O
ATOM    950  C5'   A X  45       1.496 -30.277 -26.317  1.00108.72           C
ANISOU  950  C5'   A X  45    13769  14229  13310   -489   2232   3633       C
ATOM    951  C4'   A X  45       0.577 -29.143 -26.698  1.00111.81           C
ANISOU  951  C4'   A X  45    13964  14618  13901   -424   2370   3452       C
ATOM    952  O4'   A X  45       0.780 -28.003 -25.829  1.00115.00           O
ANISOU  952  O4'   A X  45    14441  15155  14100   -366   2529   3264       O
ATOM    953  C3'   A X  45       0.737 -28.568 -28.091  1.00111.09           C
ANISOU  953  C3'   A X  45    13766  14377  14067   -333   2177   3343       C
ATOM    954  O3'   A X  45       0.135 -29.380 -29.078  1.00114.41           O
ANISOU  954  O3'   A X  45    14048  14673  14748   -394   2073   3465       O
ATOM    955  C2'   A X  45       0.080 -27.203 -27.949  1.00109.63           C
ANISOU  955  C2'   A X  45    13452  14235  13968   -243   2360   3152       C
ATOM    956  O2'   A X  45      -1.335 -27.321 -27.972  1.00107.51           O
ANISOU  956  O2'   A X  45    12954  13975  13921   -279   2542   3209       O
ATOM    957  C1'   A X  45       0.516 -26.812 -26.539  1.00110.60           C
ANISOU  957  C1'   A X  45    13751  14523  13751   -253   2535   3070       C
ATOM    958  N9    A X  45       1.752 -26.023 -26.567  1.00108.76           N
ANISOU  958  N9    A X  45    13677  14289  13357   -180   2396   2911       N
ATOM    959  C8    A X  45       3.048 -26.461 -26.468  1.00105.63           C
ANISOU  959  C8    A X  45    13471  13910  12752   -198   2189   2957       C
ATOM    960  N7    A X  45       3.925 -25.485 -26.541  1.00103.62           N
ANISOU  960  N7    A X  45    13302  13657  12413   -130   2110   2774       N
ATOM    961  C5    A X  45       3.148 -24.346 -26.698  1.00103.59           C
ANISOU  961  C5    A X  45    13171  13614  12574    -60   2281   2599       C
ATOM    962  C6    A X  45       3.464 -22.985 -26.831  1.00101.28           C
ANISOU  962  C6    A X  45    12892  13279  12310     25   2313   2365       C
ATOM    963  N6    A X  45       4.702 -22.509 -26.831  1.00101.80           N
ANISOU  963  N6    A X  45    13108  13351  12221     37   2164   2252       N
ATOM    964  N1    A X  45       2.455 -22.108 -26.974  1.00102.84           N
ANISOU  964  N1    A X  45    12932  13417  12726     97   2509   2253       N
ATOM    965  C2    A X  45       1.201 -22.574 -26.966  1.00117.27           C
ANISOU  965  C2    A X  45    14580  15251  14726     81   2661   2367       C
ATOM    966  N3    A X  45       0.765 -23.828 -26.846  1.00115.38           N
ANISOU  966  N3    A X  45    14304  15062  14474    -13   2651   2580       N
ATOM    967  C4    A X  45       1.806 -24.668 -26.717  1.00109.81           C
ANISOU  967  C4    A X  45    13779  14393  13549    -81   2457   2686       C
ATOM    968  P     C X  46       0.503 -29.184 -30.629  1.00116.78           P
ANISOU  968  P     C X  46    14294  14816  15262   -343   1813   3408       P
ATOM    969  OP1   C X  46      -0.316 -30.199 -31.346  1.00109.78           O
ANISOU  969  OP1   C X  46    13275  13842  14596   -456   1759   3548       O
ATOM    970  OP2   C X  46       1.980 -29.095 -30.830  1.00100.80           O
ANISOU  970  OP2   C X  46    12469  12754  13077   -285   1625   3350       O
ATOM    971  O5'   C X  46      -0.068 -27.740 -30.962  1.00110.37           O
ANISOU  971  O5'   C X  46    13323  14015  14599   -230   1889   3241       O
ATOM    972  C5'   C X  46       0.756 -26.787 -31.596  1.00105.98           C
ANISOU  972  C5'   C X  46    12828  13398  14040   -124   1749   3097       C
ATOM    973  C4'   C X  46       0.279 -25.387 -31.335  1.00106.92           C
ANISOU  973  C4'   C X  46    12848  13547  14229    -13   1910   2941       C
ATOM    974  O4'   C X  46       0.859 -24.892 -30.101  1.00109.84           O
ANISOU  974  O4'   C X  46    13380  14025  14330     11   2063   2828       O
ATOM    975  C3'   C X  46       0.717 -24.375 -32.375  1.00108.00           C
ANISOU  975  C3'   C X  46    12967  13576  14493     90   1756   2830       C
ATOM    976  O3'   C X  46      -0.121 -24.388 -33.502  1.00107.64           O
ANISOU  976  O3'   C X  46    12720  13451  14727     93   1655   2904       O
ATOM    977  C2'   C X  46       0.695 -23.066 -31.604  1.00106.28           C
ANISOU  977  C2'   C X  46    12763  13395  14224    192   1955   2650       C
ATOM    978  O2'   C X  46      -0.634 -22.586 -31.438  1.00101.24           O
ANISOU  978  O2'   C X  46    11899  12764  13803    240   2158   2646       O
ATOM    979  C1'   C X  46       1.200 -23.526 -30.245  1.00106.66           C
ANISOU  979  C1'   C X  46    12992  13581  13954    124   2083   2637       C
ATOM    980  N1    C X  46       2.665 -23.389 -30.131  1.00 96.75           N
ANISOU  980  N1    C X  46    11959  12333  12468    126   1933   2559       N
ATOM    981  C2    C X  46       3.190 -22.099 -30.075  1.00 99.34           C
ANISOU  981  C2    C X  46    12347  12631  12768    208   1962   2359       C
ATOM    982  O2    C X  46       2.415 -21.138 -30.136  1.00 99.55           O
ANISOU  982  O2    C X  46    12247  12606  12971    288   2115   2260       O
ATOM    983  N3    C X  46       4.531 -21.927 -29.960  1.00101.22           N
ANISOU  983  N3    C X  46    12769  12886  12806    198   1825   2280       N
ATOM    984  C4    C X  46       5.343 -22.981 -29.890  1.00 96.83           C
ANISOU  984  C4    C X  46    12324  12376  12092    129   1665   2402       C
ATOM    985  N4    C X  46       6.653 -22.736 -29.771  1.00 88.62           N
ANISOU  985  N4    C X  46    11432  11360  10878    127   1533   2322       N
ATOM    986  C5    C X  46       4.824 -24.318 -29.939  1.00107.33           C
ANISOU  986  C5    C X  46    13606  13718  13456     60   1641   2613       C
ATOM    987  C6    C X  46       3.492 -24.477 -30.057  1.00100.75           C
ANISOU  987  C6    C X  46    12601  12868  12810     51   1778   2680       C
ATOM    988  P     G X  47       0.504 -24.140 -34.950  1.00107.97           P
ANISOU  988  P     G X  47    12792  13373  14860    117   1381   2893       P
ATOM    989  OP1   G X  47      -0.679 -24.329 -35.847  1.00 94.14           O
ANISOU  989  OP1   G X  47    10802  11591  13375     85   1313   3003       O
ATOM    990  OP2   G X  47       1.734 -24.967 -35.121  1.00 85.14           O
ANISOU  990  OP2   G X  47    10113  10458  11777     51   1223   2911       O
ATOM    991  O5'   G X  47       0.915 -22.597 -34.921  1.00104.03           O
ANISOU  991  O5'   G X  47    12325  12830  14372    259   1431   2730       O
ATOM    992  C5'   G X  47      -0.077 -21.581 -34.789  1.00100.76           C
ANISOU  992  C5'   G X  47    11723  12399  14162    362   1590   2686       C
ATOM    993  C4'   G X  47       0.550 -20.213 -34.773  1.00101.49           C
ANISOU  993  C4'   G X  47    11901  12415  14246    480   1625   2523       C
ATOM    994  O4'   G X  47       1.378 -20.090 -33.588  1.00103.87           O
ANISOU  994  O4'   G X  47    12403  12790  14275    464   1758   2386       O
ATOM    995  C3'   G X  47       1.487 -19.915 -35.941  1.00 98.82           C
ANISOU  995  C3'   G X  47    11666  11974  13908    490   1377   2517       C
ATOM    996  O3'   G X  47       0.780 -19.389 -37.061  1.00 99.93           O
ANISOU  996  O3'   G X  47    11633  12024  14312    549   1271   2599       O
ATOM    997  C2'   G X  47       2.492 -18.932 -35.346  1.00 94.44           C
ANISOU  997  C2'   G X  47    11288  11390  13206    547   1458   2328       C
ATOM    998  O2'   G X  47       1.994 -17.601 -35.408  1.00 96.48           O
ANISOU  998  O2'   G X  47    11449  11547  13660    674   1578   2244       O
ATOM    999  C1'   G X  47       2.559 -19.381 -33.883  1.00 97.12           C
ANISOU  999  C1'   G X  47    11713  11866  13323    497   1650   2266       C
ATOM   1000  N9    G X  47       3.726 -20.248 -33.608  1.00 97.71           N
ANISOU 1000  N9    G X  47    11983  12013  13130    401   1526   2279       N
ATOM   1001  C8    G X  47       3.799 -21.629 -33.556  1.00100.63           C
ANISOU 1001  C8    G X  47    12381  12449  13405    303   1441   2424       C
ATOM   1002  N7    G X  47       5.006 -22.089 -33.286  1.00 96.81           N
ANISOU 1002  N7    G X  47    12074  12005  12703    257   1338   2408       N
ATOM   1003  C5    G X  47       5.767 -20.941 -33.143  1.00 90.72           C
ANISOU 1003  C5    G X  47    11392  11209  11867    312   1351   2236       C
ATOM   1004  C6    G X  47       7.138 -20.783 -32.855  1.00 94.18           C
ANISOU 1004  C6    G X  47    11998  11681  12105    291   1261   2144       C
ATOM   1005  O6    G X  47       7.978 -21.672 -32.648  1.00 95.83           O
ANISOU 1005  O6    G X  47    12305  11952  12154    234   1146   2213       O
ATOM   1006  N1    G X  47       7.495 -19.432 -32.805  1.00 96.25           N
ANISOU 1006  N1    G X  47    12298  11889  12382    343   1318   1960       N
ATOM   1007  C2    G X  47       6.646 -18.367 -33.014  1.00 92.78           C
ANISOU 1007  C2    G X  47    11756  11355  12142    424   1452   1882       C
ATOM   1008  N2    G X  47       7.155 -17.129 -32.920  1.00 90.80           N
ANISOU 1008  N2    G X  47    11573  11033  11895    463   1504   1701       N
ATOM   1009  N3    G X  47       5.367 -18.510 -33.281  1.00 92.94           N
ANISOU 1009  N3    G X  47    11607  11344  12362    464   1533   1980       N
ATOM   1010  C4    G X  47       5.001 -19.807 -33.332  1.00 95.42           C
ANISOU 1010  C4    G X  47    11876  11728  12650    397   1473   2150       C
ATOM   1011  P     A X  48       1.380 -19.467 -38.559  1.00 89.94           P
ANISOU 1011  P     A X  48    10426  10679  13068    511    981   2670       P
ATOM   1012  OP1   A X  48       1.699 -20.886 -38.913  1.00 81.91           O
ANISOU 1012  OP1   A X  48     9481   9717  11924    366    835   2755       O
ATOM   1013  OP2   A X  48       0.452 -18.650 -39.389  1.00 91.13           O
ANISOU 1013  OP2   A X  48    10375  10757  13494    599    930   2756       O
ATOM   1014  O5'   A X  48       2.793 -18.726 -38.477  1.00 96.45           O
ANISOU 1014  O5'   A X  48    11477  11441  13728    544    963   2519       O
ATOM   1015  C5'   A X  48       2.908 -17.324 -38.642  1.00 92.87           C
ANISOU 1015  C5'   A X  48    11023  10876  13389    658   1015   2435       C
ATOM   1016  C4'   A X  48       4.310 -16.846 -38.353  1.00 85.57           C
ANISOU 1016  C4'   A X  48    10320   9919  12274    646   1015   2279       C
ATOM   1017  O4'   A X  48       4.712 -17.294 -37.034  1.00 84.13           O
ANISOU 1017  O4'   A X  48    10238   9851  11878    603   1153   2176       O
ATOM   1018  C3'   A X  48       5.400 -17.368 -39.276  1.00 90.88           C
ANISOU 1018  C3'   A X  48    11129  10580  12820    559    798   2311       C
ATOM   1019  O3'   A X  48       5.503 -16.635 -40.483  1.00 89.08           O
ANISOU 1019  O3'   A X  48    10891  10236  12717    589    671   2359       O
ATOM   1020  C2'   A X  48       6.648 -17.292 -38.409  1.00 91.30           C
ANISOU 1020  C2'   A X  48    11365  10677  12650    528    854   2154       C
ATOM   1021  O2'   A X  48       7.164 -15.969 -38.383  1.00 91.14           O
ANISOU 1021  O2'   A X  48    11409  10554  12665    586    912   2021       O
ATOM   1022  C1'   A X  48       6.077 -17.657 -37.036  1.00 90.98           C
ANISOU 1022  C1'   A X  48    11291  10749  12530    530   1040   2119       C
ATOM   1023  N9    A X  48       6.142 -19.111 -36.851  1.00 89.87           N
ANISOU 1023  N9    A X  48    11169  10714  12264    439    972   2225       N
ATOM   1024  C8    A X  48       5.109 -20.002 -36.981  1.00 88.99           C
ANISOU 1024  C8    A X  48    10928  10642  12242    405    972   2367       C
ATOM   1025  N7    A X  48       5.444 -21.254 -36.823  1.00 86.01           N
ANISOU 1025  N7    A X  48    10612  10328  11739    317    905   2444       N
ATOM   1026  C5    A X  48       6.794 -21.171 -36.585  1.00 89.43           C
ANISOU 1026  C5    A X  48    11214  10773  11993    306    850   2354       C
ATOM   1027  C6    A X  48       7.711 -22.181 -36.348  1.00 85.89           C
ANISOU 1027  C6    A X  48    10879  10372  11382    244    766   2390       C
ATOM   1028  N6    A X  48       7.344 -23.465 -36.317  1.00 84.93           N
ANISOU 1028  N6    A X  48    10736  10275  11258    179    738   2525       N
ATOM   1029  N1    A X  48       8.989 -21.794 -36.154  1.00 92.66           N
ANISOU 1029  N1    A X  48    11861  11241  12104    251    715   2286       N
ATOM   1030  C2    A X  48       9.295 -20.481 -36.206  1.00 94.82           C
ANISOU 1030  C2    A X  48    12156  11472  12401    301    753   2146       C
ATOM   1031  N3    A X  48       8.514 -19.425 -36.431  1.00 91.46           N
ANISOU 1031  N3    A X  48    11649  10976  12128    363    842   2096       N
ATOM   1032  C4    A X  48       7.256 -19.862 -36.611  1.00 92.45           C
ANISOU 1032  C4    A X  48    11638  11101  12389    370    884   2213       C
ATOM   1033  P     A X  49       5.541 -17.443 -41.866  1.00 86.32           P
ANISOU 1033  P     A X  49    10539   9893  12366    497    438   2503       P
ATOM   1034  OP1   A X  49       5.614 -16.444 -42.966  1.00 87.78           O
ANISOU 1034  OP1   A X  49    10724   9963  12665    537    338   2551       O
ATOM   1035  OP2   A X  49       4.441 -18.448 -41.845  1.00 90.91           O
ANISOU 1035  OP2   A X  49    10972  10558  13013    451    418   2625       O
ATOM   1036  O5'   A X  49       6.926 -18.219 -41.770  1.00 88.20           O
ANISOU 1036  O5'   A X  49    10966  10175  12372    403    380   2423       O
ATOM   1037  C5'   A X  49       8.120 -17.511 -41.486  1.00 86.19           C
ANISOU 1037  C5'   A X  49    10851   9882  12017    418    417   2284       C
ATOM   1038  C4'   A X  49       9.240 -18.472 -41.254  1.00 82.83           C
ANISOU 1038  C4'   A X  49    10548   9524  11400    339    366   2239       C
ATOM   1039  O4'   A X  49       8.940 -19.300 -40.105  1.00 84.88           O
ANISOU 1039  O4'   A X  49    10786   9888  11575    329    453   2245       O
ATOM   1040  C3'   A X  49       9.445 -19.466 -42.378  1.00 80.84           C
ANISOU 1040  C3'   A X  49    10321   9267  11128    253    211   2330       C
ATOM   1041  O3'   A X  49      10.199 -18.913 -43.422  1.00 83.61           O
ANISOU 1041  O3'   A X  49    10749   9544  11474    230    124   2305       O
ATOM   1042  C2'   A X  49      10.141 -20.615 -41.684  1.00 82.01           C
ANISOU 1042  C2'   A X  49    10538   9489  11133    208    218   2308       C
ATOM   1043  O2'   A X  49      11.512 -20.290 -41.499  1.00 81.81           O
ANISOU 1043  O2'   A X  49    10621   9462  11001    208    212   2199       O
ATOM   1044  C1'   A X  49       9.445 -20.601 -40.319  1.00 86.47           C
ANISOU 1044  C1'   A X  49    11041  10130  11683    253    359   2302       C
ATOM   1045  N9    A X  49       8.318 -21.544 -40.216  1.00 84.42           N
ANISOU 1045  N9    A X  49    10681   9909  11486    219    372   2424       N
ATOM   1046  C8    A X  49       6.982 -21.227 -40.151  1.00 83.34           C
ANISOU 1046  C8    A X  49    10395   9776  11493    251    438   2486       C
ATOM   1047  N7    A X  49       6.197 -22.276 -40.013  1.00 84.15           N
ANISOU 1047  N7    A X  49    10422   9924  11628    192    442   2590       N
ATOM   1048  C5    A X  49       7.083 -23.355 -39.976  1.00 85.37           C
ANISOU 1048  C5    A X  49    10697  10087  11651    124    379   2598       C
ATOM   1049  C6    A X  49       6.907 -24.751 -39.843  1.00 81.61           C
ANISOU 1049  C6    A X  49    10231   9627  11152     40    359   2690       C
ATOM   1050  N6    A X  49       5.734 -25.340 -39.727  1.00 79.76           N
ANISOU 1050  N6    A X  49     9876   9416  11013    -12    398   2789       N
ATOM   1051  N1    A X  49       7.987 -25.554 -39.837  1.00 81.86           N
ANISOU 1051  N1    A X  49    10390   9636  11077      9    302   2681       N
ATOM   1052  C2    A X  49       9.180 -24.969 -39.969  1.00 81.43           C
ANISOU 1052  C2    A X  49    10433   9566  10941     54    263   2582       C
ATOM   1053  N3    A X  49       9.487 -23.673 -40.101  1.00 81.41           N
ANISOU 1053  N3    A X  49    10436   9557  10938    114    274   2484       N
ATOM   1054  C4    A X  49       8.388 -22.910 -40.093  1.00 83.65           C
ANISOU 1054  C4    A X  49    10608   9845  11331    149    335   2498       C
ATOM   1055  P     A X  50       9.885 -19.317 -44.933  1.00 78.60           P
ANISOU 1055  P     A X  50    10111   8877  10877    154    -26   2413       P
ATOM   1056  OP1   A X  50      10.328 -18.180 -45.783  1.00 88.10           O
ANISOU 1056  OP1   A X  50    11368   9997  12108    164    -65   2402       O
ATOM   1057  OP2   A X  50       8.502 -19.812 -45.058  1.00 87.14           O
ANISOU 1057  OP2   A X  50    11056   9993  12059    142    -60   2535       O
ATOM   1058  O5'   A X  50      10.761 -20.623 -45.164  1.00 80.64           O
ANISOU 1058  O5'   A X  50    10464   9166  11009     64    -76   2383       O
ATOM   1059  C5'   A X  50      12.090 -20.720 -44.691  1.00 80.83           C
ANISOU 1059  C5'   A X  50    10583   9198  10932     69    -36   2277       C
ATOM   1060  C4'   A X  50      12.523 -22.159 -44.689  1.00 81.08           C
ANISOU 1060  C4'   A X  50    10654   9251  10901     13    -64   2287       C
ATOM   1061  O4'   A X  50      11.956 -22.816 -43.536  1.00 85.33           O
ANISOU 1061  O4'   A X  50    11136   9848  11435     41     -4   2331       O
ATOM   1062  C3'   A X  50      12.030 -22.997 -45.861  1.00 83.21           C
ANISOU 1062  C3'   A X  50    10933   9488  11194    -82   -153   2352       C
ATOM   1063  O3'   A X  50      12.843 -22.870 -47.006  1.00 84.37           O
ANISOU 1063  O3'   A X  50    11173   9589  11294   -141   -203   2302       O
ATOM   1064  C2'   A X  50      12.052 -24.399 -45.294  1.00 85.86           C
ANISOU 1064  C2'   A X  50    11274   9836  11514   -108   -132   2376       C
ATOM   1065  O2'   A X  50      13.396 -24.862 -45.261  1.00 81.76           O
ANISOU 1065  O2'   A X  50    10839   9291  10934   -102   -118   2304       O
ATOM   1066  C1'   A X  50      11.608 -24.144 -43.861  1.00 84.13           C
ANISOU 1066  C1'   A X  50    10984   9683  11298    -28    -45   2401       C
ATOM   1067  N9    A X  50      10.156 -24.300 -43.648  1.00 88.58           N
ANISOU 1067  N9    A X  50    11437  10275  11946    -42    -30   2495       N
ATOM   1068  C8    A X  50       9.209 -23.299 -43.554  1.00 84.07           C
ANISOU 1068  C8    A X  50    10762   9723  11456      6     -2   2523       C
ATOM   1069  N7    A X  50       7.992 -23.739 -43.310  1.00 76.50           N
ANISOU 1069  N7    A X  50     9687   8797  10581    -18     18   2613       N
ATOM   1070  C5    A X  50       8.144 -25.112 -43.231  1.00 78.10           C
ANISOU 1070  C5    A X  50     9935   8995  10746    -97      2   2647       C
ATOM   1071  C6    A X  50       7.231 -26.140 -42.985  1.00 78.46           C
ANISOU 1071  C6    A X  50     9908   9056  10848   -168     17   2738       C
ATOM   1072  N6    A X  50       5.941 -25.893 -42.778  1.00 72.59           N
ANISOU 1072  N6    A X  50     9008   8358  10214   -170     52   2810       N
ATOM   1073  N1    A X  50       7.695 -27.419 -42.953  1.00 79.61           N
ANISOU 1073  N1    A X  50    10138   9157  10954   -237      6   2753       N
ATOM   1074  C2    A X  50       8.995 -27.604 -43.158  1.00 81.93           C
ANISOU 1074  C2    A X  50    10562   9402  11165   -217    -18   2681       C
ATOM   1075  N3    A X  50       9.959 -26.720 -43.400  1.00 87.52           N
ANISOU 1075  N3    A X  50    11332  10109  11813   -154    -35   2590       N
ATOM   1076  C4    A X  50       9.464 -25.474 -43.423  1.00 87.11           C
ANISOU 1076  C4    A X  50    11211  10096  11792   -102    -25   2577       C
ATOM   1077  P     G X  51      12.237 -23.177 -48.465  1.00 97.18           P
ANISOU 1077  P     G X  51    12822  11190  12913   -257   -308   2356       P
ATOM   1078  OP1   G X  51      13.392 -22.945 -49.404  1.00 88.88           O
ANISOU 1078  OP1   G X  51    11890  10100  11780   -307   -312   2275       O
ATOM   1079  OP2   G X  51      10.959 -22.410 -48.683  1.00 83.48           O
ANISOU 1079  OP2   G X  51    10984   9476  11256   -243   -369   2464       O
ATOM   1080  O5'   G X  51      11.922 -24.741 -48.415  1.00 82.65           O
ANISOU 1080  O5'   G X  51    10985   9342  11076   -331   -318   2370       O
ATOM   1081  C5'   G X  51      12.981 -25.683 -48.409  1.00 78.26           C
ANISOU 1081  C5'   G X  51    10516   8739  10480   -349   -271   2290       C
ATOM   1082  C4'   G X  51      12.460 -27.089 -48.373  1.00 79.09           C
ANISOU 1082  C4'   G X  51    10621   8808  10621   -421   -277   2320       C
ATOM   1083  O4'   G X  51      11.654 -27.276 -47.181  1.00 91.11           O
ANISOU 1083  O4'   G X  51    12041  10372  12204   -365   -243   2408       O
ATOM   1084  C3'   G X  51      11.523 -27.433 -49.502  1.00 86.20           C
ANISOU 1084  C3'   G X  51    11530   9705  11519   -564   -371   2348       C
ATOM   1085  O3'   G X  51      12.213 -27.765 -50.686  1.00 83.63           O
ANISOU 1085  O3'   G X  51    11331   9329  11115   -662   -386   2253       O
ATOM   1086  C2'   G X  51      10.694 -28.573 -48.922  1.00 88.98           C
ANISOU 1086  C2'   G X  51    11824  10036  11947   -608   -359   2408       C
ATOM   1087  O2'   G X  51      11.435 -29.783 -48.969  1.00 87.13           O
ANISOU 1087  O2'   G X  51    11685   9701  11718   -643   -301   2342       O
ATOM   1088  C1'   G X  51      10.580 -28.151 -47.456  1.00 85.53           C
ANISOU 1088  C1'   G X  51    11295   9651  11552   -469   -283   2471       C
ATOM   1089  N9    G X  51       9.312 -27.470 -47.099  1.00 88.02           N
ANISOU 1089  N9    G X  51    11470  10046  11930   -450   -306   2565       N
ATOM   1090  C8    G X  51       8.993 -26.126 -47.161  1.00 88.17           C
ANISOU 1090  C8    G X  51    11421  10116  11962   -381   -327   2586       C
ATOM   1091  N7    G X  51       7.769 -25.845 -46.732  1.00 85.01           N
ANISOU 1091  N7    G X  51    10874   9770  11657   -362   -324   2677       N
ATOM   1092  C5    G X  51       7.266 -27.075 -46.346  1.00 76.65           C
ANISOU 1092  C5    G X  51     9786   8705  10634   -437   -300   2718       C
ATOM   1093  C6    G X  51       6.020 -27.411 -45.792  1.00 83.06           C
ANISOU 1093  C6    G X  51    10449   9563  11548   -464   -271   2813       C
ATOM   1094  O6    G X  51       5.043 -26.673 -45.521  1.00 84.04           O
ANISOU 1094  O6    G X  51    10416   9749  11765   -415   -258   2880       O
ATOM   1095  N1    G X  51       5.962 -28.778 -45.566  1.00 85.32           N
ANISOU 1095  N1    G X  51    10773   9804  11841   -559   -245   2830       N
ATOM   1096  C2    G X  51       6.933 -29.702 -45.824  1.00 73.51           C
ANISOU 1096  C2    G X  51     9430   8215  10283   -605   -243   2766       C
ATOM   1097  N2    G X  51       6.655 -30.980 -45.534  1.00 72.07           N
ANISOU 1097  N2    G X  51     9263   7972  10149   -693   -207   2806       N
ATOM   1098  N3    G X  51       8.082 -29.380 -46.332  1.00 77.43           N
ANISOU 1098  N3    G X  51    10049   8673  10696   -566   -263   2673       N
ATOM   1099  C4    G X  51       8.190 -28.072 -46.560  1.00 82.99           C
ANISOU 1099  C4    G X  51    10726   9433  11373   -490   -291   2654       C
ATOM   1100  P     U X  52      11.419 -27.717 -52.086  1.00 98.45           P
ANISOU 1100  P     U X  52    13246  11238  12923   -830   -511   2268       P
ATOM   1101  OP1   U X  52      10.509 -28.900 -52.072  1.00 81.47           O
ANISOU 1101  OP1   U X  52    11065   9064  10827   -940   -545   2291       O
ATOM   1102  OP2   U X  52      12.396 -27.509 -53.201  1.00 95.63           O
ANISOU 1102  OP2   U X  52    13033  10858  12444   -897   -496   2163       O
ATOM   1103  O5'   U X  52      10.531 -26.399 -51.963  1.00 84.19           O
ANISOU 1103  O5'   U X  52    11318   9522  11150   -769   -596   2395       O
ATOM   1104  C5'   U X  52       9.912 -25.795 -53.090  1.00 85.12           C
ANISOU 1104  C5'   U X  52    11439   9695  11206   -865   -731   2459       C
ATOM   1105  C4'   U X  52       8.975 -24.694 -52.652  1.00 92.09           C
ANISOU 1105  C4'   U X  52    12163  10634  12191   -764   -787   2599       C
ATOM   1106  O4'   U X  52       7.690 -25.250 -52.242  1.00 95.40           O
ANISOU 1106  O4'   U X  52    12431  11097  12720   -795   -839   2686       O
ATOM   1107  C3'   U X  52       9.468 -23.870 -51.469  1.00 88.72           C
ANISOU 1107  C3'   U X  52    11688  10181  11839   -580   -663   2586       C
ATOM   1108  O3'   U X  52       8.934 -22.562 -51.587  1.00 88.71           O
ANISOU 1108  O3'   U X  52    11607  10199  11902   -504   -712   2686       O
ATOM   1109  C2'   U X  52       8.786 -24.552 -50.295  1.00 89.24           C
ANISOU 1109  C2'   U X  52    11636  10261  12009   -533   -601   2615       C
ATOM   1110  O2'   U X  52       8.677 -23.756 -49.138  1.00 93.30           O
ANISOU 1110  O2'   U X  52    12060  10785  12605   -381   -506   2634       O
ATOM   1111  C1'   U X  52       7.422 -24.884 -50.901  1.00 90.26           C
ANISOU 1111  C1'   U X  52    11656  10445  12192   -641   -733   2722       C
ATOM   1112  N1    U X  52       6.750 -26.007 -50.247  1.00 77.85           N
ANISOU 1112  N1    U X  52    10006   8880  10693   -689   -698   2739       N
ATOM   1113  C2    U X  52       7.291 -27.271 -50.440  1.00 86.92           C
ANISOU 1113  C2    U X  52    11275   9970  11780   -794   -671   2651       C
ATOM   1114  O2    U X  52       8.260 -27.495 -51.131  1.00 94.64           O
ANISOU 1114  O2    U X  52    12409  10899  12653   -842   -667   2553       O
ATOM   1115  N3    U X  52       6.688 -28.323 -49.808  1.00 80.24           N
ANISOU 1115  N3    U X  52    10367   9109  11012   -843   -629   2679       N
ATOM   1116  C4    U X  52       5.593 -28.226 -49.014  1.00 84.52           C
ANISOU 1116  C4    U X  52    10732   9707  11675   -807   -608   2784       C
ATOM   1117  O4    U X  52       5.152 -29.275 -48.542  1.00 82.88           O
ANISOU 1117  O4    U X  52    10492   9475  11525   -878   -564   2805       O
ATOM   1118  C5    U X  52       5.100 -26.875 -48.862  1.00 84.02           C
ANISOU 1118  C5    U X  52    10542   9712  11669   -690   -628   2857       C
ATOM   1119  C6    U X  52       5.670 -25.818 -49.450  1.00 73.38           C
ANISOU 1119  C6    U X  52     9257   8362  10261   -630   -673   2836       C
ATOM   1120  P     A X  53       9.587 -21.521 -52.604  1.00 86.57           P
ANISOU 1120  P     A X  53    11444   9903  11545   -522   -759   2697       P
ATOM   1121  OP1   A X  53      10.203 -20.452 -51.780  1.00 96.51           O
ANISOU 1121  OP1   A X  53    12696  11108  12867   -375   -642   2659       O
ATOM   1122  OP2   A X  53      10.391 -22.268 -53.606  1.00 92.26           O
ANISOU 1122  OP2   A X  53    12332  10622  12102   -669   -778   2606       O
ATOM   1123  O5'   A X  53       8.337 -20.872 -53.341  1.00 88.59           O
ANISOU 1123  O5'   A X  53    11593  10206  11860   -545   -922   2877       O
ATOM   1124  C5'   A X  53       7.010 -21.266 -53.018  1.00101.57           C
ANISOU 1124  C5'   A X  53    13058  11907  13627   -545   -991   2976       C
ATOM   1125  C4'   A X  53       6.267 -21.722 -54.248  1.00 99.83           C
ANISOU 1125  C4'   A X  53    12831  11768  13332   -715  -1190   3069       C
ATOM   1126  O4'   A X  53       6.763 -23.027 -54.639  1.00103.95           O
ANISOU 1126  O4'   A X  53    13489  12296  13710   -876  -1181   2937       O
ATOM   1127  C3'   A X  53       4.743 -21.864 -54.122  1.00102.85           C
ANISOU 1127  C3'   A X  53    12983  12226  13867   -723  -1306   3214       C
ATOM   1128  O3'   A X  53       4.121 -21.452 -55.350  1.00101.53           O
ANISOU 1128  O3'   A X  53    12790  12135  13652   -819  -1526   3365       O
ATOM   1129  C2'   A X  53       4.557 -23.375 -53.973  1.00 96.93           C
ANISOU 1129  C2'   A X  53    12249  11505  13076   -866  -1295   3122       C
ATOM   1130  O2'   A X  53       3.281 -23.819 -54.390  1.00 94.50           O
ANISOU 1130  O2'   A X  53    11782  11291  12833   -982  -1458   3234       O
ATOM   1131  C1'   A X  53       5.668 -23.877 -54.891  1.00100.97           C
ANISOU 1131  C1'   A X  53    13010  11991  13365  -1004  -1301   2992       C
ATOM   1132  N9    A X  53       6.118 -25.279 -54.796  1.00102.83           N
ANISOU 1132  N9    A X  53    13354  12186  13530  -1120  -1225   2840       N
ATOM   1133  C8    A X  53       7.126 -25.748 -55.623  1.00100.01           C
ANISOU 1133  C8    A X  53    13212  11793  12993  -1235  -1200   2705       C
ATOM   1134  N7    A X  53       7.452 -27.008 -55.478  1.00 92.12           N
ANISOU 1134  N7    A X  53    12293  10733  11975  -1320  -1120   2576       N
ATOM   1135  C5    A X  53       6.604 -27.413 -54.470  1.00 91.18           C
ANISOU 1135  C5    A X  53    12006  10616  12022  -1267  -1097   2641       C
ATOM   1136  C6    A X  53       6.495 -28.672 -53.874  1.00 91.32           C
ANISOU 1136  C6    A X  53    12021  10568  12108  -1317  -1015   2578       C
ATOM   1137  N6    A X  53       7.238 -29.729 -54.215  1.00 89.75           N
ANISOU 1137  N6    A X  53    11988  10275  11840  -1416   -943   2431       N
ATOM   1138  N1    A X  53       5.563 -28.786 -52.912  1.00 96.68           N
ANISOU 1138  N1    A X  53    12517  11274  12944  -1260   -997   2677       N
ATOM   1139  C2    A X  53       4.823 -27.691 -52.606  1.00 94.67           C
ANISOU 1139  C2    A X  53    12089  11101  12778  -1151  -1049   2812       C
ATOM   1140  N3    A X  53       4.824 -26.448 -53.082  1.00 86.36           N
ANISOU 1140  N3    A X  53    11013  10098  11701  -1078  -1127   2883       N
ATOM   1141  C4    A X  53       5.763 -26.372 -54.034  1.00 91.73           C
ANISOU 1141  C4    A X  53    11888  10755  12212  -1148  -1154   2796       C
ATOM   1142  P     U X  54       4.078 -19.903 -55.821  1.00109.47           P
ANISOU 1142  P     U X  54    13772  13111  14711   -701  -1597   3527       P
ATOM   1143  OP1   U X  54       3.778 -19.916 -57.276  1.00101.33           O
ANISOU 1143  OP1   U X  54    12804  12179  13520   -875  -1835   3647       O
ATOM   1144  OP2   U X  54       5.242 -19.133 -55.287  1.00 93.77           O
ANISOU 1144  OP2   U X  54    11912  11001  12716   -568  -1410   3425       O
ATOM   1145  O5'   U X  54       2.763 -19.307 -55.137  1.00114.83           O
ANISOU 1145  O5'   U X  54    14154  13800  15675   -545  -1621   3688       O
ATOM   1146  C5'   U X  54       2.703 -19.092 -53.730  1.00112.13           C
ANISOU 1146  C5'   U X  54    13706  13386  15514   -369  -1408   3614       C
ATOM   1147  C4'   U X  54       1.657 -18.078 -53.339  1.00111.52           C
ANISOU 1147  C4'   U X  54    13381  13283  15707   -192  -1412   3777       C
ATOM   1148  O4'   U X  54       1.558 -17.035 -54.355  1.00118.49           O
ANISOU 1148  O4'   U X  54    14273  14142  16604   -163  -1573   3954       O
ATOM   1149  C3'   U X  54       0.244 -18.634 -53.153  1.00109.93           C
ANISOU 1149  C3'   U X  54    12906  13187  15674   -218  -1496   3887       C
ATOM   1150  O3'   U X  54      -0.367 -17.960 -52.063  1.00106.48           O
ANISOU 1150  O3'   U X  54    12268  12691  15499    -13  -1329   3910       O
ATOM   1151  C2'   U X  54      -0.462 -18.210 -54.437  1.00115.01           C
ANISOU 1151  C2'   U X  54    13459  13907  16333   -283  -1778   4112       C
ATOM   1152  O2'   U X  54      -1.863 -18.091 -54.318  1.00111.84           O
ANISOU 1152  O2'   U X  54    12736  13577  16181   -227  -1873   4284       O
ATOM   1153  C1'   U X  54       0.198 -16.859 -54.706  1.00124.30           C
ANISOU 1153  C1'   U X  54    14749  14958  17523   -142  -1748   4169       C
ATOM   1154  N1    U X  54       0.095 -16.401 -56.101  1.00135.76           N
ANISOU 1154  N1    U X  54    16252  16461  18871   -230  -2005   4363       N
ATOM   1155  C2    U X  54       0.694 -15.204 -56.488  1.00132.02           C
ANISOU 1155  C2    U X  54    15897  15867  18397   -130  -1994   4443       C
ATOM   1156  O2    U X  54       1.360 -14.497 -55.746  1.00124.28           O
ANISOU 1156  O2    U X  54    14989  14733  17498     19  -1779   4340       O
ATOM   1157  N3    U X  54       0.506 -14.873 -57.815  1.00142.77           N
ANISOU 1157  N3    U X  54    17305  17301  19641   -232  -2252   4652       N
ATOM   1158  C4    U X  54      -0.223 -15.577 -58.765  1.00149.76           C
ANISOU 1158  C4    U X  54    18125  18375  20403   -424  -2527   4777       C
ATOM   1159  O4    U X  54      -0.303 -15.149 -59.923  1.00144.37           O
ANISOU 1159  O4    U X  54    17506  17755  19592   -509  -2753   4972       O
ATOM   1160  C5    U X  54      -0.829 -16.784 -58.280  1.00141.40           C
ANISOU 1160  C5    U X  54    16932  17424  19370   -522  -2520   4664       C
ATOM   1161  C6    U X  54      -0.657 -17.133 -56.999  1.00143.59           C
ANISOU 1161  C6    U X  54    17165  17621  19772   -418  -2261   4475       C
ATOM   1162  P     U X  55      -0.134 -18.462 -50.564  1.00109.86           P
ANISOU 1162  P     U X  55    12699  13089  15954     50  -1054   3727       P
ATOM   1163  OP1   U X  55      -0.164 -17.214 -49.756  1.00108.88           O
ANISOU 1163  OP1   U X  55    12505  12849  16014    275   -872   3715       O
ATOM   1164  OP2   U X  55       1.016 -19.398 -50.474  1.00103.51           O
ANISOU 1164  OP2   U X  55    12148  12284  14897    -77   -999   3551       O
ATOM   1165  O5'   U X  55      -1.446 -19.307 -50.271  1.00101.83           O
ANISOU 1165  O5'   U X  55    11422  12187  15083    -15  -1088   3805       O
ATOM   1166  C5'   U X  55      -2.646 -18.952 -50.921  1.00 94.53           C
ANISOU 1166  C5'   U X  55    10240  11330  14349     -4  -1270   4012       C
ATOM   1167  C4'   U X  55      -3.522 -20.150 -51.160  1.00 98.55           C
ANISOU 1167  C4'   U X  55    10599  11977  14868   -192  -1395   4061       C
ATOM   1168  O4'   U X  55      -3.089 -20.862 -52.336  1.00 98.39           O
ANISOU 1168  O4'   U X  55    10761  12020  14604   -417  -1617   4053       O
ATOM   1169  C3'   U X  55      -3.531 -21.218 -50.084  1.00 98.89           C
ANISOU 1169  C3'   U X  55    10648  12036  14891   -252  -1197   3923       C
ATOM   1170  O3'   U X  55      -4.345 -20.884 -48.984  1.00104.14           O
ANISOU 1170  O3'   U X  55    11073  12698  15797   -104  -1000   3947       O
ATOM   1171  C2'   U X  55      -4.053 -22.428 -50.828  1.00 91.74           C
ANISOU 1171  C2'   U X  55     9701  11243  13913   -506  -1394   3960       C
ATOM   1172  O2'   U X  55      -5.458 -22.325 -50.962  1.00 96.04           O
ANISOU 1172  O2'   U X  55     9902  11888  14701   -511  -1502   4130       O
ATOM   1173  C1'   U X  55      -3.432 -22.226 -52.208  1.00 93.72           C
ANISOU 1173  C1'   U X  55    10145  11503  13959   -610  -1629   3987       C
ATOM   1174  N1    U X  55      -2.219 -23.026 -52.423  1.00 87.79           N
ANISOU 1174  N1    U X  55     9718  10703  12936   -741  -1589   3808       N
ATOM   1175  C2    U X  55      -2.338 -24.394 -52.517  1.00 88.04           C
ANISOU 1175  C2    U X  55     9797  10773  12883   -952  -1616   3729       C
ATOM   1176  O2    U X  55      -3.396 -24.978 -52.381  1.00 86.72           O
ANISOU 1176  O2    U X  55     9417  10683  12849  -1046  -1667   3797       O
ATOM   1177  N3    U X  55      -1.151 -25.050 -52.741  1.00 84.53           N
ANISOU 1177  N3    U X  55     9650  10258  12211  -1043  -1563   3564       N
ATOM   1178  C4    U X  55       0.072 -24.458 -52.915  1.00 81.36           C
ANISOU 1178  C4    U X  55     9474   9776  11664   -956  -1502   3483       C
ATOM   1179  O4    U X  55       1.041 -25.151 -53.135  1.00 86.53           O
ANISOU 1179  O4    U X  55    10358  10376  12143  -1047  -1455   3340       O
ATOM   1180  C5    U X  55       0.093 -23.042 -52.821  1.00 89.99           C
ANISOU 1180  C5    U X  55    10501  10845  12846   -760  -1488   3575       C
ATOM   1181  C6    U X  55      -1.035 -22.380 -52.590  1.00 88.31           C
ANISOU 1181  C6    U X  55    10017  10678  12858   -657  -1531   3732       C
ATOM   1182  P     U X  56      -3.780 -21.143 -47.513  1.00 96.04           P
ANISOU 1182  P     U X  56    10160  11615  14716    -28   -682   3772       P
ATOM   1183  OP1   U X  56      -4.644 -20.374 -46.585  1.00102.97           O
ANISOU 1183  OP1   U X  56    10789  12481  15855    158   -486   3810       O
ATOM   1184  OP2   U X  56      -2.313 -20.877 -47.608  1.00 92.71           O
ANISOU 1184  OP2   U X  56    10061  11101  14063     -6   -652   3638       O
ATOM   1185  O5'   U X  56      -4.100 -22.679 -47.249  1.00 88.87           O
ANISOU 1185  O5'   U X  56     9239  10786  13743   -231   -674   3744       O
ATOM   1186  C5'   U X  56      -5.445 -23.121 -47.209  1.00 88.10           C
ANISOU 1186  C5'   U X  56     8840  10786  13848   -303   -711   3861       C
ATOM   1187  C4'   U X  56      -5.568 -24.572 -47.597  1.00 93.29           C
ANISOU 1187  C4'   U X  56     9548  11498  14400   -562   -822   3848       C
ATOM   1188  O4'   U X  56      -4.992 -24.794 -48.911  1.00100.27           O
ANISOU 1188  O4'   U X  56    10615  12382  15102   -701  -1075   3839       O
ATOM   1189  C3'   U X  56      -4.836 -25.588 -46.746  1.00 93.70           C
ANISOU 1189  C3'   U X  56     9813  11497  14291   -633   -640   3715       C
ATOM   1190  O3'   U X  56      -5.452 -25.830 -45.500  1.00105.14           O
ANISOU 1190  O3'   U X  56    11113  12972  15862   -587   -402   3723       O
ATOM   1191  C2'   U X  56      -4.837 -26.797 -47.664  1.00 87.07           C
ANISOU 1191  C2'   U X  56     9059  10677  13348   -893   -832   3707       C
ATOM   1192  O2'   U X  56      -6.151 -27.312 -47.771  1.00 89.23           O
ANISOU 1192  O2'   U X  56     9052  11046  13807  -1026   -901   3814       O
ATOM   1193  C1'   U X  56      -4.520 -26.131 -48.993  1.00 90.45           C
ANISOU 1193  C1'   U X  56     9558  11116  13692   -903  -1078   3737       C
ATOM   1194  N1    U X  56      -3.074 -26.126 -49.288  1.00 84.46           N
ANISOU 1194  N1    U X  56     9136  10264  12693   -890  -1068   3605       N
ATOM   1195  C2    U X  56      -2.467 -27.348 -49.541  1.00 84.78           C
ANISOU 1195  C2    U X  56     9381  10256  12574  -1068  -1081   3499       C
ATOM   1196  O2    U X  56      -3.033 -28.427 -49.521  1.00 86.03           O
ANISOU 1196  O2    U X  56     9482  10433  12773  -1242  -1099   3502       O
ATOM   1197  N3    U X  56      -1.131 -27.277 -49.822  1.00 86.26           N
ANISOU 1197  N3    U X  56     9850  10361  12567  -1038  -1060   3381       N
ATOM   1198  C4    U X  56      -0.370 -26.137 -49.879  1.00 80.84           C
ANISOU 1198  C4    U X  56     9255   9641  11822   -871  -1035   3361       C
ATOM   1199  O4    U X  56       0.809 -26.269 -50.143  1.00 82.71           O
ANISOU 1199  O4    U X  56     9728   9807  11889   -878  -1012   3250       O
ATOM   1200  C5    U X  56      -1.050 -24.909 -49.612  1.00 83.70           C
ANISOU 1200  C5    U X  56     9414  10041  12349   -703  -1025   3472       C
ATOM   1201  C6    U X  56      -2.359 -24.951 -49.333  1.00 87.41           C
ANISOU 1201  C6    U X  56     9604  10587  13021   -710  -1039   3588       C
ATOM   1202  P     G X  57      -4.579 -26.294 -44.227  1.00 97.07           P
ANISOU 1202  P     G X  57    10310  11892  14681   -545   -146   3606       P
ATOM   1203  OP1   G X  57      -5.657 -26.547 -43.226  1.00 94.54           O
ANISOU 1203  OP1   G X  57     9754  11639  14529   -544     51   3667       O
ATOM   1204  OP2   G X  57      -3.432 -25.370 -44.002  1.00 83.59           O
ANISOU 1204  OP2   G X  57     8811  10115  12836   -376    -83   3504       O
ATOM   1205  O5'   G X  57      -4.004 -27.726 -44.615  1.00 93.11           O
ANISOU 1205  O5'   G X  57    10015  11345  14018   -757   -235   3562       O
ATOM   1206  C5'   G X  57      -4.857 -28.864 -44.627  1.00 88.59           C
ANISOU 1206  C5'   G X  57     9319  10806  13536   -954   -252   3625       C
ATOM   1207  C4'   G X  57      -4.118 -30.074 -45.125  1.00 90.36           C
ANISOU 1207  C4'   G X  57     9784  10942  13606  -1133   -338   3558       C
ATOM   1208  O4'   G X  57      -3.519 -29.764 -46.409  1.00 88.51           O
ANISOU 1208  O4'   G X  57     9682  10686  13264  -1165   -558   3505       O
ATOM   1209  C3'   G X  57      -2.944 -30.509 -44.266  1.00 90.44           C
ANISOU 1209  C3'   G X  57    10055  10858  13449  -1067   -174   3478       C
ATOM   1210  O3'   G X  57      -3.329 -31.333 -43.183  1.00 88.59           O
ANISOU 1210  O3'   G X  57     9783  10619  13256  -1119     11   3529       O
ATOM   1211  C2'   G X  57      -2.039 -31.216 -45.260  1.00 86.92           C
ANISOU 1211  C2'   G X  57     9844  10314  12866  -1187   -323   3392       C
ATOM   1212  O2'   G X  57      -2.552 -32.510 -45.521  1.00 93.78           O
ANISOU 1212  O2'   G X  57    10700  11139  13792  -1410   -360   3411       O
ATOM   1213  C1'   G X  57      -2.255 -30.378 -46.511  1.00 84.38           C
ANISOU 1213  C1'   G X  57     9457  10050  12553  -1194   -538   3393       C
ATOM   1214  N9    G X  57      -1.249 -29.329 -46.689  1.00 82.16           N
ANISOU 1214  N9    G X  57     9316   9748  12155  -1022   -547   3330       N
ATOM   1215  C8    G X  57      -1.422 -27.988 -46.518  1.00 81.72           C
ANISOU 1215  C8    G X  57     9149   9742  12158   -844   -527   3366       C
ATOM   1216  N7    G X  57      -0.325 -27.329 -46.791  1.00 81.43           N
ANISOU 1216  N7    G X  57     9294   9655  11990   -745   -542   3288       N
ATOM   1217  C5    G X  57       0.598 -28.284 -47.171  1.00 78.01           C
ANISOU 1217  C5    G X  57     9085   9146  11409   -856   -572   3197       C
ATOM   1218  C6    G X  57       1.940 -28.154 -47.591  1.00 85.66           C
ANISOU 1218  C6    G X  57    10287  10044  12216   -823   -588   3090       C
ATOM   1219  O6    G X  57       2.601 -27.103 -47.708  1.00 83.31           O
ANISOU 1219  O6    G X  57    10051   9739  11863   -696   -585   3057       O
ATOM   1220  N1    G X  57       2.496 -29.403 -47.876  1.00 85.33           N
ANISOU 1220  N1    G X  57    10404   9922  12094   -957   -593   3019       N
ATOM   1221  C2    G X  57       1.829 -30.604 -47.788  1.00 81.57           C
ANISOU 1221  C2    G X  57     9883   9425  11687  -1114   -590   3047       C
ATOM   1222  N2    G X  57       2.502 -31.716 -48.106  1.00 85.77           N
ANISOU 1222  N2    G X  57    10591   9845  12152  -1224   -582   2963       N
ATOM   1223  N3    G X  57       0.585 -30.726 -47.400  1.00 80.98           N
ANISOU 1223  N3    G X  57     9596   9419  11754  -1161   -582   3149       N
ATOM   1224  C4    G X  57       0.040 -29.528 -47.116  1.00 80.36           C
ANISOU 1224  C4    G X  57     9347   9432  11754  -1022   -573   3220       C
ATOM   1225  P     C X  58      -2.378 -31.376 -41.890  1.00 93.55           P
ANISOU 1225  P     C X  58    10599  11210  13734   -987    220   3497       P
ATOM   1226  OP1   C X  58      -1.888 -29.977 -41.697  1.00 93.18           O
ANISOU 1226  OP1   C X  58    10569  11206  13629   -778    250   3435       O
ATOM   1227  OP2   C X  58      -3.022 -32.180 -40.824  1.00 91.76           O
ANISOU 1227  OP2   C X  58    10300  11003  13560  -1062    405   3587       O
ATOM   1228  O5'   C X  58      -1.100 -32.193 -42.362  1.00 89.15           O
ANISOU 1228  O5'   C X  58    10327  10521  13026  -1041    135   3423       O
ATOM   1229  C5'   C X  58      -1.169 -33.576 -42.649  1.00 82.43           C
ANISOU 1229  C5'   C X  58     9548   9568  12204  -1228    104   3443       C
ATOM   1230  C4'   C X  58       0.131 -34.022 -43.251  1.00 86.60           C
ANISOU 1230  C4'   C X  58    10330   9967  12606  -1229     24   3345       C
ATOM   1231  O4'   C X  58       0.427 -33.171 -44.379  1.00 89.43           O
ANISOU 1231  O4'   C X  58    10703  10356  12921  -1198   -138   3259       O
ATOM   1232  C3'   C X  58       1.350 -33.872 -42.361  1.00 87.33           C
ANISOU 1232  C3'   C X  58    10596  10028  12560  -1063    132   3324       C
ATOM   1233  O3'   C X  58       1.520 -34.958 -41.483  1.00 93.66           O
ANISOU 1233  O3'   C X  58    11478  10750  13357  -1103    252   3403       O
ATOM   1234  C2'   C X  58       2.480 -33.751 -43.361  1.00 89.59           C
ANISOU 1234  C2'   C X  58    11052  10234  12756  -1039     10   3201       C
ATOM   1235  O2'   C X  58       2.800 -35.031 -43.890  1.00 93.30           O
ANISOU 1235  O2'   C X  58    11648  10550  13250  -1177    -22   3172       O
ATOM   1236  C1'   C X  58       1.816 -32.946 -44.461  1.00 84.78           C
ANISOU 1236  C1'   C X  58    10320   9701  12190  -1085   -137   3168       C
ATOM   1237  N1    C X  58       2.049 -31.497 -44.346  1.00 77.00           N
ANISOU 1237  N1    C X  58     9289   8809  11158   -913   -139   3144       N
ATOM   1238  C2    C X  58       3.248 -30.964 -44.826  1.00 82.09           C
ANISOU 1238  C2    C X  58    10090   9415  11683   -828   -189   3046       C
ATOM   1239  O2    C X  58       4.094 -31.748 -45.271  1.00 85.23           O
ANISOU 1239  O2    C X  58    10653   9710  12020   -885   -216   2980       O
ATOM   1240  N3    C X  58       3.462 -29.628 -44.773  1.00 76.66           N
ANISOU 1240  N3    C X  58     9370   8793  10966   -687   -190   3022       N
ATOM   1241  C4    C X  58       2.499 -28.853 -44.259  1.00 81.46           C
ANISOU 1241  C4    C X  58     9792   9489  11669   -620   -137   3088       C
ATOM   1242  N4    C X  58       2.707 -27.544 -44.201  1.00 79.79           N
ANISOU 1242  N4    C X  58     9556   9311  11450   -480   -125   3058       N
ATOM   1243  C5    C X  58       1.266 -29.377 -43.789  1.00 82.02           C
ANISOU 1243  C5    C X  58     9688   9607  11868   -695    -81   3185       C
ATOM   1244  C6    C X  58       1.079 -30.693 -43.854  1.00 78.34           C
ANISOU 1244  C6    C X  58     9258   9088  11420   -849    -88   3213       C
ATOM   1245  P     U X  59       2.169 -34.686 -40.048  1.00 93.31           P
ANISOU 1245  P     U X  59    11507  10760  13185   -943    402   3458       P
ATOM   1246  OP1   U X  59       1.690 -35.769 -39.136  1.00 91.60           O
ANISOU 1246  OP1   U X  59    11291  10505  13009  -1033    532   3599       O
ATOM   1247  OP2   U X  59       1.893 -33.248 -39.761  1.00 87.08           O
ANISOU 1247  OP2   U X  59    10604  10124  12360   -814    434   3416       O
ATOM   1248  O5'   U X  59       3.732 -34.781 -40.318  1.00 87.22           O
ANISOU 1248  O5'   U X  59    10944   9895  12301   -848    336   3377       O
ATOM   1249  C5'   U X  59       4.273 -35.721 -41.233  1.00 88.07           C
ANISOU 1249  C5'   U X  59    11171   9835  12455   -936    253   3327       C
ATOM   1250  C4'   U X  59       5.703 -35.371 -41.557  1.00 89.53           C
ANISOU 1250  C4'   U X  59    11497   9978  12541   -812    199   3226       C
ATOM   1251  O4'   U X  59       5.745 -34.372 -42.607  1.00 91.14           O
ANISOU 1251  O4'   U X  59    11669  10237  12721   -801     92   3104       O
ATOM   1252  C3'   U X  59       6.466 -34.735 -40.413  1.00 89.15           C
ANISOU 1252  C3'   U X  59    11483  10027  12362   -643    264   3258       C
ATOM   1253  O3'   U X  59       6.951 -35.706 -39.508  1.00 90.94           O
ANISOU 1253  O3'   U X  59    11797  10186  12571   -621    333   3375       O
ATOM   1254  C2'   U X  59       7.545 -33.932 -41.131  1.00 86.32           C
ANISOU 1254  C2'   U X  59    11192   9672  11936   -551    179   3119       C
ATOM   1255  O2'   U X  59       8.600 -34.782 -41.542  1.00 89.72           O
ANISOU 1255  O2'   U X  59    11751   9955  12385   -545    152   3086       O
ATOM   1256  C1'   U X  59       6.802 -33.468 -42.376  1.00 87.68           C
ANISOU 1256  C1'   U X  59    11291   9852  12170   -646     89   3040       C
ATOM   1257  N1    U X  59       6.220 -32.119 -42.220  1.00 86.42           N
ANISOU 1257  N1    U X  59    11011   9837  11988   -580     90   3027       N
ATOM   1258  C2    U X  59       7.035 -31.021 -42.479  1.00 84.96           C
ANISOU 1258  C2    U X  59    10867   9691  11722   -473     52   2932       C
ATOM   1259  O2    U X  59       8.200 -31.143 -42.807  1.00 84.23           O
ANISOU 1259  O2    U X  59    10894   9538  11573   -436     21   2861       O
ATOM   1260  N3    U X  59       6.418 -29.799 -42.327  1.00 77.53           N
ANISOU 1260  N3    U X  59     9814   8853  10792   -412     67   2925       N
ATOM   1261  C4    U X  59       5.115 -29.586 -41.954  1.00 79.80           C
ANISOU 1261  C4    U X  59     9941   9212  11169   -435    118   3000       C
ATOM   1262  O4    U X  59       4.709 -28.430 -41.858  1.00 78.54           O
ANISOU 1262  O4    U X  59     9686   9119  11035   -355    140   2982       O
ATOM   1263  C5    U X  59       4.329 -30.773 -41.702  1.00 81.61           C
ANISOU 1263  C5    U X  59    10121   9415  11474   -554    155   3096       C
ATOM   1264  C6    U X  59       4.898 -31.975 -41.847  1.00 81.43           C
ANISOU 1264  C6    U X  59    10221   9283  11435   -627    137   3106       C
ATOM   1265  P     U X  60       7.687 -35.258 -38.160  1.00 99.34           P
ANISOU 1265  P     U X  60    12902  11369  13473   -477    390   3441       P
ATOM   1266  OP1   U X  60       6.856 -34.275 -37.409  1.00 92.05           O
ANISOU 1266  OP1   U X  60    11873  10628  12473   -455    472   3449       O
ATOM   1267  OP2   U X  60       8.130 -36.507 -37.483  1.00105.98           O
ANISOU 1267  OP2   U X  60    13836  12104  14327   -479    428   3593       O
ATOM   1268  O5'   U X  60       8.968 -34.507 -38.716  1.00 85.92           O
ANISOU 1268  O5'   U X  60    11263   9674  11707   -365    298   3299       O
ATOM   1269  C5'   U X  60       9.907 -33.928 -37.850  1.00 92.08           C
ANISOU 1269  C5'   U X  60    12084  10560  12343   -242    299   3299       C
ATOM   1270  C4'   U X  60      10.810 -33.018 -38.619  1.00 93.82           C
ANISOU 1270  C4'   U X  60    12321  10791  12536   -175    219   3139       C
ATOM   1271  O4'   U X  60      10.069 -32.465 -39.731  1.00 98.31           O
ANISOU 1271  O4'   U X  60    12831  11342  13182   -242    188   3040       O
ATOM   1272  C3'   U X  60      11.289 -31.808 -37.844  1.00 93.96           C
ANISOU 1272  C3'   U X  60    12328  10970  12402    -82    229   3081       C
ATOM   1273  O3'   U X  60      12.430 -32.104 -37.083  1.00 94.53           O
ANISOU 1273  O3'   U X  60    12462  11073  12382     -6    200   3132       O
ATOM   1274  C2'   U X  60      11.515 -30.773 -38.932  1.00 93.41           C
ANISOU 1274  C2'   U X  60    12238  10890  12362    -71    173   2921       C
ATOM   1275  O2'   U X  60      12.710 -31.043 -39.643  1.00 89.68           O
ANISOU 1275  O2'   U X  60    11829  10330  11917    -43    103   2857       O
ATOM   1276  C1'   U X  60      10.364 -31.092 -39.870  1.00 94.54           C
ANISOU 1276  C1'   U X  60    12328  10960  12634   -175    166   2929       C
ATOM   1277  N1    U X  60       9.129 -30.330 -39.575  1.00 91.63           N
ANISOU 1277  N1    U X  60    11850  10687  12279   -191    224   2942       N
ATOM   1278  C2    U X  60       9.150 -28.952 -39.679  1.00 87.68           C
ANISOU 1278  C2    U X  60    11311  10257  11745   -128    224   2845       C
ATOM   1279  O2    U X  60      10.134 -28.303 -39.954  1.00 87.94           O
ANISOU 1279  O2    U X  60    11401  10288  11724    -73    179   2751       O
ATOM   1280  N3    U X  60       7.962 -28.330 -39.427  1.00 86.08           N
ANISOU 1280  N3    U X  60    10992  10121  11595   -131    290   2865       N
ATOM   1281  C4    U X  60       6.792 -28.957 -39.105  1.00 80.64           C
ANISOU 1281  C4    U X  60    10211   9448  10981   -199    354   2969       C
ATOM   1282  O4    U X  60       5.817 -28.257 -38.911  1.00 85.07           O
ANISOU 1282  O4    U X  60    10648  10071  11605   -183    421   2972       O
ATOM   1283  C5    U X  60       6.833 -30.382 -39.023  1.00 81.96           C
ANISOU 1283  C5    U X  60    10429   9545  11167   -282    347   3065       C
ATOM   1284  C6    U X  60       7.971 -31.017 -39.261  1.00 85.92           C
ANISOU 1284  C6    U X  60    11056   9963  11626   -272    284   3050       C
ATOM   1285  P     U X  61      12.259 -32.399 -35.524  1.00102.58           P
ANISOU 1285  P     U X  61    13501  12217  13256      8    261   3283       P
ATOM   1286  OP1   U X  61      10.958 -33.062 -35.194  1.00 90.17           O
ANISOU 1286  OP1   U X  61    11900  10627  11733    -80    359   3405       O
ATOM   1287  OP2   U X  61      13.524 -33.048 -35.096  1.00107.46           O
ANISOU 1287  OP2   U X  61    14178  12816  13836     78    184   3368       O
ATOM   1288  O5'   U X  61      12.207 -30.932 -34.922  1.00102.51           O
ANISOU 1288  O5'   U X  61    13468  12390  13093     41    297   3162       O
ATOM   1289  C5'   U X  61      13.358 -30.119 -34.941  1.00 98.48           C
ANISOU 1289  C5'   U X  61    12979  11936  12502    105    223   3044       C
ATOM   1290  C4'   U X  61      13.010 -28.695 -35.249  1.00 97.38           C
ANISOU 1290  C4'   U X  61    12801  11849  12351    108    261   2873       C
ATOM   1291  O4'   U X  61      12.064 -28.642 -36.348  1.00102.58           O
ANISOU 1291  O4'   U X  61    13401  12401  13176     67    280   2845       O
ATOM   1292  C3'   U X  61      12.325 -27.904 -34.147  1.00 99.80           C
ANISOU 1292  C3'   U X  61    13098  12304  12519    102    378   2842       C
ATOM   1293  O3'   U X  61      13.221 -27.444 -33.156  1.00100.74           O
ANISOU 1293  O3'   U X  61    13275  12561  12440    125    355   2799       O
ATOM   1294  C2'   U X  61      11.695 -26.770 -34.935  1.00107.94           C
ANISOU 1294  C2'   U X  61    14064  13290  13659    109    419   2702       C
ATOM   1295  O2'   U X  61      12.696 -25.831 -35.312  1.00105.24           O
ANISOU 1295  O2'   U X  61    13750  12943  13292    145    353   2558       O
ATOM   1296  C1'   U X  61      11.227 -27.512 -36.193  1.00101.59           C
ANISOU 1296  C1'   U X  61    13217  12339  13045     72    364   2762       C
ATOM   1297  N1    U X  61       9.820 -27.969 -36.071  1.00 98.54           N
ANISOU 1297  N1    U X  61    12753  11948  12741     19    453   2858       N
ATOM   1298  C2    U X  61       8.826 -27.021 -36.246  1.00 94.35           C
ANISOU 1298  C2    U X  61    12125  11438  12285     28    527   2797       C
ATOM   1299  O2    U X  61       9.075 -25.859 -36.503  1.00 96.88           O
ANISOU 1299  O2    U X  61    12440  11763  12609     80    523   2673       O
ATOM   1300  N3    U X  61       7.537 -27.473 -36.126  1.00 81.29           N
ANISOU 1300  N3    U X  61    10371   9790  10725    -24    609   2890       N
ATOM   1301  C4    U X  61       7.159 -28.769 -35.847  1.00 90.82           C
ANISOU 1301  C4    U X  61    11582  10977  11947    -98    628   3034       C
ATOM   1302  O4    U X  61       5.961 -29.043 -35.761  1.00102.44           O
ANISOU 1302  O4    U X  61    12945  12460  13517   -155    711   3106       O
ATOM   1303  C5    U X  61       8.242 -29.693 -35.673  1.00 93.51           C
ANISOU 1303  C5    U X  61    12046  11276  12206   -101    552   3094       C
ATOM   1304  C6    U X  61       9.507 -29.279 -35.787  1.00 95.20           C
ANISOU 1304  C6    U X  61    12342  11492  12337    -36    466   3009       C
ATOM   1305  P     G X  62      13.268 -28.123 -31.697  1.00113.73           P
ANISOU 1305  P     G X  62    14982  14352  13877    103    385   2947       P
ATOM   1306  OP1   G X  62      12.363 -27.324 -30.821  1.00108.26           O
ANISOU 1306  OP1   G X  62    14291  13786  13055     70    546   2875       O
ATOM   1307  OP2   G X  62      12.997 -29.590 -31.784  1.00106.88           O
ANISOU 1307  OP2   G X  62    14120  13394  13097     86    368   3158       O
ATOM   1308  O5'   G X  62      14.787 -27.888 -31.246  1.00 99.79           O
ANISOU 1308  O5'   G X  62    13266  12685  11965    134    247   2911       O
ATOM   1309  C5'   G X  62      15.829 -27.696 -32.203  1.00 96.82           C
ANISOU 1309  C5'   G X  62    12861  12218  11708    177    126   2827       C
ATOM   1310  C4'   G X  62      16.835 -26.665 -31.735  1.00 94.93           C
ANISOU 1310  C4'   G X  62    12637  12108  11322    176     63   2680       C
ATOM   1311  O4'   G X  62      16.436 -25.351 -32.183  1.00 98.48           O
ANISOU 1311  O4'   G X  62    13075  12529  11815    161    146   2476       O
ATOM   1312  C3'   G X  62      16.987 -26.543 -30.226  1.00 96.27           C
ANISOU 1312  C3'   G X  62    12870  12495  11213    137     65   2717       C
ATOM   1313  O3'   G X  62      17.974 -27.426 -29.745  1.00 94.67           O
ANISOU 1313  O3'   G X  62    12673  12359  10938    161    -83   2881       O
ATOM   1314  C2'   G X  62      17.339 -25.076 -30.003  1.00 96.66           C
ANISOU 1314  C2'   G X  62    12937  12631  11160    101     88   2477       C
ATOM   1315  O2'   G X  62      18.731 -24.858 -30.162  1.00 93.56           O
ANISOU 1315  O2'   G X  62    12517  12274  10755    109    -70   2423       O
ATOM   1316  C1'   G X  62      16.632 -24.396 -31.165  1.00 97.93           C
ANISOU 1316  C1'   G X  62    13052  12617  11540    122    183   2350       C
ATOM   1317  N9    G X  62      15.309 -23.839 -30.842  1.00 94.34           N
ANISOU 1317  N9    G X  62    12605  12167  11074    104    366   2290       N
ATOM   1318  C8    G X  62      14.137 -24.540 -30.730  1.00 96.34           C
ANISOU 1318  C8    G X  62    12837  12393  11376    102    470   2421       C
ATOM   1319  N7    G X  62      13.105 -23.773 -30.513  1.00 99.96           N
ANISOU 1319  N7    G X  62    13275  12854  11850     95    637   2324       N
ATOM   1320  C5    G X  62      13.649 -22.498 -30.504  1.00 94.85           C
ANISOU 1320  C5    G X  62    12655  12218  11166     96    643   2114       C
ATOM   1321  C6    G X  62      13.002 -21.263 -30.325  1.00 94.61           C
ANISOU 1321  C6    G X  62    12619  12166  11160    101    804   1934       C
ATOM   1322  O6    G X  62      11.800 -21.089 -30.121  1.00 96.58           O
ANISOU 1322  O6    G X  62    12823  12399  11472    117    974   1933       O
ATOM   1323  N1    G X  62      13.894 -20.199 -30.403  1.00 91.08           N
ANISOU 1323  N1    G X  62    12216  11709  10681     88    761   1746       N
ATOM   1324  C2    G X  62      15.243 -20.333 -30.621  1.00 90.20           C
ANISOU 1324  C2    G X  62    12130  11626  10517     66    580   1738       C
ATOM   1325  N2    G X  62      15.945 -19.191 -30.656  1.00 89.79           N
ANISOU 1325  N2    G X  62    12110  11558  10447     36    571   1541       N
ATOM   1326  N3    G X  62      15.864 -21.487 -30.801  1.00 89.87           N
ANISOU 1326  N3    G X  62    12073  11612  10462     73    430   1910       N
ATOM   1327  C4    G X  62      15.002 -22.515 -30.723  1.00 89.81           C
ANISOU 1327  C4    G X  62    12042  11595  10485     91    475   2089       C
ATOM   1328  P     A X  63      17.674 -28.321 -28.460  1.00106.25           P
ANISOU 1328  P     A X  63    14206  13965  12198    133    -81   3106       P
ATOM   1329  OP1   A X  63      18.587 -29.497 -28.577  1.00102.87           O
ANISOU 1329  OP1   A X  63    13746  13481  11859    201   -238   3316       O
ATOM   1330  OP2   A X  63      16.194 -28.514 -28.356  1.00 94.56           O
ANISOU 1330  OP2   A X  63    12750  12439  10738     95    107   3146       O
ATOM   1331  O5'   A X  63      18.206 -27.412 -27.266  1.00100.58           O
ANISOU 1331  O5'   A X  63    13548  13504  11163     65   -120   2999       O
ATOM   1332  C5'   A X  63      19.524 -26.892 -27.331  1.00100.49           C
ANISOU 1332  C5'   A X  63    13496  13565  11121     72   -284   2901       C
ATOM   1333  C4'   A X  63      19.663 -25.625 -26.539  1.00101.14           C
ANISOU 1333  C4'   A X  63    13639  13833  10956    -23   -253   2683       C
ATOM   1334  O4'   A X  63      18.911 -24.564 -27.175  1.00100.67           O
ANISOU 1334  O4'   A X  63    13580  13654  11017    -36    -83   2449       O
ATOM   1335  C3'   A X  63      19.120 -25.698 -25.123  1.00104.52           C
ANISOU 1335  C3'   A X  63    14182  14478  11053   -109   -185   2747       C
ATOM   1336  O3'   A X  63      20.089 -26.204 -24.222  1.00105.91           O
ANISOU 1336  O3'   A X  63    14378  14856  11006   -137   -384   2905       O
ATOM   1337  C2'   A X  63      18.720 -24.261 -24.825  1.00105.98           C
ANISOU 1337  C2'   A X  63    14426  14724  11118   -192    -36   2443       C
ATOM   1338  O2'   A X  63      19.856 -23.515 -24.413  1.00107.00           O
ANISOU 1338  O2'   A X  63    14565  15003  11087   -261   -180   2295       O
ATOM   1339  C1'   A X  63      18.279 -23.765 -26.204  1.00103.38           C
ANISOU 1339  C1'   A X  63    14015  14137  11128   -120     60   2310       C
ATOM   1340  N9    A X  63      16.824 -23.866 -26.421  1.00 99.82           N
ANISOU 1340  N9    A X  63    13566  13575  10785    -98    274   2329       N
ATOM   1341  C8    A X  63      16.055 -24.999 -26.467  1.00100.23           C
ANISOU 1341  C8    A X  63    13603  13571  10907    -67    323   2554       C
ATOM   1342  N7    A X  63      14.791 -24.756 -26.701  1.00102.03           N
ANISOU 1342  N7    A X  63    13810  13713  11246    -62    519   2506       N
ATOM   1343  C5    A X  63      14.736 -23.374 -26.838  1.00 99.48           C
ANISOU 1343  C5    A X  63    13488  13372  10937    -73    607   2241       C
ATOM   1344  C6    A X  63      13.674 -22.483 -27.100  1.00 99.80           C
ANISOU 1344  C6    A X  63    13496  13322  11102    -57    810   2084       C
ATOM   1345  N6    A X  63      12.402 -22.868 -27.281  1.00 96.80           N
ANISOU 1345  N6    A X  63    13055  12871  10855    -33    961   2173       N
ATOM   1346  N1    A X  63      13.977 -21.165 -27.169  1.00 96.52           N
ANISOU 1346  N1    A X  63    13100  12882  10689    -67    853   1836       N
ATOM   1347  C2    A X  63      15.243 -20.772 -26.992  1.00 93.81           C
ANISOU 1347  C2    A X  63    12806  12615  10223   -109    702   1741       C
ATOM   1348  N3    A X  63      16.311 -21.518 -26.740  1.00 97.41           N
ANISOU 1348  N3    A X  63    13278  13180  10554   -132    497   1870       N
ATOM   1349  C4    A X  63      15.985 -22.818 -26.678  1.00 97.31           C
ANISOU 1349  C4    A X  63    13246  13177  10551   -102    461   2125       C
ATOM   1350  P     U X  64      19.687 -27.344 -23.170  1.00119.45           P
ANISOU 1350  P     U X  64    16176  16701  12508   -158   -395   3210       P
ATOM   1351  OP1   U X  64      18.944 -28.446 -23.851  1.00117.79           O
ANISOU 1351  OP1   U X  64    15930  16266  12560    -71   -312   3411       O
ATOM   1352  OP2   U X  64      20.933 -27.606 -22.411  1.00106.10           O
ANISOU 1352  OP2   U X  64    14478  15221  10612   -180   -651   3340       O
ATOM   1353  O5'   U X  64      18.638 -26.615 -22.221  1.00115.21           O
ANISOU 1353  O5'   U X  64    15773  16317  11686   -279   -173   3064       O
ATOM   1354  C5'   U X  64      19.019 -25.430 -21.539  1.00117.62           C
ANISOU 1354  C5'   U X  64    16146  16815  11728   -390   -172   2810       C
ATOM   1355  C4'   U X  64      19.650 -25.752 -20.213  1.00117.78           C
ANISOU 1355  C4'   U X  64    16261  17140  11349   -489   -331   2952       C
ATOM   1356  O4'   U X  64      20.054 -24.514 -19.563  1.00115.37           O
ANISOU 1356  O4'   U X  64    16033  17028  10775   -625   -332   2659       O
ATOM   1357  C3'   U X  64      18.704 -26.444 -19.240  1.00120.59           C
ANISOU 1357  C3'   U X  64    16744  17617  11459   -548   -190   3149       C
ATOM   1358  O3'   U X  64      19.465 -27.256 -18.354  1.00125.12           O
ANISOU 1358  O3'   U X  64    17363  18405  11773   -583   -419   3433       O
ATOM   1359  C2'   U X  64      18.129 -25.269 -18.471  1.00117.50           C
ANISOU 1359  C2'   U X  64    16479  17381  10784   -687     20   2847       C
ATOM   1360  O2'   U X  64      17.576 -25.607 -17.225  1.00120.73           O
ANISOU 1360  O2'   U X  64    17042  18017  10813   -802    124   2963       O
ATOM   1361  C1'   U X  64      19.364 -24.391 -18.332  1.00118.71           C
ANISOU 1361  C1'   U X  64    16624  17669  10813   -755   -183   2642       C
ATOM   1362  N1    U X  64      19.086 -22.972 -18.076  1.00117.24           N
ANISOU 1362  N1    U X  64    16518  17524  10506   -863     -3   2248       N
ATOM   1363  C2    U X  64      20.143 -22.305 -17.505  1.00118.73           C
ANISOU 1363  C2    U X  64    16748  17921  10442   -988   -185   2093       C
ATOM   1364  O2    U X  64      21.206 -22.859 -17.257  1.00118.69           O
ANISOU 1364  O2    U X  64    16697  18065  10335   -999   -483   2284       O
ATOM   1365  N3    U X  64      19.926 -20.981 -17.241  1.00115.22           N
ANISOU 1365  N3    U X  64    16392  17499   9887  -1100    -12   1711       N
ATOM   1366  C4    U X  64      18.769 -20.267 -17.480  1.00111.28           C
ANISOU 1366  C4    U X  64    15933  16829   9519  -1078    326   1486       C
ATOM   1367  O4    U X  64      18.742 -19.067 -17.184  1.00108.06           O
ANISOU 1367  O4    U X  64    15608  16441   9011  -1182    459   1140       O
ATOM   1368  C5    U X  64      17.705 -21.037 -18.067  1.00107.94           C
ANISOU 1368  C5    U X  64    15439  16214   9359   -937    486   1686       C
ATOM   1369  C6    U X  64      17.888 -22.339 -18.339  1.00111.05           C
ANISOU 1369  C6    U X  64    15758  16587   9849   -846    319   2046       C
ATOM   1370  P     U X  65      19.007 -28.767 -18.069  1.00132.89           P
ANISOU 1370  P     U X  65    18374  19347  12770   -530   -423   3851       P
ATOM   1371  OP1   U X  65      17.541 -28.863 -18.314  1.00122.05           O
ANISOU 1371  OP1   U X  65    17032  17820  11519   -532   -106   3813       O
ATOM   1372  OP2   U X  65      19.949 -29.650 -18.807  1.00131.10           O
ANISOU 1372  OP2   U X  65    18007  18965  12841   -385   -667   4076       O
ATOM   1373  O5'   U X  65      19.296 -28.964 -16.517  1.00123.95           O
ANISOU 1373  O5'   U X  65    17400  18576  11119   -673   -527   4018       O
ATOM   1374  C5'   U X  65      19.230 -27.865 -15.621  1.00127.97           C
ANISOU 1374  C5'   U X  65    18041  19348  11234   -843   -447   3746       C
ATOM   1375  C4'   U X  65      20.581 -27.536 -15.034  1.00131.60           C
ANISOU 1375  C4'   U X  65    18502  20070  11430   -919   -765   3736       C
ATOM   1376  O4'   U X  65      21.058 -26.285 -15.596  1.00131.09           O
ANISOU 1376  O4'   U X  65    18369  19958  11483   -941   -770   3346       O
ATOM   1377  C3'   U X  65      20.601 -27.296 -13.530  1.00133.22           C
ANISOU 1377  C3'   U X  65    18907  20661  11049  -1125   -788   3747       C
ATOM   1378  O3'   U X  65      20.676 -28.487 -12.771  1.00137.73           O
ANISOU 1378  O3'   U X  65    19546  21376  11409  -1131   -923   4181       O
ATOM   1379  C2'   U X  65      21.802 -26.383 -13.347  1.00135.43           C
ANISOU 1379  C2'   U X  65    19152  21129  11178  -1217  -1031   3519       C
ATOM   1380  O2'   U X  65      23.013 -27.125 -13.408  1.00137.39           O
ANISOU 1380  O2'   U X  65    19266  21443  11492  -1138  -1408   3818       O
ATOM   1381  C1'   U X  65      21.706 -25.521 -14.597  1.00134.07           C
ANISOU 1381  C1'   U X  65    18849  20658  11433  -1125   -895   3182       C
ATOM   1382  N1    U X  65      20.926 -24.276 -14.391  1.00131.45           N
ANISOU 1382  N1    U X  65    18638  20332  10975  -1244   -592   2767       N
ATOM   1383  C2    U X  65      21.511 -23.197 -13.742  1.00133.61           C
ANISOU 1383  C2    U X  65    19000  20830  10938  -1425   -654   2466       C
ATOM   1384  O2    U X  65      22.642 -23.228 -13.280  1.00135.47           O
ANISOU 1384  O2    U X  65    19213  21293  10966  -1507   -967   2533       O
ATOM   1385  N3    U X  65      20.704 -22.081 -13.643  1.00131.58           N
ANISOU 1385  N3    U X  65    18850  20516  10630  -1510   -333   2079       N
ATOM   1386  C4    U X  65      19.412 -21.921 -14.117  1.00126.06           C
ANISOU 1386  C4    U X  65    18157  19577  10164  -1423     24   1979       C
ATOM   1387  O4    U X  65      18.806 -20.852 -13.960  1.00115.45           O
ANISOU 1387  O4    U X  65    16899  18193   8772  -1497    295   1625       O
ATOM   1388  C5    U X  65      18.892 -23.081 -14.773  1.00123.83           C
ANISOU 1388  C5    U X  65    17767  19100  10183  -1249     41   2316       C
ATOM   1389  C6    U X  65      19.648 -24.178 -14.889  1.00125.89           C
ANISOU 1389  C6    U X  65    17944  19395  10494  -1173   -253   2675       C
ATOM   1390  P     U X  66      20.342 -28.451 -11.199  1.00151.63           P
ANISOU 1390  P     U X  66    21553  23522  12535  -1353   -871   4254       P
ATOM   1391  OP1   U X  66      20.485 -29.834 -10.677  1.00156.13           O
ANISOU 1391  OP1   U X  66    22156  24165  13001  -1313  -1040   4773       O
ATOM   1392  OP2   U X  66      19.064 -27.719 -10.984  1.00138.39           O
ANISOU 1392  OP2   U X  66    20007  21825  10749  -1452   -453   3947       O
ATOM   1393  O5'   U X  66      21.503 -27.552 -10.580  1.00147.71           O
ANISOU 1393  O5'   U X  66    21087  23344  11693  -1505  -1140   4049       O
ATOM   1394  C5'   U X  66      22.564 -28.119  -9.831  1.00148.49           C
ANISOU 1394  C5'   U X  66    21188  23726  11505  -1556  -1525   4361       C
ATOM   1395  C4'   U X  66      23.297 -27.049  -9.069  1.00152.42           C
ANISOU 1395  C4'   U X  66    21770  24566  11578  -1775  -1679   4071       C
ATOM   1396  O4'   U X  66      23.533 -25.917  -9.959  1.00150.65           O
ANISOU 1396  O4'   U X  66    21428  24155  11657  -1751  -1601   3627       O
ATOM   1397  C3'   U X  66      22.540 -26.430  -7.900  1.00154.85           C
ANISOU 1397  C3'   U X  66    22360  25156  11321  -2027  -1438   3859       C
ATOM   1398  O3'   U X  66      22.537 -27.200  -6.712  1.00158.35           O
ANISOU 1398  O3'   U X  66    22972  25921  11272  -2149  -1562   4218       O
ATOM   1399  C2'   U X  66      23.213 -25.078  -7.762  1.00155.98           C
ANISOU 1399  C2'   U X  66    22518  25451  11298  -2192  -1514   3402       C
ATOM   1400  O2'   U X  66      24.491 -25.216  -7.150  1.00150.22           O
ANISOU 1400  O2'   U X  66    21751  25046  10280  -2296  -1959   3567       O
ATOM   1401  C1'   U X  66      23.396 -24.706  -9.237  1.00153.75           C
ANISOU 1401  C1'   U X  66    21995  24768  11654  -1988  -1472   3214       C
ATOM   1402  N1    U X  66      22.203 -23.977  -9.742  1.00146.71           N
ANISOU 1402  N1    U X  66    21161  23616  10967  -1962  -1023   2866       N
ATOM   1403  C2    U X  66      22.079 -22.634  -9.418  1.00148.24           C
ANISOU 1403  C2    U X  66    21474  23890  10960  -2138   -849   2386       C
ATOM   1404  O2    U X  66      22.910 -22.031  -8.770  1.00157.41           O
ANISOU 1404  O2    U X  66    22701  25323  11785  -2327  -1050   2222       O
ATOM   1405  N3    U X  66      20.956 -21.994  -9.876  1.00144.12           N
ANISOU 1405  N3    U X  66    20988  23114  10656  -2090   -434   2094       N
ATOM   1406  C4    U X  66      19.940 -22.561 -10.619  1.00142.14           C
ANISOU 1406  C4    U X  66    20657  22564  10785  -1899   -194   2237       C
ATOM   1407  O4    U X  66      18.980 -21.866 -10.970  1.00134.01           O
ANISOU 1407  O4    U X  66    19647  21336   9933  -1871    160   1955       O
ATOM   1408  C5    U X  66      20.126 -23.955 -10.906  1.00142.30           C
ANISOU 1408  C5    U X  66    20569  22528  10969  -1750   -394   2720       C
ATOM   1409  C6    U X  66      21.216 -24.597 -10.469  1.00142.95           C
ANISOU 1409  C6    U X  66    20623  22830  10862  -1779   -780   3009       C
ATOM   1410  P     G X  67      21.191 -27.257  -5.831  1.00161.94           P
ANISOU 1410  P     G X  67    23698  26492  11339  -2298  -1163   4196       P
ATOM   1411  OP1   G X  67      21.297 -28.345  -4.825  1.00156.51           O
ANISOU 1411  OP1   G X  67    23142  26075  10248  -2371  -1342   4695       O
ATOM   1412  OP2   G X  67      20.066 -27.262  -6.798  1.00154.16           O
ANISOU 1412  OP2   G X  67    22630  25102  10842  -2134   -776   4068       O
ATOM   1413  O5'   G X  67      21.176 -25.871  -5.042  1.00163.06           O
ANISOU 1413  O5'   G X  67    24035  26916  11006  -2572  -1029   3690       O
ATOM   1414  C5'   G X  67      22.116 -25.621  -4.008  1.00160.31           C
ANISOU 1414  C5'   G X  67    23807  27001  10102  -2798  -1350   3703       C
ATOM   1415  C4'   G X  67      22.267 -24.148  -3.706  1.00164.79           C
ANISOU 1415  C4'   G X  67    24485  27705  10423  -3014  -1237   3123       C
ATOM   1416  O4'   G X  67      22.506 -23.392  -4.929  1.00164.06           O
ANISOU 1416  O4'   G X  67    24178  27263  10892  -2865  -1192   2798       O
ATOM   1417  C3'   G X  67      21.071 -23.453  -3.075  1.00165.70           C
ANISOU 1417  C3'   G X  67    24856  27875  10226  -3183   -745   2768       C
ATOM   1418  O3'   G X  67      20.949 -23.708  -1.688  1.00168.53           O
ANISOU 1418  O3'   G X  67    25489  28663   9881  -3434   -758   2898       O
ATOM   1419  C2'   G X  67      21.335 -21.990  -3.409  1.00169.72           C
ANISOU 1419  C2'   G X  67    25352  28299  10834  -3271   -644   2177       C
ATOM   1420  O2'   G X  67      22.318 -21.430  -2.547  1.00166.47           O
ANISOU 1420  O2'   G X  67    25060  28277   9914  -3540   -935   2020       O
ATOM   1421  C1'   G X  67      21.914 -22.111  -4.822  1.00165.26           C
ANISOU 1421  C1'   G X  67    24466  27370  10957  -3001   -835   2248       C
ATOM   1422  N9    G X  67      20.830 -22.022  -5.813  1.00162.70           N
ANISOU 1422  N9    G X  67    24044  26615  11160  -2789   -444   2135       N
ATOM   1423  C8    G X  67      20.374 -23.008  -6.658  1.00158.22           C
ANISOU 1423  C8    G X  67    23310  25756  11050  -2533   -406   2476       C
ATOM   1424  N7    G X  67      19.368 -22.616  -7.395  1.00155.26           N
ANISOU 1424  N7    G X  67    22882  25056  11055  -2411    -34   2262       N
ATOM   1425  C5    G X  67      19.142 -21.302  -6.999  1.00159.78           C
ANISOU 1425  C5    G X  67    23594  25693  11423  -2579    200   1760       C
ATOM   1426  C6    G X  67      18.180 -20.357  -7.439  1.00160.57           C
ANISOU 1426  C6    G X  67    23699  25533  11776  -2537    624   1364       C
ATOM   1427  O6    G X  67      17.302 -20.505  -8.298  1.00159.53           O
ANISOU 1427  O6    G X  67    23438  25077  12100  -2342    864   1389       O
ATOM   1428  N1    G X  67      18.312 -19.143  -6.768  1.00164.21           N
ANISOU 1428  N1    G X  67    24335  26147  11911  -2753    755    905       N
ATOM   1429  C2    G X  67      19.241 -18.860  -5.794  1.00165.81           C
ANISOU 1429  C2    G X  67    24694  26724  11583  -3005    502    820       C
ATOM   1430  N2    G X  67      19.217 -17.633  -5.255  1.00166.97           N
ANISOU 1430  N2    G X  67    25012  26957  11473  -3210    692    326       N
ATOM   1431  N3    G X  67      20.142 -19.733  -5.374  1.00166.06           N
ANISOU 1431  N3    G X  67    24710  27026  11358  -3054     83   1200       N
ATOM   1432  C4    G X  67      20.034 -20.921  -6.016  1.00164.13           C
ANISOU 1432  C4    G X  67    24292  26619  11449  -2823    -39   1661       C
ATOM   1433  P     G X  68      19.522 -23.597  -0.959  1.00176.38           P
ANISOU 1433  P     G X  68    26743  29716  10556  -3561   -224   2759       P
ATOM   1434  OP1   G X  68      18.558 -24.482  -1.660  1.00175.88           O
ANISOU 1434  OP1   G X  68    26553  29313  10960  -3315     16   3049       O
ATOM   1435  OP2   G X  68      19.743 -23.797   0.498  1.00190.98           O
ANISOU 1435  OP2   G X  68    28878  32074  11610  -3859   -343   2893       O
ATOM   1436  O5'   G X  68      19.099 -22.073  -1.166  1.00180.74           O
ANISOU 1436  O5'   G X  68    27351  30131  11191  -3647    142   2073       O
ATOM   1437  C5'   G X  68      19.717 -21.035  -0.415  1.00186.36           C
ANISOU 1437  C5'   G X  68    28239  31138  11431  -3929     60   1670       C
ATOM   1438  C4'   G X  68      18.855 -19.798  -0.373  1.00187.78           C
ANISOU 1438  C4'   G X  68    28546  31174  11628  -4015    571   1072       C
ATOM   1439  O4'   G X  68      18.857 -19.158  -1.677  1.00177.18           O
ANISOU 1439  O4'   G X  68    26958  29384  10978  -3790    649    824       O
ATOM   1440  C3'   G X  68      17.381 -20.037  -0.069  1.00191.01           C
ANISOU 1440  C3'   G X  68    29076  31503  11997  -3988   1103   1070       C
ATOM   1441  O3'   G X  68      17.108 -20.154   1.315  1.00193.05           O
ANISOU 1441  O3'   G X  68    29651  32184  11517  -4275   1227   1077       O
ATOM   1442  C2'   G X  68      16.705 -18.845  -0.727  1.00190.20           C
ANISOU 1442  C2'   G X  68    28913  31043  12310  -3904   1524    531       C
ATOM   1443  O2'   G X  68      16.831 -17.686   0.084  1.00193.12           O
ANISOU 1443  O2'   G X  68    29524  31614  12239  -4182   1690     11       O
ATOM   1444  C1'   G X  68      17.568 -18.669  -1.975  1.00181.91           C
ANISOU 1444  C1'   G X  68    27576  29700  11842  -3698   1192    547       C
ATOM   1445  N9    G X  68      17.045 -19.447  -3.114  1.00178.29           N
ANISOU 1445  N9    G X  68    26856  28870  12015  -3374   1233    868       N
ATOM   1446  C8    G X  68      17.444 -20.698  -3.523  1.00173.24           C
ANISOU 1446  C8    G X  68    26059  28207  11555  -3216    902   1405       C
ATOM   1447  N7    G X  68      16.784 -21.125  -4.566  1.00171.07           N
ANISOU 1447  N7    G X  68    25579  27561  11858  -2955   1047   1549       N
ATOM   1448  C5    G X  68      15.899 -20.096  -4.870  1.00173.68           C
ANISOU 1448  C5    G X  68    25916  27665  12408  -2929   1482   1105       C
ATOM   1449  C6    G X  68      14.924 -19.965  -5.902  1.00173.06           C
ANISOU 1449  C6    G X  68    25654  27182  12918  -2700   1785   1033       C
ATOM   1450  O6    G X  68      14.630 -20.764  -6.800  1.00173.67           O
ANISOU 1450  O6    G X  68    25532  27015  13441  -2483   1732   1338       O
ATOM   1451  N1    G X  68      14.246 -18.748  -5.838  1.00173.12           N
ANISOU 1451  N1    G X  68    25728  27071  12980  -2744   2185    542       N
ATOM   1452  C2    G X  68      14.485 -17.781  -4.894  1.00177.09           C
ANISOU 1452  C2    G X  68    26462  27801  13025  -2989   2298    144       C
ATOM   1453  N2    G X  68      13.751 -16.662  -4.957  1.00178.13           N
ANISOU 1453  N2    G X  68    26629  27747  13304  -2989   2716   -313       N
ATOM   1454  N3    G X  68      15.386 -17.889  -3.932  1.00181.07           N
ANISOU 1454  N3    G X  68    27151  28692  12955  -3225   2020    185       N
ATOM   1455  C4    G X  68      16.051 -19.058  -3.978  1.00177.93           C
ANISOU 1455  C4    G X  68    26677  28429  12497  -3177   1611    683       C
ATOM   1456  P     U X  69      15.916 -21.104   1.820  1.00210.51           P
ANISOU 1456  P     U X  69    31970  34449  13567  -4258   1567   1406       P
ATOM   1457  OP1   U X  69      15.885 -22.312   0.956  1.00203.75           O
ANISOU 1457  OP1   U X  69    30859  33343  13213  -3971   1369   1947       O
ATOM   1458  OP2   U X  69      16.042 -21.259   3.293  1.00209.33           O
ANISOU 1458  OP2   U X  69    32106  34723  12705  -4522   1528   1455       O
ATOM   1459  O5'   U X  69      14.601 -20.258   1.514  1.00208.01           O
ANISOU 1459  O5'   U X  69    31650  33831  13553  -4190   2209    944       O
ATOM   1460  C5'   U X  69      14.408 -18.977   2.095  1.00205.99           C
ANISOU 1460  C5'   U X  69    31598  33670  13000  -4400   2523    344       C
ATOM   1461  C4'   U X  69      13.292 -18.220   1.418  1.00208.76           C
ANISOU 1461  C4'   U X  69    31829  33611  13880  -4226   3055    -35       C
ATOM   1462  O4'   U X  69      13.593 -18.054   0.006  1.00208.35           O
ANISOU 1462  O4'   U X  69    31457  33138  14568  -3937   2873    -22       O
ATOM   1463  C3'   U X  69      11.923 -18.886   1.423  1.00204.48           C
ANISOU 1463  C3'   U X  69    31242  32952  13498  -4110   3487    172       C
ATOM   1464  O3'   U X  69      11.227 -18.728   2.647  1.00201.12           O
ANISOU 1464  O3'   U X  69    31107  32823  12486  -4359   3890      2       O
ATOM   1465  C2'   U X  69      11.231 -18.228   0.236  1.00210.31           C
ANISOU 1465  C2'   U X  69    31717  33193  15000  -3835   3773    -93       C
ATOM   1466  O2'   U X  69      10.756 -16.934   0.582  1.00210.86           O
ANISOU 1466  O2'   U X  69    31914  33207  14997  -3937   4206   -689       O
ATOM   1467  C1'   U X  69      12.396 -18.080  -0.748  1.00205.58           C
ANISOU 1467  C1'   U X  69    30922  32415  14773  -3698   3275    -41       C
ATOM   1468  N1    U X  69      12.458 -19.204  -1.714  1.00203.04           N
ANISOU 1468  N1    U X  69    30336  31886  14925  -3441   3004    471       N
ATOM   1469  C2    U X  69      11.571 -19.178  -2.781  1.00200.46           C
ANISOU 1469  C2    U X  69    29760  31146  15257  -3178   3253    459       C
ATOM   1470  O2    U X  69      10.763 -18.276  -2.940  1.00199.42           O
ANISOU 1470  O2    U X  69    29607  30821  15340  -3136   3670     72       O
ATOM   1471  N3    U X  69      11.660 -20.240  -3.656  1.00185.74           N
ANISOU 1471  N3    U X  69    27673  29101  13799  -2967   2997    916       N
ATOM   1472  C4    U X  69      12.536 -21.303  -3.559  1.00184.60           C
ANISOU 1472  C4    U X  69    27524  29122  13493  -2977   2543   1374       C
ATOM   1473  O4    U X  69      12.502 -22.186  -4.417  1.00181.92           O
ANISOU 1473  O4    U X  69    26979  28565  13578  -2773   2380   1730       O
ATOM   1474  C5    U X  69      13.420 -21.259  -2.429  1.00190.85           C
ANISOU 1474  C5    U X  69    28560  30337  13616  -3235   2301   1381       C
ATOM   1475  C6    U X  69      13.357 -20.238  -1.566  1.00192.57           C
ANISOU 1475  C6    U X  69    29005  30762  13399  -3463   2524    940       C
ATOM   1476  P     G X  70      10.448 -19.976   3.295  1.00199.84           P
ANISOU 1476  P     G X  70    31030  32858  12042  -4406   4051    481       P
ATOM   1477  OP1   G X  70      10.152 -19.663   4.718  1.00196.53           O
ANISOU 1477  OP1   G X  70    30857  32681  11132  -4589   4266    267       O
ATOM   1478  OP2   G X  70      11.188 -21.215   2.952  1.00197.19           O
ANISOU 1478  OP2   G X  70    30575  32566  11781  -4305   3517   1099       O
ATOM   1479  O5'   G X  70       9.073 -20.027   2.500  1.00193.76           O
ANISOU 1479  O5'   G X  70    30016  31682  11922  -4152   4533    449       O
ATOM   1480  C5'   G X  70       8.291 -18.860   2.313  1.00190.54           C
ANISOU 1480  C5'   G X  70    29572  31048  11777  -4105   5027   -100       C
ATOM   1481  C4'   G X  70       7.391 -19.029   1.125  1.00189.79           C
ANISOU 1481  C4'   G X  70    29129  30503  12481  -3782   5227    -11       C
ATOM   1482  O4'   G X  70       8.175 -18.931  -0.095  1.00194.80           O
ANISOU 1482  O4'   G X  70    29521  30846  13648  -3562   4803     57       O
ATOM   1483  C3'   G X  70       6.734 -20.391   1.013  1.00187.41           C
ANISOU 1483  C3'   G X  70    28711  30193  12302  -3696   5247    536       C
ATOM   1484  O3'   G X  70       5.617 -20.565   1.853  1.00185.88           O
ANISOU 1484  O3'   G X  70    28640  30154  11835  -3825   5761    508       O
ATOM   1485  C2'   G X  70       6.424 -20.475  -0.465  1.00186.82           C
ANISOU 1485  C2'   G X  70    28262  29655  13065  -3366   5180    623       C
ATOM   1486  O2'   G X  70       5.318 -19.644  -0.786  1.00188.96           O
ANISOU 1486  O2'   G X  70    28399  29674  13725  -3254   5691    250       O
ATOM   1487  C1'   G X  70       7.696 -19.861  -1.046  1.00189.11           C
ANISOU 1487  C1'   G X  70    28520  29861  13472  -3316   4732    464       C
ATOM   1488  N9    G X  70       8.710 -20.917  -1.223  1.00188.84           N
ANISOU 1488  N9    G X  70    28465  29937  13347  -3302   4171    952       N
ATOM   1489  C8    G X  70       9.734 -21.274  -0.375  1.00190.07           C
ANISOU 1489  C8    G X  70    28845  30466  12906  -3509   3810   1126       C
ATOM   1490  N7    G X  70      10.434 -22.288  -0.812  1.00187.71           N
ANISOU 1490  N7    G X  70    28436  30149  12736  -3408   3359   1598       N
ATOM   1491  C5    G X  70       9.826 -22.635  -2.014  1.00185.30           C
ANISOU 1491  C5    G X  70    27835  29439  13131  -3135   3436   1726       C
ATOM   1492  C6    G X  70      10.133 -23.659  -2.953  1.00180.43           C
ANISOU 1492  C6    G X  70    26998  28606  12950  -2929   3109   2162       C
ATOM   1493  O6    G X  70      11.044 -24.499  -2.913  1.00178.88           O
ANISOU 1493  O6    G X  70    26811  28519  12634  -2927   2677   2545       O
ATOM   1494  N1    G X  70       9.244 -23.646  -4.029  1.00174.62           N
ANISOU 1494  N1    G X  70    26007  27485  12856  -2708   3335   2120       N
ATOM   1495  C2    G X  70       8.199 -22.765  -4.189  1.00171.98           C
ANISOU 1495  C2    G X  70    25611  26991  12742  -2670   3801   1737       C
ATOM   1496  N2    G X  70       7.452 -22.897  -5.293  1.00166.52           N
ANISOU 1496  N2    G X  70    24648  25944  12680  -2449   3927   1777       N
ATOM   1497  N3    G X  70       7.906 -21.811  -3.326  1.00178.42           N
ANISOU 1497  N3    G X  70    26616  27984  13192  -2837   4122   1336       N
ATOM   1498  C4    G X  70       8.753 -21.804  -2.272  1.00185.50           C
ANISOU 1498  C4    G X  70    27785  29256  13441  -3071   3923   1343       C
ATOM   1499  P     A X  71       5.678 -21.711   2.972  1.00196.70           P
ANISOU 1499  P     A X  71    30260  31940  12539  -4062   5686    959       P
ATOM   1500  OP1   A X  71       4.438 -21.670   3.802  1.00193.13           O
ANISOU 1500  OP1   A X  71    29869  31550  11963  -4124   6247    834       O
ATOM   1501  OP2   A X  71       7.024 -21.604   3.594  1.00191.67           O
ANISOU 1501  OP2   A X  71    29836  31586  11405  -4216   5193    973       O
ATOM   1502  O5'   A X  71       5.666 -23.065   2.137  1.00196.98           O
ANISOU 1502  O5'   A X  71    30051  31778  13017  -3858   5375   1571       O
ATOM   1503  C5'   A X  71       5.208 -24.276   2.719  1.00186.83           C
ANISOU 1503  C5'   A X  71    28849  30667  11471  -3957   5439   2053       C
ATOM   1504  C4'   A X  71       4.362 -25.043   1.741  1.00185.26           C
ANISOU 1504  C4'   A X  71    28332  30112  11948  -3724   5544   2342       C
ATOM   1505  O4'   A X  71       3.003 -24.532   1.766  1.00185.25           O
ANISOU 1505  O4'   A X  71    28227  29988  12171  -3702   6160   2043       O
ATOM   1506  C3'   A X  71       4.786 -24.905   0.286  1.00181.80           C
ANISOU 1506  C3'   A X  71    27581  29273  12222  -3432   5224   2328       C
ATOM   1507  O3'   A X  71       5.857 -25.766  -0.064  1.00182.17           O
ANISOU 1507  O3'   A X  71    27608  29320  12287  -3372   4655   2748       O
ATOM   1508  C2'   A X  71       3.492 -25.176  -0.466  1.00177.11           C
ANISOU 1508  C2'   A X  71    26698  28360  12234  -3260   5581   2375       C
ATOM   1509  O2'   A X  71       3.220 -26.568  -0.500  1.00172.87           O
ANISOU 1509  O2'   A X  71    26115  27811  11757  -3260   5485   2919       O
ATOM   1510  C1'   A X  71       2.468 -24.522   0.458  1.00183.28           C
ANISOU 1510  C1'   A X  71    27608  29310  12719  -3420   6189   2037       C
ATOM   1511  N9    A X  71       2.170 -23.125   0.087  1.00181.62           N
ANISOU 1511  N9    A X  71    27297  28919  12789  -3321   6459   1464       N
ATOM   1512  C8    A X  71       2.644 -21.979   0.675  1.00182.69           C
ANISOU 1512  C8    A X  71    27646  29208  12562  -3445   6542    997       C
ATOM   1513  N7    A X  71       2.185 -20.876   0.138  1.00179.56           N
ANISOU 1513  N7    A X  71    27092  28552  12581  -3303   6815    552       N
ATOM   1514  C5    A X  71       1.348 -21.327  -0.869  1.00177.05           C
ANISOU 1514  C5    A X  71    26428  27912  12932  -3070   6903    750       C
ATOM   1515  C6    A X  71       0.554 -20.646  -1.808  1.00175.86           C
ANISOU 1515  C6    A X  71    25968  27398  13452  -2835   7151    508       C
ATOM   1516  N6    A X  71       0.477 -19.316  -1.884  1.00174.03           N
ANISOU 1516  N6    A X  71    25732  27037  13354  -2780   7380     -1       N
ATOM   1517  N1    A X  71      -0.165 -21.391  -2.678  1.00176.96           N
ANISOU 1517  N1    A X  71    25800  27304  14132  -2662   7148    817       N
ATOM   1518  C2    A X  71      -0.083 -22.727  -2.599  1.00178.23           C
ANISOU 1518  C2    A X  71    25975  27568  14175  -2723   6930   1318       C
ATOM   1519  N3    A X  71       0.623 -23.480  -1.757  1.00178.17           N
ANISOU 1519  N3    A X  71    26245  27869  13583  -2923   6701   1599       N
ATOM   1520  C4    A X  71       1.327 -22.709  -0.911  1.00178.30           C
ANISOU 1520  C4    A X  71    26553  28134  13061  -3089   6690   1296       C
ATOM   1521  P     A X  72       7.086 -25.203  -0.937  1.00179.90           P
ANISOU 1521  P     A X  72    27206  28877  12272  -3223   4182   2594       P
ATOM   1522  OP1   A X  72       8.263 -26.101  -0.794  1.00177.88           O
ANISOU 1522  OP1   A X  72    27022  28771  11792  -3249   3636   3032       O
ATOM   1523  OP2   A X  72       7.241 -23.769  -0.580  1.00179.59           O
ANISOU 1523  OP2   A X  72    27285  28927  12022  -3322   4362   2016       O
ATOM   1524  O5'   A X  72       6.556 -25.306  -2.439  1.00176.91           O
ANISOU 1524  O5'   A X  72    26463  28022  12734  -2926   4210   2610       O
ATOM   1525  C5'   A X  72       5.916 -26.486  -2.919  1.00172.34           C
ANISOU 1525  C5'   A X  72    25723  27265  12493  -2823   4233   3033       C
ATOM   1526  C4'   A X  72       4.955 -26.184  -4.046  1.00168.83           C
ANISOU 1526  C4'   A X  72    24974  26441  12735  -2617   4483   2866       C
ATOM   1527  O4'   A X  72       3.891 -25.334  -3.557  1.00167.77           O
ANISOU 1527  O4'   A X  72    24861  26354  12532  -2687   5020   2494       O
ATOM   1528  C3'   A X  72       5.547 -25.437  -5.237  1.00167.76           C
ANISOU 1528  C3'   A X  72    24645  26024  13071  -2414   4242   2622       C
ATOM   1529  O3'   A X  72       6.100 -26.324  -6.200  1.00161.95           O
ANISOU 1529  O3'   A X  72    23750  25081  12703  -2259   3848   2967       O
ATOM   1530  C2'   A X  72       4.374 -24.622  -5.784  1.00165.49           C
ANISOU 1530  C2'   A X  72    24159  25501  13219  -2302   4670   2284       C
ATOM   1531  O2'   A X  72       3.638 -25.361  -6.750  1.00156.66           O
ANISOU 1531  O2'   A X  72    22774  24104  12647  -2145   4695   2530       O
ATOM   1532  C1'   A X  72       3.507 -24.401  -4.537  1.00168.01           C
ANISOU 1532  C1'   A X  72    24655  26077  13102  -2498   5149   2147       C
ATOM   1533  N9    A X  72       3.651 -23.051  -3.961  1.00171.06           N
ANISOU 1533  N9    A X  72    25194  26582  13219  -2586   5361   1639       N
ATOM   1534  C8    A X  72       4.405 -22.701  -2.871  1.00175.19           C
ANISOU 1534  C8    A X  72    26031  27442  13093  -2805   5289   1504       C
ATOM   1535  N7    A X  72       4.333 -21.430  -2.574  1.00177.06           N
ANISOU 1535  N7    A X  72    26351  27693  13231  -2853   5540   1001       N
ATOM   1536  C5    A X  72       3.473 -20.904  -3.522  1.00170.26           C
ANISOU 1536  C5    A X  72    25206  26475  13008  -2635   5794    813       C
ATOM   1537  C6    A X  72       2.990 -19.605  -3.743  1.00167.40           C
ANISOU 1537  C6    A X  72    24771  25927  12904  -2554   6130    323       C
ATOM   1538  N6    A X  72       3.318 -18.549  -3.002  1.00169.84           N
ANISOU 1538  N6    A X  72    25307  26375  12851  -2699   6291   -114       N
ATOM   1539  N1    A X  72       2.140 -19.418  -4.769  1.00164.30           N
ANISOU 1539  N1    A X  72    24060  25190  13175  -2320   6295    296       N
ATOM   1540  C2    A X  72       1.807 -20.471  -5.522  1.00165.78           C
ANISOU 1540  C2    A X  72    24028  25242  13718  -2196   6130    712       C
ATOM   1541  N3    A X  72       2.194 -21.739  -5.414  1.00168.68           N
ANISOU 1541  N3    A X  72    24446  25740  13903  -2261   5834   1168       N
ATOM   1542  C4    A X  72       3.037 -21.893  -4.380  1.00169.57           C
ANISOU 1542  C4    A X  72    24870  26185  13373  -2475   5678   1204       C
ATOM   1543  P     A X  73       7.686 -26.408  -6.434  1.00159.43           P
ANISOU 1543  P     A X  73    23483  24812  12281  -2227   3302   3067       P
ATOM   1544  OP1   A X  73       7.987 -27.767  -6.956  1.00162.50           O
ANISOU 1544  OP1   A X  73    23776  25070  12897  -2131   3007   3556       O
ATOM   1545  OP2   A X  73       8.354 -25.953  -5.184  1.00162.31           O
ANISOU 1545  OP2   A X  73    24132  25561  11979  -2445   3246   2944       O
ATOM   1546  O5'   A X  73       7.946 -25.356  -7.604  1.00152.60           O
ANISOU 1546  O5'   A X  73    22424  23662  11895  -2050   3236   2701       O
ATOM   1547  C5'   A X  73       7.037 -25.252  -8.693  1.00152.54           C
ANISOU 1547  C5'   A X  73    22162  23319  12477  -1874   3425   2631       C
ATOM   1548  C4'   A X  73       7.352 -24.064  -9.571  1.00152.42           C
ANISOU 1548  C4'   A X  73    22024  23095  12792  -1746   3381   2253       C
ATOM   1549  O4'   A X  73       7.321 -22.859  -8.782  1.00152.29           O
ANISOU 1549  O4'   A X  73    22166  23238  12459  -1867   3615   1837       O
ATOM   1550  C3'   A X  73       8.726 -24.087 -10.236  1.00148.88           C
ANISOU 1550  C3'   A X  73    21541  22581  12444  -1670   2911   2312       C
ATOM   1551  O3'   A X  73       8.648 -24.621 -11.548  1.00142.02           O
ANISOU 1551  O3'   A X  73    20441  21403  12115  -1480   2760   2488       O
ATOM   1552  C2'   A X  73       9.194 -22.623 -10.246  1.00146.64           C
ANISOU 1552  C2'   A X  73    21306  22296  12115  -1691   2943   1849       C
ATOM   1553  O2'   A X  73       9.111 -22.068 -11.547  1.00144.97           O
ANISOU 1553  O2'   A X  73    20881  21753  12449  -1504   2917   1697       O
ATOM   1554  C1'   A X  73       8.203 -21.912  -9.322  1.00153.07           C
ANISOU 1554  C1'   A X  73    22241  23236  12682  -1811   3411   1562       C
ATOM   1555  N9    A X  73       8.832 -21.144  -8.234  1.00158.47           N
ANISOU 1555  N9    A X  73    23178  24205  12829  -2012   3422   1287       N
ATOM   1556  C8    A X  73       9.705 -21.519  -7.239  1.00161.45           C
ANISOU 1556  C8    A X  73    23776  24924  12643  -2201   3188   1418       C
ATOM   1557  N7    A X  73      10.023 -20.530  -6.430  1.00166.97           N
ANISOU 1557  N7    A X  73    24673  25819  12950  -2374   3289   1050       N
ATOM   1558  C5    A X  73       9.297 -19.449  -6.931  1.00165.39           C
ANISOU 1558  C5    A X  73    24374  25361  13107  -2277   3630    656       C
ATOM   1559  C6    A X  73       9.178 -18.103  -6.536  1.00166.12           C
ANISOU 1559  C6    A X  73    24581  25451  13086  -2365   3902    149       C
ATOM   1560  N6    A X  73       9.825 -17.581  -5.493  1.00169.27           N
ANISOU 1560  N6    A X  73    25242  26146  12927  -2605   3869    -84       N
ATOM   1561  N1    A X  73       8.363 -17.301  -7.261  1.00165.24           N
ANISOU 1561  N1    A X  73    24305  25014  13465  -2201   4210   -114       N
ATOM   1562  C2    A X  73       7.709 -17.814  -8.314  1.00160.65           C
ANISOU 1562  C2    A X  73    23458  24156  13425  -1977   4223    119       C
ATOM   1563  N3    A X  73       7.735 -19.058  -8.786  1.00156.38           N
ANISOU 1563  N3    A X  73    22794  23596  13026  -1894   3986    570       N
ATOM   1564  C4    A X  73       8.556 -19.822  -8.037  1.00160.58           C
ANISOU 1564  C4    A X  73    23500  24429  13084  -2049   3705    815       C
ATOM   1565  P     U X  74       9.099 -26.128 -11.868  1.00145.19           P
ANISOU 1565  P     U X  74    20799  21761  12605  -1430   2451   2972       P
ATOM   1566  OP1   U X  74       8.118 -26.683 -12.838  1.00137.98           O
ANISOU 1566  OP1   U X  74    19677  20564  12184  -1305   2583   3101       O
ATOM   1567  OP2   U X  74       9.310 -26.817 -10.558  1.00153.72           O
ANISOU 1567  OP2   U X  74    22097  23159  13153  -1602   2423   3218       O
ATOM   1568  O5'   U X  74      10.510 -25.955 -12.593  1.00134.70           O
ANISOU 1568  O5'   U X  74    19417  20355  11409  -1339   2030   2955       O
ATOM   1569  C5'   U X  74      11.691 -25.770 -11.817  1.00151.24           C
ANISOU 1569  C5'   U X  74    21668  22712  13083  -1448   1774   2949       C
ATOM   1570  C4'   U X  74      12.770 -24.997 -12.542  1.00134.62           C
ANISOU 1570  C4'   U X  74    19484  20516  11151  -1376   1517   2732       C
ATOM   1571  O4'   U X  74      13.451 -25.861 -13.493  1.00127.43           O
ANISOU 1571  O4'   U X  74    18424  19422  10572  -1229   1208   3007       O
ATOM   1572  C3'   U X  74      12.315 -23.764 -13.321  1.00129.93           C
ANISOU 1572  C3'   U X  74    18786  19701  10878  -1301   1722   2332       C
ATOM   1573  O3'   U X  74      13.281 -22.727 -13.157  1.00126.64           O
ANISOU 1573  O3'   U X  74    18435  19379  10303  -1369   1583   2040       O
ATOM   1574  C2'   U X  74      12.334 -24.246 -14.773  1.00134.52           C
ANISOU 1574  C2'   U X  74    19148  19959  12004  -1106   1586   2474       C
ATOM   1575  O2'   U X  74      12.547 -23.223 -15.727  1.00129.89           O
ANISOU 1575  O2'   U X  74    18452  19168  11731  -1016   1579   2184       O
ATOM   1576  C1'   U X  74      13.498 -25.232 -14.756  1.00132.51           C
ANISOU 1576  C1'   U X  74    18898  19784  11664  -1092   1201   2796       C
ATOM   1577  N1    U X  74      13.449 -26.267 -15.801  1.00132.21           N
ANISOU 1577  N1    U X  74    18703  19496  12033   -941   1077   3074       N
ATOM   1578  C2    U X  74      14.397 -26.172 -16.803  1.00135.26           C
ANISOU 1578  C2    U X  74    18967  19725  12699   -830    823   3046       C
ATOM   1579  O2    U X  74      15.226 -25.277 -16.833  1.00146.94           O
ANISOU 1579  O2    U X  74    20456  21266  14108   -856    703   2817       O
ATOM   1580  N3    U X  74      14.339 -27.153 -17.768  1.00138.02           N
ANISOU 1580  N3    U X  74    19188  19841  13414   -701    729   3284       N
ATOM   1581  C4    U X  74      13.443 -28.203 -17.827  1.00129.53           C
ANISOU 1581  C4    U X  74    18092  18666  12456   -680    850   3542       C
ATOM   1582  O4    U X  74      13.522 -29.007 -18.760  1.00127.62           O
ANISOU 1582  O4    U X  74    17740  18200  12548   -574    747   3713       O
ATOM   1583  C5    U X  74      12.491 -28.231 -16.754  1.00126.61           C
ANISOU 1583  C5    U X  74    17843  18471  11794   -803   1107   3568       C
ATOM   1584  C6    U X  74      12.526 -27.289 -15.800  1.00130.08           C
ANISOU 1584  C6    U X  74    18411  19148  11865   -922   1215   3339       C
ATOM   1585  P     U X  75      12.829 -21.261 -12.678  1.00125.90           P
ANISOU 1585  P     U X  75    18444  19324  10069  -1467   1894   1565       P
ATOM   1586  OP1   U X  75      11.689 -21.441 -11.750  1.00136.05           O
ANISOU 1586  OP1   U X  75    19842  20745  11105  -1559   2249   1571       O
ATOM   1587  OP2   U X  75      14.050 -20.513 -12.274  1.00123.43           O
ANISOU 1587  OP2   U X  75    18236  19179   9485  -1590   1668   1352       O
ATOM   1588  O5'   U X  75      12.253 -20.553 -13.984  1.00129.08           O
ANISOU 1588  O5'   U X  75    18652  19354  11038  -1287   2045   1368       O
ATOM   1589  C5'   U X  75      10.923 -20.807 -14.413  1.00127.91           C
ANISOU 1589  C5'   U X  75    18385  19024  11190  -1181   2331   1431       C
ATOM   1590  C4'   U X  75      10.232 -19.559 -14.894  1.00127.93           C
ANISOU 1590  C4'   U X  75    18312  18813  11481  -1108   2611   1076       C
ATOM   1591  O4'   U X  75       8.890 -19.918 -15.313  1.00131.85           O
ANISOU 1591  O4'   U X  75    18658  19152  12286  -1001   2870   1183       O
ATOM   1592  C3'   U X  75      10.063 -18.464 -13.850  1.00131.39           C
ANISOU 1592  C3'   U X  75    18928  19397  11596  -1248   2881    703       C
ATOM   1593  O3'   U X  75      10.032 -17.199 -14.510  1.00133.27           O
ANISOU 1593  O3'   U X  75    19099  19397  12140  -1167   2986    371       O
ATOM   1594  C2'   U X  75       8.684 -18.764 -13.273  1.00129.27           C
ANISOU 1594  C2'   U X  75    18657  19175  11283  -1261   3269    743       C
ATOM   1595  O2'   U X  75       8.045 -17.646 -12.699  1.00134.50           O
ANISOU 1595  O2'   U X  75    19397  19836  11873  -1311   3649    364       O
ATOM   1596  C1'   U X  75       7.932 -19.258 -14.506  1.00128.85           C
ANISOU 1596  C1'   U X  75    18346  18840  11773  -1063   3276    947       C
ATOM   1597  N1    U X  75       6.888 -20.242 -14.206  1.00126.52           N
ANISOU 1597  N1    U X  75    17995  18601  11477  -1070   3462   1204       N
ATOM   1598  C2    U X  75       5.568 -19.967 -14.500  1.00131.22           C
ANISOU 1598  C2    U X  75    18427  19040  12389   -979   3802   1129       C
ATOM   1599  O2    U X  75       5.196 -18.918 -14.994  1.00131.64           O
ANISOU 1599  O2    U X  75    18383  18903  12733   -878   3960    863       O
ATOM   1600  N3    U X  75       4.690 -20.979 -14.190  1.00132.00           N
ANISOU 1600  N3    U X  75    18473  19211  12469  -1011   3949   1393       N
ATOM   1601  C4    U X  75       5.008 -22.204 -13.633  1.00132.58           C
ANISOU 1601  C4    U X  75    18655  19473  12245  -1119   3796   1723       C
ATOM   1602  O4    U X  75       4.126 -23.023 -13.393  1.00137.75           O
ANISOU 1602  O4    U X  75    19253  20162  12924  -1151   3967   1940       O
ATOM   1603  C5    U X  75       6.395 -22.409 -13.368  1.00130.12           C
ANISOU 1603  C5    U X  75    18510  19303  11626  -1190   3437   1794       C
ATOM   1604  C6    U X  75       7.258 -21.442 -13.668  1.00127.42           C
ANISOU 1604  C6    U X  75    18204  18910  11300  -1163   3285   1534       C
ATOM   1605  P     C X  76      10.938 -15.993 -13.970  1.00132.12           P
ANISOU 1605  P     C X  76    19127  19335  11737  -1309   2956    -13       P
ATOM   1606  OP1   C X  76      12.280 -16.571 -13.701  1.00123.67           O
ANISOU 1606  OP1   C X  76    18137  18485  10365  -1420   2545    156       O
ATOM   1607  OP2   C X  76      10.790 -14.834 -14.892  1.00124.60           O
ANISOU 1607  OP2   C X  76    18067  18060  11216  -1185   3062   -281       O
ATOM   1608  O5'   C X  76      10.265 -15.619 -12.570  1.00143.87           O
ANISOU 1608  O5'   C X  76    20816  21044  12802  -1475   3323   -240       O
ATOM   1609  C5'   C X  76       9.618 -14.371 -12.359  1.00143.09           C
ANISOU 1609  C5'   C X  76    20761  20810  12799  -1475   3704   -649       C
ATOM   1610  C4'   C X  76       9.705 -13.960 -10.909  1.00149.68           C
ANISOU 1610  C4'   C X  76    21868  21937  13066  -1716   3897   -913       C
ATOM   1611  O4'   C X  76       9.281 -15.069 -10.067  1.00155.48           O
ANISOU 1611  O4'   C X  76    22681  22954  13438  -1808   3948   -635       O
ATOM   1612  C3'   C X  76      11.100 -13.610 -10.396  1.00152.42           C
ANISOU 1612  C3'   C X  76    22401  22493  13018  -1918   3590  -1057       C
ATOM   1613  O3'   C X  76      11.468 -12.268 -10.671  1.00153.52           O
ANISOU 1613  O3'   C X  76    22574  22438  13320  -1935   3661  -1466       O
ATOM   1614  C2'   C X  76      10.991 -13.904  -8.908  1.00156.26           C
ANISOU 1614  C2'   C X  76    23141  23368  12865  -2158   3723  -1098       C
ATOM   1615  O2'   C X  76      10.299 -12.852  -8.250  1.00149.91           O
ANISOU 1615  O2'   C X  76    22474  22532  11954  -2241   4176  -1538       O
ATOM   1616  C1'   C X  76      10.088 -15.137  -8.909  1.00158.59           C
ANISOU 1616  C1'   C X  76    23334  23711  13212  -2061   3814   -696       C
ATOM   1617  N1    C X  76      10.833 -16.431  -8.925  1.00161.53           N
ANISOU 1617  N1    C X  76    23688  24273  13411  -2082   3389   -236       N
ATOM   1618  C2    C X  76      11.770 -16.802  -7.932  1.00163.16           C
ANISOU 1618  C2    C X  76    24102  24854  13037  -2303   3128   -148       C
ATOM   1619  O2    C X  76      12.022 -16.012  -7.015  1.00164.66           O
ANISOU 1619  O2    C X  76    24509  25238  12814  -2511   3241   -484       O
ATOM   1620  N3    C X  76      12.397 -18.012  -8.007  1.00162.87           N
ANISOU 1620  N3    C X  76    24021  24952  12909  -2287   2750    302       N
ATOM   1621  C4    C X  76      12.123 -18.860  -9.002  1.00158.58           C
ANISOU 1621  C4    C X  76    23257  24184  12812  -2075   2645    637       C
ATOM   1622  N4    C X  76      12.755 -20.042  -9.048  1.00151.92           N
ANISOU 1622  N4    C X  76    22380  23453  11892  -2056   2292   1065       N
ATOM   1623  C5    C X  76      11.175 -18.522 -10.011  1.00153.71           C
ANISOU 1623  C5    C X  76    22441  23209  12753  -1872   2898    543       C
ATOM   1624  C6    C X  76      10.567 -17.327  -9.929  1.00156.57           C
ANISOU 1624  C6    C X  76    22833  23450  13206  -1879   3250    126       C
ATOM   1625  P     C X  77      13.015 -11.814 -10.687  1.00171.37           P
ANISOU 1625  P     C X  77    24920  24791  15402  -2086   3271  -1593       P
ATOM   1626  OP1   C X  77      13.749 -12.609 -11.708  1.00158.52           O
ANISOU 1626  OP1   C X  77    23097  23093  14040  -1952   2850  -1222       O
ATOM   1627  OP2   C X  77      13.030 -10.331 -10.757  1.00161.39           O
ANISOU 1627  OP2   C X  77    23727  23307  14289  -2126   3498  -2075       O
ATOM   1628  O5'   C X  77      13.571 -12.196  -9.246  1.00160.90           O
ANISOU 1628  O5'   C X  77    23849  23930  13356  -2375   3162  -1602       O
ATOM   1629  C5'   C X  77      13.861 -11.182  -8.296  1.00163.79           C
ANISOU 1629  C5'   C X  77    24458  24437  13339  -2618   3313  -2048       C
ATOM   1630  C4'   C X  77      14.968 -11.592  -7.358  1.00168.16           C
ANISOU 1630  C4'   C X  77    25185  25420  13289  -2884   2958  -1973       C
ATOM   1631  O4'   C X  77      14.656 -12.878  -6.763  1.00171.06           O
ANISOU 1631  O4'   C X  77    25588  26072  13337  -2902   2890  -1568       O
ATOM   1632  C3'   C X  77      16.340 -11.806  -7.979  1.00168.44           C
ANISOU 1632  C3'   C X  77    25097  25479  13425  -2884   2440  -1799       C
ATOM   1633  O3'   C X  77      17.056 -10.608  -8.198  1.00170.11           O
ANISOU 1633  O3'   C X  77    25342  25561  13732  -2987   2395  -2192       O
ATOM   1634  C2'   C X  77      17.017 -12.724  -6.973  1.00170.75           C
ANISOU 1634  C2'   C X  77    25516  26236  13123  -3080   2125  -1534       C
ATOM   1635  O2'   C X  77      17.475 -11.991  -5.846  1.00167.23           O
ANISOU 1635  O2'   C X  77    25330  26076  12133  -3397   2147  -1893       O
ATOM   1636  C1'   C X  77      15.849 -13.605  -6.541  1.00173.56           C
ANISOU 1636  C1'   C X  77    25910  26672  13363  -3007   2392  -1280       C
ATOM   1637  N1    C X  77      15.799 -14.860  -7.323  1.00172.85           N
ANISOU 1637  N1    C X  77    25599  26491  13584  -2780   2169   -759       N
ATOM   1638  C2    C X  77      16.729 -15.866  -7.025  1.00173.32           C
ANISOU 1638  C2    C X  77    25652  26829  13372  -2841   1729   -375       C
ATOM   1639  O2    C X  77      17.563 -15.669  -6.121  1.00171.09           O
ANISOU 1639  O2    C X  77    25536  26882  12589  -3086   1519   -467       O
ATOM   1640  N3    C X  77      16.689 -17.016  -7.736  1.00172.90           N
ANISOU 1640  N3    C X  77    25408  26668  13620  -2635   1545     83       N
ATOM   1641  C4    C X  77      15.777 -17.176  -8.698  1.00171.52           C
ANISOU 1641  C4    C X  77    25061  26147  13961  -2399   1767    154       C
ATOM   1642  N4    C X  77      15.770 -18.327  -9.375  1.00165.02           N
ANISOU 1642  N4    C X  77    24066  25221  13411  -2220   1582    587       N
ATOM   1643  C5    C X  77      14.825 -16.164  -9.017  1.00169.87           C
ANISOU 1643  C5    C X  77    24843  25676  14023  -2336   2189   -214       C
ATOM   1644  C6    C X  77      14.869 -15.031  -8.310  1.00169.27           C
ANISOU 1644  C6    C X  77    24952  25687  13676  -2520   2383   -658       C
ATOM   1645  P     A X  78      18.285 -10.597  -9.235  1.00197.38           P
ANISOU 1645  P     A X  78    28593  28888  17515  -2918   1958  -2061       P
ATOM   1646  OP1   A X  78      18.830  -9.216  -9.238  1.00177.16           O
ANISOU 1646  OP1   A X  78    26119  26201  14994  -3074   2015  -2537       O
ATOM   1647  OP2   A X  78      17.816 -11.223 -10.501  1.00168.70           O
ANISOU 1647  OP2   A X  78    24704  24952  14443  -2599   1943  -1729       O
ATOM   1648  O5'   A X  78      19.385 -11.562  -8.589  1.00171.01           O
ANISOU 1648  O5'   A X  78    25276  25982  13717  -3075   1483  -1747       O
ATOM   1649  C5'   A X  78      20.206 -11.130  -7.509  1.00167.96           C
ANISOU 1649  C5'   A X  78    25088  25946  12782  -3398   1321  -1977       C
ATOM   1650  C4'   A X  78      21.237 -12.168  -7.115  1.00168.21           C
ANISOU 1650  C4'   A X  78    25071  26351  12492  -3482    824  -1583       C
ATOM   1651  O4'   A X  78      20.582 -13.391  -6.681  1.00169.62           O
ANISOU 1651  O4'   A X  78    25277  26699  12471  -3397    853  -1176       O
ATOM   1652  C3'   A X  78      22.189 -12.632  -8.210  1.00168.41           C
ANISOU 1652  C3'   A X  78    24810  26242  12936  -3311    433  -1293       C
ATOM   1653  O3'   A X  78      23.260 -11.739  -8.441  1.00168.33           O
ANISOU 1653  O3'   A X  78    24755  26213  12990  -3455    231  -1569       O
ATOM   1654  C2'   A X  78      22.643 -13.993  -7.703  1.00165.71           C
ANISOU 1654  C2'   A X  78    24432  26239  12290  -3312     81   -800       C
ATOM   1655  O2'   A X  78      23.625 -13.847  -6.684  1.00159.60           O
ANISOU 1655  O2'   A X  78    23779  25881  10979  -3607   -224   -870       O
ATOM   1656  C1'   A X  78      21.359 -14.513  -7.062  1.00168.96           C
ANISOU 1656  C1'   A X  78    25006  26715  12477  -3283    420   -694       C
ATOM   1657  N9    A X  78      20.558 -15.359  -7.976  1.00167.78           N
ANISOU 1657  N9    A X  78    24681  26277  12791  -2974    545   -361       N
ATOM   1658  C8    A X  78      19.384 -15.026  -8.609  1.00165.94           C
ANISOU 1658  C8    A X  78    24407  25697  12944  -2799    953   -493       C
ATOM   1659  N7    A X  78      18.885 -15.991  -9.344  1.00162.40           N
ANISOU 1659  N7    A X  78    23794  25072  12839  -2560    953   -126       N
ATOM   1660  C5    A X  78      19.783 -17.039  -9.183  1.00159.93           C
ANISOU 1660  C5    A X  78    23416  24981  12371  -2565    536    273       C
ATOM   1661  C6    A X  78      19.822 -18.352  -9.702  1.00153.81           C
ANISOU 1661  C6    A X  78    22482  24147  11813  -2374    345    757       C
ATOM   1662  N6    A X  78      18.894 -18.856 -10.517  1.00145.74           N
ANISOU 1662  N6    A X  78    21340  22833  11202  -2154    547    918       N
ATOM   1663  N1    A X  78      20.856 -19.152  -9.350  1.00153.14           N
ANISOU 1663  N1    A X  78    22358  24311  11516  -2418    -68   1077       N
ATOM   1664  C2    A X  78      21.784 -18.649  -8.526  1.00156.41           C
ANISOU 1664  C2    A X  78    22879  25041  11510  -2652   -294    923       C
ATOM   1665  N3    A X  78      21.857 -17.436  -7.971  1.00162.85           N
ANISOU 1665  N3    A X  78    23855  25960  12062  -2870   -159    465       N
ATOM   1666  C4    A X  78      20.817 -16.665  -8.342  1.00163.19           C
ANISOU 1666  C4    A X  78    23943  25723  12340  -2810    275    147       C
ATOM   1667  P     A X  79      23.815 -11.537  -9.932  1.00165.15           P
ANISOU 1667  P     A X  79    24072  25446  13230  -3248     96  -1512       P
ATOM   1668  OP1   A X  79      22.630 -11.458 -10.821  1.00162.74           O
ANISOU 1668  OP1   A X  79    23705  24734  13393  -2982    464  -1506       O
ATOM   1669  OP2   A X  79      24.786 -10.412  -9.911  1.00180.12           O
ANISOU 1669  OP2   A X  79    25985  27347  15103  -3467    -27  -1887       O
ATOM   1670  O5'   A X  79      24.600 -12.893 -10.251  1.00165.60           O
ANISOU 1670  O5'   A X  79    23914  25663  13342  -3117   -339   -978       O
ATOM   1671  C5'   A X  79      25.843 -13.188  -9.623  1.00163.72           C
ANISOU 1671  C5'   A X  79    23645  25797  12764  -3304   -773   -862       C
ATOM   1672  C4'   A X  79      26.285 -14.613  -9.867  1.00157.33           C
ANISOU 1672  C4'   A X  79    22645  25099  12033  -3126  -1101   -313       C
ATOM   1673  O4'   A X  79      25.246 -15.532  -9.439  1.00153.66           O
ANISOU 1673  O4'   A X  79    22288  24686  11410  -3021   -926    -38       O
ATOM   1674  C3'   A X  79      26.546 -15.003 -11.316  1.00154.07           C
ANISOU 1674  C3'   A X  79    21951  24345  12243  -2844  -1176   -106       C
ATOM   1675  O3'   A X  79      27.819 -14.602 -11.782  1.00154.50           O
ANISOU 1675  O3'   A X  79    21823  24410  12468  -2906  -1469   -180       O
ATOM   1676  C2'   A X  79      26.373 -16.513 -11.289  1.00154.76           C
ANISOU 1676  C2'   A X  79    21957  24516  12329  -2659  -1323    417       C
ATOM   1677  O2'   A X  79      27.536 -17.140 -10.761  1.00150.67           O
ANISOU 1677  O2'   A X  79    21344  24329  11575  -2743  -1765    681       O
ATOM   1678  C1'   A X  79      25.230 -16.667 -10.283  1.00156.13           C
ANISOU 1678  C1'   A X  79    22391  24832  12100  -2743  -1046    398       C
ATOM   1679  N9    A X  79      23.908 -16.763 -10.948  1.00155.30           N
ANISOU 1679  N9    A X  79    22295  24385  12328  -2538   -651    396       N
ATOM   1680  C8    A X  79      22.955 -15.785 -11.121  1.00155.86           C
ANISOU 1680  C8    A X  79    22473  24229  12518  -2545   -243     25       C
ATOM   1681  N7    A X  79      21.878 -16.190 -11.760  1.00151.43           N
ANISOU 1681  N7    A X  79    21859  23401  12277  -2331     17    153       N
ATOM   1682  C5    A X  79      22.132 -17.528 -12.032  1.00148.80           C
ANISOU 1682  C5    A X  79    21393  23108  12037  -2184   -223    622       C
ATOM   1683  C6    A X  79      21.385 -18.531 -12.687  1.00143.58           C
ANISOU 1683  C6    A X  79    20626  22245  11681  -1958   -132    946       C
ATOM   1684  N6    A X  79      20.173 -18.334 -13.214  1.00136.90           N
ANISOU 1684  N6    A X  79    19776  21129  11108  -1835    222    855       N
ATOM   1685  N1    A X  79      21.933 -19.766 -12.786  1.00141.84           N
ANISOU 1685  N1    A X  79    20297  22107  11490  -1863   -424   1374       N
ATOM   1686  C2    A X  79      23.146 -19.967 -12.257  1.00144.88           C
ANISOU 1686  C2    A X  79    20659  22766  11622  -1973   -790   1485       C
ATOM   1687  N3    A X  79      23.943 -19.110 -11.622  1.00148.69           N
ANISOU 1687  N3    A X  79    21215  23481  11801  -2190   -933   1223       N
ATOM   1688  C4    A X  79      23.376 -17.892 -11.539  1.00150.36           C
ANISOU 1688  C4    A X  79    21554  23597  11979  -2297   -627    780       C
ATOM   1689  P     A X  80      28.052 -14.354 -13.351  1.00158.12           P
ANISOU 1689  P     A X  80    22049  24456  13575  -2693  -1423   -198       P
ATOM   1690  OP1   A X  80      26.843 -13.646 -13.845  1.00160.60           O
ANISOU 1690  OP1   A X  80    22478  24426  14116  -2606   -982   -451       O
ATOM   1691  OP2   A X  80      29.381 -13.715 -13.509  1.00168.34           O
ANISOU 1691  OP2   A X  80    23208  25836  14920  -2850  -1693   -362       O
ATOM   1692  O5'   A X  80      28.081 -15.819 -14.002  1.00150.93           O
ANISOU 1692  O5'   A X  80    20942  23474  12932  -2411  -1578    312       O
ATOM   1693  C5'   A X  80      29.061 -16.778 -13.618  1.00146.35           C
ANISOU 1693  C5'   A X  80    20224  23173  12210  -2410  -1976    662       C
ATOM   1694  C4'   A X  80      28.715 -18.172 -14.088  1.00142.34           C
ANISOU 1694  C4'   A X  80    19606  22553  11923  -2141  -2011   1117       C
ATOM   1695  O4'   A X  80      27.507 -18.633 -13.431  1.00142.71           O
ANISOU 1695  O4'   A X  80    19862  22643  11720  -2126  -1782   1219       O
ATOM   1696  C3'   A X  80      28.405 -18.326 -15.568  1.00136.97           C
ANISOU 1696  C3'   A X  80    18769  21453  11819  -1891  -1849   1158       C
ATOM   1697  O3'   A X  80      29.555 -18.409 -16.375  1.00135.19           O
ANISOU 1697  O3'   A X  80    18295  21161  11912  -1822  -2084   1225       O
ATOM   1698  C2'   A X  80      27.557 -19.588 -15.602  1.00137.49           C
ANISOU 1698  C2'   A X  80    18859  21446  11934  -1699  -1766   1526       C
ATOM   1699  O2'   A X  80      28.356 -20.759 -15.495  1.00133.77           O
ANISOU 1699  O2'   A X  80    18236  21111  11479  -1603  -2087   1930       O
ATOM   1700  C1'   A X  80      26.742 -19.418 -14.325  1.00139.79           C
ANISOU 1700  C1'   A X  80    19415  21969  11729  -1867  -1615   1447       C
ATOM   1701  N9    A X  80      25.501 -18.693 -14.628  1.00145.10           N
ANISOU 1701  N9    A X  80    20219  22400  12511  -1848  -1201   1167       N
ATOM   1702  C8    A X  80      25.212 -17.356 -14.491  1.00145.20           C
ANISOU 1702  C8    A X  80    20355  22359  12456  -1993   -982    727       C
ATOM   1703  N7    A X  80      24.001 -17.040 -14.894  1.00144.34           N
ANISOU 1703  N7    A X  80    20314  21995  12532  -1899   -621    599       N
ATOM   1704  C5    A X  80      23.472 -18.246 -15.340  1.00138.59           C
ANISOU 1704  C5    A X  80    19503  21159  11997  -1696   -612    970       C
ATOM   1705  C6    A X  80      22.225 -18.600 -15.890  1.00137.07           C
ANISOU 1705  C6    A X  80    19308  20719  12053  -1532   -329   1053       C
ATOM   1706  N6    A X  80      21.213 -17.753 -16.111  1.00138.79           N
ANISOU 1706  N6    A X  80    19597  20744  12393  -1520     15    779       N
ATOM   1707  N1    A X  80      22.052 -19.897 -16.215  1.00137.69           N
ANISOU 1707  N1    A X  80    19296  20750  12272  -1377   -419   1443       N
ATOM   1708  C2    A X  80      23.049 -20.770 -16.008  1.00137.47           C
ANISOU 1708  C2    A X  80    19184  20889  12159  -1365   -754   1735       C
ATOM   1709  N3    A X  80      24.261 -20.568 -15.502  1.00136.41           N
ANISOU 1709  N3    A X  80    19024  20997  11809  -1490  -1049   1716       N
ATOM   1710  C4    A X  80      24.399 -19.268 -15.191  1.00140.40           C
ANISOU 1710  C4    A X  80    19622  21562  12162  -1662   -960   1315       C
ATOM   1711  P     A X  81      29.551 -17.700 -17.806  1.00141.17           P
ANISOU 1711  P     A X  81    18936  21536  13166  -1719  -1905   1009       P
ATOM   1712  OP1   A X  81      28.562 -16.589 -17.718  1.00137.27           O
ANISOU 1712  OP1   A X  81    18648  20901  12607  -1813  -1567    647       O
ATOM   1713  OP2   A X  81      30.967 -17.432 -18.182  1.00139.43           O
ANISOU 1713  OP2   A X  81    18498  21381  13099  -1775  -2174    973       O
ATOM   1714  O5'   A X  81      28.977 -18.815 -18.787  1.00131.70           O
ANISOU 1714  O5'   A X  81    17640  20067  12332  -1433  -1812   1321       O
ATOM   1715  C5'   A X  81      27.603 -18.848 -19.114  1.00125.00           C
ANISOU 1715  C5'   A X  81    16921  18993  11579  -1332  -1490   1292       C
ATOM   1716  C4'   A X  81      27.119 -20.258 -19.289  1.00120.46           C
ANISOU 1716  C4'   A X  81    16308  18357  11106  -1142  -1503   1678       C
ATOM   1717  O4'   A X  81      26.009 -20.494 -18.386  1.00122.70           O
ANISOU 1717  O4'   A X  81    16791  18742  11087  -1188  -1329   1725       O
ATOM   1718  C3'   A X  81      26.573 -20.567 -20.672  1.00116.29           C
ANISOU 1718  C3'   A X  81    15689  17464  11031   -941  -1334   1733       C
ATOM   1719  O3'   A X  81      27.598 -20.970 -21.561  1.00114.56           O
ANISOU 1719  O3'   A X  81    15260  17151  11119   -836  -1517   1849       O
ATOM   1720  C2'   A X  81      25.525 -21.640 -20.396  1.00117.08           C
ANISOU 1720  C2'   A X  81    15871  17534  11079   -839  -1221   2001       C
ATOM   1721  O2'   A X  81      26.133 -22.912 -20.228  1.00116.55           O
ANISOU 1721  O2'   A X  81    15706  17555  11024   -746  -1455   2365       O
ATOM   1722  C1'   A X  81      24.975 -21.180 -19.050  1.00119.07           C
ANISOU 1722  C1'   A X  81    16329  18036  10876  -1015  -1130   1883       C
ATOM   1723  N9    A X  81      23.872 -20.218 -19.204  1.00115.85           N
ANISOU 1723  N9    A X  81    16042  17476  10501  -1051   -799   1588       N
ATOM   1724  C8    A X  81      23.954 -18.882 -18.899  1.00116.65           C
ANISOU 1724  C8    A X  81    16231  17617  10474  -1204   -700   1217       C
ATOM   1725  N7    A X  81      22.847 -18.219 -19.123  1.00114.58           N
ANISOU 1725  N7    A X  81    16055  17174  10307  -1185   -386   1015       N
ATOM   1726  C5    A X  81      21.979 -19.185 -19.606  1.00111.61           C
ANISOU 1726  C5    A X  81    15635  16649  10122  -1020   -285   1272       C
ATOM   1727  C6    A X  81      20.642 -19.104 -20.021  1.00109.27           C
ANISOU 1727  C6    A X  81    15365  16145  10006   -928     10   1237       C
ATOM   1728  N6    A X  81      19.957 -17.957 -20.005  1.00104.63           N
ANISOU 1728  N6    A X  81    14852  15452   9449   -971    267    929       N
ATOM   1729  N1    A X  81      20.040 -20.245 -20.451  1.00109.47           N
ANISOU 1729  N1    A X  81    15326  16069  10197   -791     30   1532       N
ATOM   1730  C2    A X  81      20.765 -21.381 -20.454  1.00111.13           C
ANISOU 1730  C2    A X  81    15465  16359  10399   -742   -219   1836       C
ATOM   1731  N3    A X  81      22.033 -21.582 -20.079  1.00112.12           N
ANISOU 1731  N3    A X  81    15552  16670  10379   -796   -504   1914       N
ATOM   1732  C4    A X  81      22.591 -20.429 -19.662  1.00114.24           C
ANISOU 1732  C4    A X  81    15873  17059  10475   -942   -530   1618       C
ATOM   1733  P     C X  82      27.688 -20.355 -23.045  1.00119.41           P
ANISOU 1733  P     C X  82    15770  17449  12151   -758  -1389   1668       P
ATOM   1734  OP1   C X  82      27.434 -18.891 -23.017  1.00112.49           O
ANISOU 1734  OP1   C X  82    14996  16529  11216   -901  -1228   1299       O
ATOM   1735  OP2   C X  82      28.942 -20.851 -23.663  1.00117.35           O
ANISOU 1735  OP2   C X  82    15291  17178  12119   -683  -1609   1803       O
ATOM   1736  O5'   C X  82      26.509 -21.090 -23.816  1.00114.41           O
ANISOU 1736  O5'   C X  82    15170  16556  11746   -586  -1184   1818       O
ATOM   1737  C5'   C X  82      26.412 -22.506 -23.787  1.00111.44           C
ANISOU 1737  C5'   C X  82    14748  16173  11422   -455  -1266   2158       C
ATOM   1738  C4'   C X  82      24.993 -22.931 -24.025  1.00110.14           C
ANISOU 1738  C4'   C X  82    14685  15841  11322   -379  -1034   2229       C
ATOM   1739  O4'   C X  82      24.155 -22.411 -22.962  1.00110.76           O
ANISOU 1739  O4'   C X  82    14935  16071  11077   -499   -897   2118       O
ATOM   1740  C3'   C X  82      24.363 -22.380 -25.293  1.00106.56           C
ANISOU 1740  C3'   C X  82    14213  15099  11177   -318   -834   2062       C
ATOM   1741  O3'   C X  82      24.699 -23.133 -26.443  1.00107.70           O
ANISOU 1741  O3'   C X  82    14232  15045  11644   -183   -881   2200       O
ATOM   1742  C2'   C X  82      22.879 -22.400 -24.964  1.00104.71           C
ANISOU 1742  C2'   C X  82    14109  14819  10859   -319   -603   2060       C
ATOM   1743  O2'   C X  82      22.348 -23.708 -25.101  1.00106.43           O
ANISOU 1743  O2'   C X  82    14312  14962  11163   -217   -595   2343       O
ATOM   1744  C1'   C X  82      22.894 -22.044 -23.478  1.00108.94           C
ANISOU 1744  C1'   C X  82    14768  15640  10983   -462   -624   2003       C
ATOM   1745  N1    C X  82      22.683 -20.596 -23.253  1.00108.79           N
ANISOU 1745  N1    C X  82    14833  15636  10867   -579   -483   1659       N
ATOM   1746  C2    C X  82      21.416 -20.087 -23.542  1.00104.30           C
ANISOU 1746  C2    C X  82    14327  14903  10398   -551   -209   1530       C
ATOM   1747  O2    C X  82      20.549 -20.869 -23.958  1.00102.84           O
ANISOU 1747  O2    C X  82    14121  14594  10362   -447   -113   1708       O
ATOM   1748  N3    C X  82      21.161 -18.778 -23.360  1.00101.99           N
ANISOU 1748  N3    C X  82    14112  14585  10056   -638    -54   1221       N
ATOM   1749  C4    C X  82      22.124 -17.976 -22.903  1.00106.45           C
ANISOU 1749  C4    C X  82    14704  15283  10461   -771   -165   1025       C
ATOM   1750  N4    C X  82      21.795 -16.689 -22.742  1.00108.46           N
ANISOU 1750  N4    C X  82    15046  15475  10690   -857     16    709       N
ATOM   1751  C5    C X  82      23.434 -18.466 -22.591  1.00109.55           C
ANISOU 1751  C5    C X  82    15024  15867  10730   -822   -460   1146       C
ATOM   1752  C6    C X  82      23.673 -19.775 -22.779  1.00109.75           C
ANISOU 1752  C6    C X  82    14961  15916  10824   -712   -612   1470       C
ATOM   1753  P     C X  83      24.699 -22.443 -27.897  1.00114.26           P
ANISOU 1753  P     C X  83    15001  15623  12788   -145   -774   2017       P
ATOM   1754  OP1   C X  83      25.324 -21.088 -27.792  1.00109.27           O
ANISOU 1754  OP1   C X  83    14371  15057  12091   -264   -788   1746       O
ATOM   1755  OP2   C X  83      25.264 -23.446 -28.844  1.00112.36           O
ANISOU 1755  OP2   C X  83    14637  15244  12812    -22   -857   2189       O
ATOM   1756  O5'   C X  83      23.154 -22.234 -28.238  1.00102.49           O
ANISOU 1756  O5'   C X  83    13609  13973  11358   -121   -535   1968       O
ATOM   1757  C5'   C X  83      22.246 -23.327 -28.245  1.00101.91           C
ANISOU 1757  C5'   C X  83    13560  13835  11325    -46   -470   2180       C
ATOM   1758  C4'   C X  83      20.881 -22.891 -28.710  1.00 99.45           C
ANISOU 1758  C4'   C X  83    13301  13374  11111    -35   -253   2092       C
ATOM   1759  O4'   C X  83      20.275 -22.030 -27.723  1.00100.20           O
ANISOU 1759  O4'   C X  83    13496  13596  10982   -122   -129   1943       O
ATOM   1760  C3'   C X  83      20.866 -22.081 -29.990  1.00 96.73           C
ANISOU 1760  C3'   C X  83    12912  12832  11011    -12   -191   1929       C
ATOM   1761  O3'   C X  83      20.857 -22.931 -31.113  1.00 93.57           O
ANISOU 1761  O3'   C X  83    12445  12262  10846     70   -219   2058       O
ATOM   1762  C2'   C X  83      19.603 -21.227 -29.864  1.00 97.21           C
ANISOU 1762  C2'   C X  83    13037  12839  11061    -34     13   1795       C
ATOM   1763  O2'   C X  83      18.449 -21.944 -30.298  1.00 91.03           O
ANISOU 1763  O2'   C X  83    12239  11944  10405     26    110   1934       O
ATOM   1764  C1'   C X  83      19.501 -21.034 -28.354  1.00 97.10           C
ANISOU 1764  C1'   C X  83    13112  13047  10735   -116     43   1758       C
ATOM   1765  N1    C X  83      19.934 -19.718 -27.830  1.00 94.20           N
ANISOU 1765  N1    C X  83    12801  12759  10232   -212     73   1499       N
ATOM   1766  C2    C X  83      19.091 -18.601 -27.871  1.00 91.59           C
ANISOU 1766  C2    C X  83    12518  12331   9949   -228    275   1297       C
ATOM   1767  O2    C X  83      18.002 -18.686 -28.450  1.00101.97           O
ANISOU 1767  O2    C X  83    13806  13497  11443   -152    411   1345       O
ATOM   1768  N3    C X  83      19.492 -17.441 -27.311  1.00 87.71           N
ANISOU 1768  N3    C X  83    12096  11900   9331   -327    315   1050       N
ATOM   1769  C4    C X  83      20.670 -17.389 -26.688  1.00 96.02           C
ANISOU 1769  C4    C X  83    13164  13132  10186   -425    146   1004       C
ATOM   1770  N4    C X  83      21.041 -16.232 -26.137  1.00 97.93           N
ANISOU 1770  N4    C X  83    13480  13429  10300   -546    189    741       N
ATOM   1771  C5    C X  83      21.535 -18.516 -26.596  1.00 98.93           C
ANISOU 1771  C5    C X  83    13466  13628  10495   -407    -78   1226       C
ATOM   1772  C6    C X  83      21.123 -19.652 -27.168  1.00 97.80           C
ANISOU 1772  C6    C X  83    13261  13397  10501   -292    -97   1468       C
ATOM   1773  P     G X  84      21.505 -22.451 -32.493  1.00 95.66           P
ANISOU 1773  P     G X  84    12645  12366  11338     90   -244   1951       P
ATOM   1774  OP1   G X  84      22.796 -21.744 -32.244  1.00 93.45           O
ANISOU 1774  OP1   G X  84    12327  12186  10993     34   -349   1824       O
ATOM   1775  OP2   G X  84      21.446 -23.646 -33.381  1.00 95.19           O
ANISOU 1775  OP2   G X  84    12540  12170  11459    165   -271   2113       O
ATOM   1776  O5'   G X  84      20.481 -21.357 -33.031  1.00 92.22           O
ANISOU 1776  O5'   G X  84    12251  11807  10982     72    -85   1800       O
ATOM   1777  C5'   G X  84      19.189 -21.727 -33.487  1.00 93.08           C
ANISOU 1777  C5'   G X  84    12367  11804  11194    113     20   1882       C
ATOM   1778  C4'   G X  84      18.381 -20.512 -33.852  1.00 94.13           C
ANISOU 1778  C4'   G X  84    12519  11844  11403    104    150   1737       C
ATOM   1779  O4'   G X  84      18.299 -19.643 -32.681  1.00 93.40           O
ANISOU 1779  O4'   G X  84    12483  11871  11133     54    225   1599       O
ATOM   1780  C3'   G X  84      18.977 -19.666 -34.982  1.00 97.26           C
ANISOU 1780  C3'   G X  84    12897  12111  11947     95    127   1624       C
ATOM   1781  O3'   G X  84      17.937 -19.135 -35.815  1.00103.02           O
ANISOU 1781  O3'   G X  84    13620  12692  12831    124    221   1613       O
ATOM   1782  C2'   G X  84      19.683 -18.546 -34.220  1.00 92.56           C
ANISOU 1782  C2'   G X  84    12340  11599  11231     29    135   1439       C
ATOM   1783  O2'   G X  84      19.887 -17.347 -34.938  1.00100.28           O
ANISOU 1783  O2'   G X  84    13327  12449  12327      4    180   1295       O
ATOM   1784  C1'   G X  84      18.757 -18.352 -33.020  1.00 92.53           C
ANISOU 1784  C1'   G X  84    12388  11693  11077     18    250   1407       C
ATOM   1785  N9    G X  84      19.459 -17.755 -31.882  1.00 92.50           N
ANISOU 1785  N9    G X  84    12439  11845  10863    -66    233   1262       N
ATOM   1786  C8    G X  84      20.623 -18.236 -31.333  1.00 92.65           C
ANISOU 1786  C8    G X  84    12444  12023  10734   -114     75   1295       C
ATOM   1787  N7    G X  84      21.088 -17.486 -30.369  1.00 93.44           N
ANISOU 1787  N7    G X  84    12600  12256  10645   -211     73   1132       N
ATOM   1788  C5    G X  84      20.186 -16.439 -30.279  1.00 92.26           C
ANISOU 1788  C5    G X  84    12515  12008  10532   -220    262    969       C
ATOM   1789  C6    G X  84      20.178 -15.330 -29.403  1.00 91.08           C
ANISOU 1789  C6    G X  84    12455  11915  10237   -316    363    734       C
ATOM   1790  O6    G X  84      20.990 -15.056 -28.520  1.00 93.21           O
ANISOU 1790  O6    G X  84    12770  12355  10290   -431    285    620       O
ATOM   1791  N1    G X  84      19.099 -14.501 -29.634  1.00 91.65           N
ANISOU 1791  N1    G X  84    12559  11818  10445   -271    572    628       N
ATOM   1792  C2    G X  84      18.137 -14.709 -30.591  1.00 91.84           C
ANISOU 1792  C2    G X  84    12521  11665  10707   -154    648    751       C
ATOM   1793  N2    G X  84      17.167 -13.783 -30.666  1.00 98.07           N
ANISOU 1793  N2    G X  84    13330  12308  11625   -112    844    637       N
ATOM   1794  N3    G X  84      18.128 -15.752 -31.416  1.00 93.24           N
ANISOU 1794  N3    G X  84    12621  11811  10995    -85    538    968       N
ATOM   1795  C4    G X  84      19.179 -16.576 -31.213  1.00 93.37           C
ANISOU 1795  C4    G X  84    12618  11966  10891   -122    359   1058       C
ATOM   1796  P     A X  85      18.268 -18.601 -37.310  1.00107.31           P
ANISOU 1796  P     A X  85    14149  13074  13550    122    192   1581       P
ATOM   1797  OP1   A X  85      19.664 -18.130 -37.416  1.00 92.05           O
ANISOU 1797  OP1   A X  85    12223  11163  11591     72    127   1476       O
ATOM   1798  OP2   A X  85      17.169 -17.662 -37.676  1.00101.55           O
ANISOU 1798  OP2   A X  85    13420  12232  12932    149    296   1547       O
ATOM   1799  O5'   A X  85      18.179 -19.899 -38.232  1.00 99.07           O
ANISOU 1799  O5'   A X  85    13074  11980  12587    144    120   1737       O
ATOM   1800  C5'   A X  85      17.079 -20.797 -38.124  1.00 96.47           C
ANISOU 1800  C5'   A X  85    12725  11651  12277    170    145   1868       C
ATOM   1801  C4'   A X  85      16.069 -20.662 -39.255  1.00 86.13           C
ANISOU 1801  C4'   A X  85    11392  10219  11114    177    166   1918       C
ATOM   1802  O4'   A X  85      15.045 -19.682 -38.950  1.00 84.28           O
ANISOU 1802  O4'   A X  85    11135   9964  10922    203    263   1879       O
ATOM   1803  C3'   A X  85      16.555 -20.219 -40.619  1.00 80.55           C
ANISOU 1803  C3'   A X  85    10702   9405  10498    151    118   1885       C
ATOM   1804  O3'   A X  85      17.324 -21.193 -41.312  1.00 81.01           O
ANISOU 1804  O3'   A X  85    10773   9442  10565    127     47   1923       O
ATOM   1805  C2'   A X  85      15.242 -19.869 -41.314  1.00 80.03           C
ANISOU 1805  C2'   A X  85    10604   9261  10544    162    142   1948       C
ATOM   1806  O2'   A X  85      14.591 -21.064 -41.721  1.00 81.97           O
ANISOU 1806  O2'   A X  85    10822   9502  10820    143    102   2066       O
ATOM   1807  C1'   A X  85      14.433 -19.268 -40.160  1.00 79.17           C
ANISOU 1807  C1'   A X  85    10461   9200  10418    208    246   1917       C
ATOM   1808  N9    A X  85      14.291 -17.791 -40.215  1.00 75.44           N
ANISOU 1808  N9    A X  85     9995   8655  10013    234    313   1822       N
ATOM   1809  C8    A X  85      14.740 -16.859 -39.309  1.00 77.79           C
ANISOU 1809  C8    A X  85    10330   8975  10252    239    393   1679       C
ATOM   1810  N7    A X  85      14.435 -15.599 -39.590  1.00 70.16           N
ANISOU 1810  N7    A X  85     9367   7895   9398    267    459   1615       N
ATOM   1811  C5    A X  85      13.735 -15.690 -40.762  1.00 68.91           C
ANISOU 1811  C5    A X  85     9161   7648   9373    288    404   1745       C
ATOM   1812  C6    A X  85      13.143 -14.686 -41.559  1.00 75.53           C
ANISOU 1812  C6    A X  85     9974   8347  10375    329    420   1782       C
ATOM   1813  N6    A X  85      13.195 -13.367 -41.271  1.00 74.41           N
ANISOU 1813  N6    A X  85     9858   8101  10312    364    519   1677       N
ATOM   1814  N1    A X  85      12.480 -15.098 -42.685  1.00 77.18           N
ANISOU 1814  N1    A X  85    10134   8522  10669    328    324   1939       N
ATOM   1815  C2    A X  85      12.450 -16.432 -42.943  1.00 77.76           C
ANISOU 1815  C2    A X  85    10195   8683  10666    279    239   2018       C
ATOM   1816  N3    A X  85      12.968 -17.467 -42.251  1.00 77.11           N
ANISOU 1816  N3    A X  85    10137   8706  10456    246    235   1990       N
ATOM   1817  C4    A X  85      13.610 -17.028 -41.151  1.00 71.89           C
ANISOU 1817  C4    A X  85     9515   8090   9710    258    314   1862       C
ATOM   1818  P     C X  86      18.259 -20.706 -42.535  1.00 88.94           P
ANISOU 1818  P     C X  86    11810  10369  11616     85     19   1855       P
ATOM   1819  OP1   C X  86      18.917 -21.893 -43.158  1.00 71.58           O
ANISOU 1819  OP1   C X  86     9618   8146   9433     68    -22   1890       O
ATOM   1820  OP2   C X  86      19.019 -19.495 -42.090  1.00 73.61           O
ANISOU 1820  OP2   C X  86     9876   8447   9644     76     45   1734       O
ATOM   1821  O5'   C X  86      17.251 -20.121 -43.616  1.00 78.52           O
ANISOU 1821  O5'   C X  86    10503   8956  10376     64     22   1897       O
ATOM   1822  C5'   C X  86      16.602 -20.984 -44.521  1.00 75.42           C
ANISOU 1822  C5'   C X  86    10115   8524  10019     31    -21   1987       C
ATOM   1823  C4'   C X  86      15.813 -20.189 -45.516  1.00 78.47           C
ANISOU 1823  C4'   C X  86    10507   8845  10463      6    -43   2029       C
ATOM   1824  O4'   C X  86      14.882 -19.314 -44.835  1.00 84.51           O
ANISOU 1824  O4'   C X  86    11215   9612  11282     67      1   2048       O
ATOM   1825  C3'   C X  86      16.628 -19.252 -46.364  1.00 76.30           C
ANISOU 1825  C3'   C X  86    10292   8513  10186    -32    -42   1971       C
ATOM   1826  O3'   C X  86      17.231 -19.949 -47.417  1.00 79.87           O
ANISOU 1826  O3'   C X  86    10801   8946  10601   -105    -74   1966       O
ATOM   1827  C2'   C X  86      15.591 -18.244 -46.823  1.00 77.81           C
ANISOU 1827  C2'   C X  86    10466   8648  10452    -16    -56   2044       C
ATOM   1828  O2'   C X  86      14.798 -18.812 -47.847  1.00 83.15           O
ANISOU 1828  O2'   C X  86    11142   9317  11134    -69   -138   2149       O
ATOM   1829  C1'   C X  86      14.725 -18.123 -45.574  1.00 79.00           C
ANISOU 1829  C1'   C X  86    10534   8836  10646     66     -4   2053       C
ATOM   1830  N1    C X  86      15.152 -16.994 -44.728  1.00 75.64           N
ANISOU 1830  N1    C X  86    10116   8390  10233    112     80   1950       N
ATOM   1831  C2    C X  86      14.755 -15.732 -45.144  1.00 76.87           C
ANISOU 1831  C2    C X  86    10274   8445  10489    139    104   1965       C
ATOM   1832  O2    C X  86      14.077 -15.629 -46.177  1.00 76.55           O
ANISOU 1832  O2    C X  86    10221   8355  10510    128     37   2084       O
ATOM   1833  N3    C X  86      15.122 -14.656 -44.413  1.00 73.07           N
ANISOU 1833  N3    C X  86     9811   7918  10034    170    194   1852       N
ATOM   1834  C4    C X  86      15.835 -14.825 -43.312  1.00 67.50           C
ANISOU 1834  C4    C X  86     9119   7291   9235    162    243   1728       C
ATOM   1835  N4    C X  86      16.152 -13.720 -42.645  1.00 68.35           N
ANISOU 1835  N4    C X  86     9255   7351   9364    171    330   1601       N
ATOM   1836  C5    C X  86      16.245 -16.111 -42.853  1.00 66.80           C
ANISOU 1836  C5    C X  86     9020   7328   9032    140    200   1734       C
ATOM   1837  C6    C X  86      15.890 -17.170 -43.588  1.00 70.41           C
ANISOU 1837  C6    C X  86     9462   7802   9490    122    127   1847       C
ATOM   1838  P     A X  87      18.567 -19.389 -48.089  1.00 84.65           P
ANISOU 1838  P     A X  87    11467   9519  11178   -157    -41   1878       P
ATOM   1839  OP1   A X  87      19.597 -19.037 -47.062  1.00 84.01           O
ANISOU 1839  OP1   A X  87    11350   9477  11094   -119      6   1779       O
ATOM   1840  OP2   A X  87      18.846 -20.404 -49.145  1.00 80.30           O
ANISOU 1840  OP2   A X  87    10970   8954  10587   -231    -56   1880       O
ATOM   1841  O5'   A X  87      18.093 -18.069 -48.831  1.00 74.44           O
ANISOU 1841  O5'   A X  87    10212   8160   9913   -182    -51   1926       O
ATOM   1842  C5'   A X  87      17.522 -18.181 -50.114  1.00 73.09           C
ANISOU 1842  C5'   A X  87    10094   7962   9713   -253   -112   2015       C
ATOM   1843  C4'   A X  87      17.166 -16.832 -50.637  1.00 74.38           C
ANISOU 1843  C4'   A X  87    10285   8058   9919   -256   -125   2084       C
ATOM   1844  O4'   A X  87      16.301 -16.191 -49.676  1.00 81.31           O
ANISOU 1844  O4'   A X  87    11079   8915  10900   -153   -114   2116       O
ATOM   1845  C3'   A X  87      18.310 -15.853 -50.792  1.00 79.05           C
ANISOU 1845  C3'   A X  87    10932   8594  10510   -289    -52   2007       C
ATOM   1846  O3'   A X  87      19.047 -16.055 -51.980  1.00 80.86           O
ANISOU 1846  O3'   A X  87    11252   8822  10649   -400    -43   1999       O
ATOM   1847  C2'   A X  87      17.585 -14.522 -50.736  1.00 80.70           C
ANISOU 1847  C2'   A X  87    11131   8713  10819   -238    -56   2088       C
ATOM   1848  O2'   A X  87      16.862 -14.326 -51.938  1.00 82.76           O
ANISOU 1848  O2'   A X  87    11437   8947  11061   -284   -143   2243       O
ATOM   1849  C1'   A X  87      16.563 -14.808 -49.650  1.00 81.41           C
ANISOU 1849  C1'   A X  87    11117   8836  10979   -132    -65   2103       C
ATOM   1850  N9    A X  87      17.058 -14.474 -48.305  1.00 75.61           N
ANISOU 1850  N9    A X  87    10345   8108  10274    -74     25   1969       N
ATOM   1851  C8    A X  87      17.465 -15.332 -47.310  1.00 73.14           C
ANISOU 1851  C8    A X  87     9992   7892   9904    -55     47   1880       C
ATOM   1852  N7    A X  87      17.830 -14.706 -46.209  1.00 76.10           N
ANISOU 1852  N7    A X  87    10350   8270  10295    -19    117   1770       N
ATOM   1853  C5    A X  87      17.630 -13.356 -46.515  1.00 76.24           C
ANISOU 1853  C5    A X  87    10399   8163  10407    -12    157   1776       C
ATOM   1854  C6    A X  87      17.826 -12.156 -45.793  1.00 78.93           C
ANISOU 1854  C6    A X  87    10751   8423  10814      9    246   1670       C
ATOM   1855  N6    A X  87      18.291 -12.130 -44.543  1.00 79.86           N
ANISOU 1855  N6    A X  87    10854   8609  10881     13    301   1525       N
ATOM   1856  N1    A X  87      17.527 -10.969 -46.404  1.00 79.44           N
ANISOU 1856  N1    A X  87    10854   8331  10998     17    276   1721       N
ATOM   1857  C2    A X  87      17.057 -11.012 -47.659  1.00 80.81           C
ANISOU 1857  C2    A X  87    11048   8459  11198      4    202   1888       C
ATOM   1858  N3    A X  87      16.839 -12.068 -48.442  1.00 80.21           N
ANISOU 1858  N3    A X  87    10969   8472  11038    -31    105   1989       N
ATOM   1859  C4    A X  87      17.151 -13.208 -47.802  1.00 76.52           C
ANISOU 1859  C4    A X  87    10466   8134  10475    -37     97   1915       C
ATOM   1860  P     G X  88      20.609 -15.697 -52.042  1.00 89.96           P
ANISOU 1860  P     G X  88    12435   9960  11785   -456     60   1872       P
ATOM   1861  OP1   G X  88      21.064 -15.892 -53.440  1.00 89.67           O
ANISOU 1861  OP1   G X  88    12501   9922  11647   -578     78   1891       O
ATOM   1862  OP2   G X  88      21.303 -16.391 -50.938  1.00 85.79           O
ANISOU 1862  OP2   G X  88    11823   9494  11280   -401     95   1754       O
ATOM   1863  O5'   G X  88      20.641 -14.130 -51.810  1.00 85.35           O
ANISOU 1863  O5'   G X  88    11863   9281  11286   -442     94   1888       O
ATOM   1864  C5'   G X  88      20.058 -13.275 -52.772  1.00 78.78           C
ANISOU 1864  C5'   G X  88    11107   8368  10458   -480     60   2026       C
ATOM   1865  C4'   G X  88      20.227 -11.829 -52.392  1.00 84.47           C
ANISOU 1865  C4'   G X  88    11836   8967  11293   -457    118   2020       C
ATOM   1866  O4'   G X  88      19.507 -11.532 -51.161  1.00 84.16           O
ANISOU 1866  O4'   G X  88    11711   8903  11365   -334    121   1989       O
ATOM   1867  C3'   G X  88      21.653 -11.389 -52.112  1.00 82.29           C
ANISOU 1867  C3'   G X  88    11569   8673  11027   -527    225   1870       C
ATOM   1868  O3'   G X  88      22.355 -11.120 -53.311  1.00 85.08           O
ANISOU 1868  O3'   G X  88    12015   8998  11313   -652    266   1909       O
ATOM   1869  C2'   G X  88      21.449 -10.158 -51.242  1.00 82.44           C
ANISOU 1869  C2'   G X  88    11567   8573  11183   -470    271   1832       C
ATOM   1870  O2'   G X  88      21.107  -9.052 -52.064  1.00 72.36           O
ANISOU 1870  O2'   G X  88    10374   7149   9971   -497    279   1965       O
ATOM   1871  C1'   G X  88      20.211 -10.562 -50.418  1.00 85.64           C
ANISOU 1871  C1'   G X  88    11896   9012  11630   -337    214   1866       C
ATOM   1872  N9    G X  88      20.535 -11.130 -49.078  1.00 85.21           N
ANISOU 1872  N9    G X  88    11761   9059  11556   -292    237   1714       N
ATOM   1873  C8    G X  88      20.709 -12.451 -48.682  1.00 81.78           C
ANISOU 1873  C8    G X  88    11271   8768  11033   -276    198   1675       C
ATOM   1874  N7    G X  88      20.991 -12.618 -47.406  1.00 74.07           N
ANISOU 1874  N7    G X  88    10235   7861  10049   -237    220   1559       N
ATOM   1875  C5    G X  88      20.995 -11.309 -46.917  1.00 81.78           C
ANISOU 1875  C5    G X  88    11231   8733  11107   -236    287   1489       C
ATOM   1876  C6    G X  88      21.229 -10.782 -45.612  1.00 81.57           C
ANISOU 1876  C6    G X  88    11180   8721  11091   -223    340   1340       C
ATOM   1877  O6    G X  88      21.481 -11.362 -44.547  1.00 82.76           O
ANISOU 1877  O6    G X  88    11281   9001  11162   -207    326   1253       O
ATOM   1878  N1    G X  88      21.134  -9.391 -45.577  1.00 80.42           N
ANISOU 1878  N1    G X  88    11085   8415  11056   -238    418   1293       N
ATOM   1879  C2    G X  88      20.843  -8.600 -46.656  1.00 81.16           C
ANISOU 1879  C2    G X  88    11241   8348  11249   -251    435   1406       C
ATOM   1880  N2    G X  88      20.786  -7.278 -46.439  1.00 85.40           N
ANISOU 1880  N2    G X  88    11823   8711  11912   -257    524   1349       N
ATOM   1881  N3    G X  88      20.622  -9.064 -47.868  1.00 82.09           N
ANISOU 1881  N3    G X  88    11382   8470  11339   -264    371   1566       N
ATOM   1882  C4    G X  88      20.713 -10.402 -47.928  1.00 83.10           C
ANISOU 1882  C4    G X  88    11466   8755  11352   -262    303   1585       C
ATOM   1883  P     U X  89      23.882 -11.608 -53.523  1.00 86.89           P
ANISOU 1883  P     U X  89    12234   9299  11483   -755    363   1765       P
ATOM   1884  OP1   U X  89      24.217 -11.220 -54.923  1.00 87.49           O
ANISOU 1884  OP1   U X  89    12430   9335  11477   -885    409   1851       O
ATOM   1885  OP2   U X  89      24.064 -13.038 -53.105  1.00 71.61           O
ANISOU 1885  OP2   U X  89    10220   7490   9498   -708    339   1683       O
ATOM   1886  O5'   U X  89      24.723 -10.610 -52.614  1.00 75.71           O
ANISOU 1886  O5'   U X  89    10764   7821  10181   -770    440   1638       O
ATOM   1887  C5'   U X  89      24.571  -9.211 -52.794  1.00 79.20           C
ANISOU 1887  C5'   U X  89    11275   8108  10710   -804    478   1695       C
ATOM   1888  C4'   U X  89      25.011  -8.448 -51.577  1.00 83.30           C
ANISOU 1888  C4'   U X  89    11731   8577  11343   -791    526   1546       C
ATOM   1889  O4'   U X  89      24.132  -8.723 -50.460  1.00 91.82           O
ANISOU 1889  O4'   U X  89    12748   9689  12451   -657    467   1515       O
ATOM   1890  C3'   U X  89      26.380  -8.808 -51.055  1.00 85.92           C
ANISOU 1890  C3'   U X  89    11970   9014  11662   -863    574   1370       C
ATOM   1891  O3'   U X  89      27.391  -8.171 -51.803  1.00 88.37           O
ANISOU 1891  O3'   U X  89    12315   9266  11993  -1008    671   1350       O
ATOM   1892  C2'   U X  89      26.317  -8.363 -49.595  1.00 84.72           C
ANISOU 1892  C2'   U X  89    11752   8859  11578   -812    563   1235       C
ATOM   1893  O2'   U X  89      26.547  -6.974 -49.485  1.00 89.53           O
ANISOU 1893  O2'   U X  89    12416   9308  12296   -887    639   1187       O
ATOM   1894  C1'   U X  89      24.851  -8.617 -49.250  1.00 87.30           C
ANISOU 1894  C1'   U X  89    12096   9170  11902   -668    495   1331       C
ATOM   1895  N1    U X  89      24.658  -9.852 -48.466  1.00 87.35           N
ANISOU 1895  N1    U X  89    12016   9343  11831   -583    425   1294       N
ATOM   1896  C2    U X  89      24.635  -9.729 -47.087  1.00 83.82           C
ANISOU 1896  C2    U X  89    11511   8946  11389   -542    419   1170       C
ATOM   1897  O2    U X  89      24.774  -8.650 -46.531  1.00 83.91           O
ANISOU 1897  O2    U X  89    11546   8868  11468   -578    475   1072       O
ATOM   1898  N3    U X  89      24.444 -10.896 -46.394  1.00 77.31           N
ANISOU 1898  N3    U X  89    10616   8274  10484   -467    353   1166       N
ATOM   1899  C4    U X  89      24.277 -12.148 -46.942  1.00 81.44           C
ANISOU 1899  C4    U X  89    11119   8878  10949   -429    301   1261       C
ATOM   1900  O4    U X  89      24.119 -13.141 -46.219  1.00 82.02           O
ANISOU 1900  O4    U X  89    11131   9066  10966   -364    249   1260       O
ATOM   1901  C5    U X  89      24.318 -12.172 -48.378  1.00 90.71           C
ANISOU 1901  C5    U X  89    12357   9986  12123   -483    318   1357       C
ATOM   1902  C6    U X  89      24.505 -11.057 -49.093  1.00 86.78           C
ANISOU 1902  C6    U X  89    11932   9362  11678   -559    375   1377       C
ATOM   1903  P     A X  90      28.721  -8.949 -52.236  1.00 86.33           P
ANISOU 1903  P     A X  90    11980   9137  11685  -1101    732   1265       P
ATOM   1904  OP1   A X  90      29.578  -7.841 -52.729  1.00 85.91           O
ANISOU 1904  OP1   A X  90    11965   8981  11697  -1256    846   1240       O
ATOM   1905  OP2   A X  90      28.495 -10.163 -53.052  1.00 81.79           O
ANISOU 1905  OP2   A X  90    11426   8654  10996  -1071    713   1336       O
ATOM   1906  O5'   A X  90      29.286  -9.492 -50.863  1.00 85.27           O
ANISOU 1906  O5'   A X  90    11684   9133  11582  -1047    682   1105       O
ATOM   1907  C5'   A X  90      30.456  -8.934 -50.288  1.00 86.27           C
ANISOU 1907  C5'   A X  90    11713   9283  11784  -1147    727    959       C
ATOM   1908  C4'   A X  90      31.035  -9.957 -49.381  1.00 86.92           C
ANISOU 1908  C4'   A X  90    11633   9543  11850  -1086    655    866       C
ATOM   1909  O4'   A X  90      32.321  -9.545 -48.856  1.00 87.48           O
ANISOU 1909  O4'   A X  90    11569   9676  11993  -1196    678    725       O
ATOM   1910  C3'   A X  90      30.157 -10.312 -48.191  1.00 87.69           C
ANISOU 1910  C3'   A X  90    11717   9696  11905   -957    542    860       C
ATOM   1911  O3'   A X  90      29.812 -11.693 -48.263  1.00 86.84           O
ANISOU 1911  O3'   A X  90    11574   9686  11735   -843    485    932       O
ATOM   1912  C2'   A X  90      31.036  -9.996 -46.959  1.00 86.30           C
ANISOU 1912  C2'   A X  90    11415   9618  11756  -1011    499    703       C
ATOM   1913  O2'   A X  90      30.924 -10.927 -45.902  1.00 87.01           O
ANISOU 1913  O2'   A X  90    11417   9863  11781   -910    388    688       O
ATOM   1914  C1'   A X  90      32.446 -10.010 -47.536  1.00 81.09           C
ANISOU 1914  C1'   A X  90    10644   9004  11163  -1130    563    646       C
ATOM   1915  N9    A X  90      33.410  -9.158 -46.839  1.00 76.05           N
ANISOU 1915  N9    A X  90     9913   8396  10586  -1264    561    497       N
ATOM   1916  C8    A X  90      33.322  -7.824 -46.527  1.00 80.45           C
ANISOU 1916  C8    A X  90    10550   8830  11189  -1374    602    411       C
ATOM   1917  N7    A X  90      34.380  -7.335 -45.913  1.00 78.23           N
ANISOU 1917  N7    A X  90    10149   8618  10957  -1510    585    263       N
ATOM   1918  C5    A X  90      35.230  -8.433 -45.815  1.00 80.44           C
ANISOU 1918  C5    A X  90    10240   9092  11233  -1473    521    270       C
ATOM   1919  C6    A X  90      36.525  -8.591 -45.274  1.00 81.99           C
ANISOU 1919  C6    A X  90    10218   9454  11481  -1562    459    168       C
ATOM   1920  N6    A X  90      37.223  -7.608 -44.689  1.00 83.29           N
ANISOU 1920  N6    A X  90    10324   9630  11693  -1738    446     17       N
ATOM   1921  N1    A X  90      37.089  -9.821 -45.359  1.00 80.64           N
ANISOU 1921  N1    A X  90     9879   9435  11326  -1467    409    229       N
ATOM   1922  C2    A X  90      36.402 -10.812 -45.949  1.00 78.66           C
ANISOU 1922  C2    A X  90     9697   9158  11033  -1309    432    361       C
ATOM   1923  N3    A X  90      35.183 -10.794 -46.482  1.00 76.22           N
ANISOU 1923  N3    A X  90     9591   8714  10656  -1233    479    454       N
ATOM   1924  C4    A X  90      34.647  -9.559 -46.386  1.00 78.64           C
ANISOU 1924  C4    A X  90    10041   8883  10954  -1317    517    411       C
ATOM   1925  P     G X  91      28.314 -12.129 -47.895  1.00 82.86           P
ANISOU 1925  P     G X  91    11144   9168  11172   -710    411   1029       P
ATOM   1926  OP1   G X  91      27.683 -12.846 -49.026  1.00 91.82           O
ANISOU 1926  OP1   G X  91    12354  10270  12263   -678    420   1155       O
ATOM   1927  OP2   G X  91      27.626 -10.915 -47.375  1.00 81.69           O
ANISOU 1927  OP2   G X  91    11068   8914  11056   -716    422   1006       O
ATOM   1928  O5'   G X  91      28.514 -13.194 -46.725  1.00 81.11           O
ANISOU 1928  O5'   G X  91    10803   9106  10910   -622    320    994       O
ATOM   1929  C5'   G X  91      27.941 -14.491 -46.848  1.00 82.99           C
ANISOU 1929  C5'   G X  91    11037   9391  11105   -520    275   1088       C
ATOM   1930  C4'   G X  91      27.983 -15.287 -45.563  1.00 83.98           C
ANISOU 1930  C4'   G X  91    11070   9648  11192   -436    185   1078       C
ATOM   1931  O4'   G X  91      29.354 -15.687 -45.298  1.00 90.21           O
ANISOU 1931  O4'   G X  91    11719  10538  12020   -461    166   1016       O
ATOM   1932  C3'   G X  91      27.495 -14.568 -44.307  1.00 84.28           C
ANISOU 1932  C3'   G X  91    11123   9720  11181   -427    147   1023       C
ATOM   1933  O3'   G X  91      26.847 -15.520 -43.457  1.00 70.76           O
ANISOU 1933  O3'   G X  91     9390   8096   9398   -327     78   1091       O
ATOM   1934  C2'   G X  91      28.808 -14.079 -43.680  1.00 90.07           C
ANISOU 1934  C2'   G X  91    11754  10542  11927   -514    123    896       C
ATOM   1935  O2'   G X  91      28.784 -13.833 -42.284  1.00 92.58           O
ANISOU 1935  O2'   G X  91    12045  10968  12162   -517     56    823       O
ATOM   1936  C1'   G X  91      29.756 -15.218 -44.029  1.00 88.97           C
ANISOU 1936  C1'   G X  91    11493  10484  11827   -485     95    935       C
ATOM   1937  N9    G X  91      31.139 -14.794 -44.144  1.00 93.98           N
ANISOU 1937  N9    G X  91    12011  11165  12533   -583    109    839       N
ATOM   1938  C8    G X  91      31.625 -13.695 -44.801  1.00 94.90           C
ANISOU 1938  C8    G X  91    12154  11194  12711   -710    198    760       C
ATOM   1939  N7    G X  91      32.929 -13.606 -44.701  1.00 96.47           N
ANISOU 1939  N7    G X  91    12202  11475  12977   -787    191    683       N
ATOM   1940  C5    G X  91      33.309 -14.711 -43.948  1.00101.71           C
ANISOU 1940  C5    G X  91    12729  12289  13627   -691     80    725       C
ATOM   1941  C6    G X  91      34.584 -15.156 -43.513  1.00110.74           C
ANISOU 1941  C6    G X  91    13659  13577  14839   -701      8    697       C
ATOM   1942  O6    G X  91      35.689 -14.636 -43.718  1.00122.22           O
ANISOU 1942  O6    G X  91    14987  15066  16387   -812     37    611       O
ATOM   1943  N1    G X  91      34.486 -16.332 -42.763  1.00113.84           N
ANISOU 1943  N1    G X  91    13977  14081  15198   -566   -109    796       N
ATOM   1944  C2    G X  91      33.309 -16.988 -42.468  1.00107.08           C
ANISOU 1944  C2    G X  91    13244  13196  14247   -453   -139    898       C
ATOM   1945  N2    G X  91      33.374 -18.107 -41.731  1.00106.85           N
ANISOU 1945  N2    G X  91    13130  13270  14199   -337   -249   1004       N
ATOM   1946  N3    G X  91      32.127 -16.579 -42.878  1.00105.19           N
ANISOU 1946  N3    G X  91    13189  12831  13948   -453    -67    911       N
ATOM   1947  C4    G X  91      32.205 -15.450 -43.602  1.00101.79           C
ANISOU 1947  C4    G X  91    12827  12295  13553   -567     33    826       C
ATOM   1948  P     A X  92      25.317 -15.332 -43.040  1.00 88.38           P
ANISOU 1948  P     A X  92    11709  10284  11589   -263     90   1146       P
ATOM   1949  OP1   A X  92      24.491 -14.850 -44.190  1.00 89.05           O
ANISOU 1949  OP1   A X  92    11880  10219  11736   -267    147   1210       O
ATOM   1950  OP2   A X  92      24.937 -16.593 -42.363  1.00 85.81           O
ANISOU 1950  OP2   A X  92    11345  10059  11200   -178     28   1233       O
ATOM   1951  O5'   A X  92      25.358 -14.148 -41.979  1.00 92.02           O
ANISOU 1951  O5'   A X  92    12188  10763  12013   -312    111   1013       O
ATOM   1952  C5'   A X  92      25.739 -14.388 -40.632  1.00 88.51           C
ANISOU 1952  C5'   A X  92    11693  10477  11460   -316     48    951       C
ATOM   1953  C4'   A X  92      24.932 -13.551 -39.669  1.00 84.93           C
ANISOU 1953  C4'   A X  92    11310  10015  10945   -320    101    865       C
ATOM   1954  O4'   A X  92      25.034 -12.156 -40.047  1.00 86.32           O
ANISOU 1954  O4'   A X  92    11544  10045  11209   -396    186    749       O
ATOM   1955  C3'   A X  92      23.450 -13.856 -39.614  1.00 81.81           C
ANISOU 1955  C3'   A X  92    10964   9569  10549   -220    150    964       C
ATOM   1956  O3'   A X  92      22.992 -13.539 -38.307  1.00 85.90           O
ANISOU 1956  O3'   A X  92    11513  10169  10956   -221    183    880       O
ATOM   1957  C2'   A X  92      22.867 -12.833 -40.583  1.00 87.47           C
ANISOU 1957  C2'   A X  92    11743  10087  11406   -222    239    963       C
ATOM   1958  O2'   A X  92      21.496 -12.529 -40.367  1.00 88.08           O
ANISOU 1958  O2'   A X  92    11856  10091  11520   -146    312   1001       O
ATOM   1959  C1'   A X  92      23.753 -11.632 -40.305  1.00 81.70           C
ANISOU 1959  C1'   A X  92    11034   9316  10692   -331    276    789       C
ATOM   1960  N9    A X  92      23.891 -10.731 -41.435  1.00 81.62           N
ANISOU 1960  N9    A X  92    11068   9124  10822   -374    334    794       N
ATOM   1961  C8    A X  92      24.174 -11.077 -42.726  1.00 85.06           C
ANISOU 1961  C8    A X  92    11496   9505  11318   -382    313    905       C
ATOM   1962  N7    A X  92      24.274 -10.041 -43.530  1.00 87.03           N
ANISOU 1962  N7    A X  92    11804   9590  11673   -437    378    898       N
ATOM   1963  C5    A X  92      24.037  -8.959 -42.700  1.00 86.81           C
ANISOU 1963  C5    A X  92    11819   9486  11678   -458    449    767       C
ATOM   1964  C6    A X  92      23.991  -7.590 -42.961  1.00 86.42           C
ANISOU 1964  C6    A X  92    11844   9239  11753   -508    544    705       C
ATOM   1965  N6    A X  92      24.199  -7.108 -44.179  1.00 89.13           N
ANISOU 1965  N6    A X  92    12229   9441  12194   -551    570    796       N
ATOM   1966  N1    A X  92      23.732  -6.750 -41.931  1.00 84.85           N
ANISOU 1966  N1    A X  92    11684   8986  11571   -520    620    547       N
ATOM   1967  C2    A X  92      23.532  -7.293 -40.717  1.00 82.10           C
ANISOU 1967  C2    A X  92    11304   8803  11088   -491    595    464       C
ATOM   1968  N3    A X  92      23.542  -8.574 -40.342  1.00 83.99           N
ANISOU 1968  N3    A X  92    11476   9247  11189   -444    498    533       N
ATOM   1969  C4    A X  92      23.806  -9.363 -41.398  1.00 85.93           C
ANISOU 1969  C4    A X  92    11680   9515  11455   -424    428    687       C
ATOM   1970  P     G X  93      23.262 -14.545 -37.091  1.00 87.34           P
ANISOU 1970  P     G X  93    11657  10571  10958   -212     95    912       P
ATOM   1971  OP1   G X  93      23.978 -13.736 -36.074  1.00 88.07           O
ANISOU 1971  OP1   G X  93    11768  10762  10932   -318     84    731       O
ATOM   1972  OP2   G X  93      23.821 -15.827 -37.605  1.00 88.95           O
ANISOU 1972  OP2   G X  93    11785  10828  11184   -170     -8   1059       O
ATOM   1973  O5'   G X  93      21.811 -14.884 -36.520  1.00 93.64           O
ANISOU 1973  O5'   G X  93    12496  11377  11706   -132    172    984       O
ATOM   1974  C5'   G X  93      20.648 -14.897 -37.339  1.00 89.90           C
ANISOU 1974  C5'   G X  93    12031  10759  11368    -55    245   1080       C
ATOM   1975  C4'   G X  93      19.468 -14.355 -36.577  1.00 87.44           C
ANISOU 1975  C4'   G X  93    11756  10430  11036    -20    374   1030       C
ATOM   1976  O4'   G X  93      19.432 -14.953 -35.260  1.00 86.74           O
ANISOU 1976  O4'   G X  93    11679  10527  10750    -33    366   1023       O
ATOM   1977  C3'   G X  93      19.522 -12.856 -36.334  1.00 88.72           C
ANISOU 1977  C3'   G X  93    11976  10490  11244    -64    481    838       C
ATOM   1978  O3'   G X  93      18.854 -12.169 -37.365  1.00 91.59           O
ANISOU 1978  O3'   G X  93    12339  10649  11812    -11    547    879       O
ATOM   1979  C2'   G X  93      18.835 -12.662 -34.990  1.00 85.19           C
ANISOU 1979  C2'   G X  93    11570  10134  10666    -61    592    743       C
ATOM   1980  O2'   G X  93      17.440 -12.483 -35.168  1.00 84.10           O
ANISOU 1980  O2'   G X  93    11411   9887  10656     37    720    802       O
ATOM   1981  C1'   G X  93      19.087 -13.995 -34.289  1.00 87.05           C
ANISOU 1981  C1'   G X  93    11780  10584  10710    -68    489    853       C
ATOM   1982  N9    G X  93      20.182 -13.943 -33.306  1.00 86.23           N
ANISOU 1982  N9    G X  93    11708  10656  10401   -172    410    738       N
ATOM   1983  C8    G X  93      21.076 -14.966 -33.162  1.00 86.92           C
ANISOU 1983  C8    G X  93    11747  10893  10385   -192    245    847       C
ATOM   1984  N7    G X  93      21.965 -14.738 -32.239  1.00 93.28           N
ANISOU 1984  N7    G X  93    12573  11860  11009   -291    173    736       N
ATOM   1985  C5    G X  93      21.626 -13.496 -31.730  1.00 91.04           C
ANISOU 1985  C5    G X  93    12373  11525  10692   -354    311    519       C
ATOM   1986  C6    G X  93      22.246 -12.751 -30.703  1.00 91.73           C
ANISOU 1986  C6    G X  93    12526  11735  10591   -491    307    308       C
ATOM   1987  O6    G X  93      23.239 -13.064 -30.044  1.00 95.21           O
ANISOU 1987  O6    G X  93    12948  12377  10850   -583    153    293       O
ATOM   1988  N1    G X  93      21.613 -11.542 -30.473  1.00 88.85           N
ANISOU 1988  N1    G X  93    12251  11236  10271   -519    498    102       N
ATOM   1989  C2    G X  93      20.512 -11.105 -31.153  1.00 89.76           C
ANISOU 1989  C2    G X  93    12371  11128  10606   -410    664    124       C
ATOM   1990  N2    G X  93      20.018  -9.911 -30.795  1.00 93.61           N
ANISOU 1990  N2    G X  93    12942  11487  11140   -437    851    -89       N
ATOM   1991  N3    G X  93      19.924 -11.796 -32.120  1.00 90.95           N
ANISOU 1991  N3    G X  93    12447  11185  10925   -284    644    339       N
ATOM   1992  C4    G X  93      20.521 -12.983 -32.365  1.00 88.89           C
ANISOU 1992  C4    G X  93    12118  11049  10608   -271    469    519       C
ATOM   1993  P     U X  94      19.610 -11.035 -38.182  1.00 87.65           P
ANISOU 1993  P     U X  94    11876   9988  11438    -73    556    792       P
ATOM   1994  OP1   U X  94      18.794 -10.846 -39.404  1.00 96.23           O
ANISOU 1994  OP1   U X  94    12947  10908  12709      2    572    939       O
ATOM   1995  OP2   U X  94      21.017 -11.435 -38.237  1.00 83.71           O
ANISOU 1995  OP2   U X  94    11360   9599  10846   -167    441    758       O
ATOM   1996  O5'   U X  94      19.426  -9.724 -37.301  1.00 94.53           O
ANISOU 1996  O5'   U X  94    12815  10777  12323   -106    702    581       O
ATOM   1997  C5'   U X  94      18.109  -9.231 -37.047  1.00 89.72           C
ANISOU 1997  C5'   U X  94    12211  10059  11819     -7    848    579       C
ATOM   1998  C4'   U X  94      18.100  -8.100 -36.048  1.00 90.56           C
ANISOU 1998  C4'   U X  94    12395  10105  11910    -54   1003    336       C
ATOM   1999  O4'   U X  94      18.697  -8.550 -34.803  1.00 91.70           O
ANISOU 1999  O4'   U X  94    12573  10479  11790   -149    971    208       O
ATOM   2000  C3'   U X  94      18.871  -6.862 -36.482  1.00 91.67           C
ANISOU 2000  C3'   U X  94    12600  10060  12170   -138   1037    202       C
ATOM   2001  O3'   U X  94      18.165  -5.695 -36.110  1.00 89.58           O
ANISOU 2001  O3'   U X  94    12389   9599  12048    -97   1232     63       O
ATOM   2002  C2'   U X  94      20.177  -6.941 -35.705  1.00 89.00           C
ANISOU 2002  C2'   U X  94    12298   9897  11622   -300    957     33       C
ATOM   2003  O2'   U X  94      20.690  -5.671 -35.375  1.00 90.61           O
ANISOU 2003  O2'   U X  94    12586   9969  11874   -410   1054   -199       O
ATOM   2004  C1'   U X  94      19.782  -7.713 -34.446  1.00 91.04           C
ANISOU 2004  C1'   U X  94    12556  10384  11650   -291    966     -2       C
ATOM   2005  N1    U X  94      20.869  -8.579 -33.969  1.00 91.03           N
ANISOU 2005  N1    U X  94    12529  10635  11423   -390    793      5       N
ATOM   2006  C2    U X  94      21.683  -8.185 -32.906  1.00 92.44           C
ANISOU 2006  C2    U X  94    12764  10950  11409   -539    774   -207       C
ATOM   2007  O2    U X  94      21.542  -7.136 -32.295  1.00 90.69           O
ANISOU 2007  O2    U X  94    12633  10645  11180   -608    913   -433       O
ATOM   2008  N3    U X  94      22.685  -9.075 -32.583  1.00 88.83           N
ANISOU 2008  N3    U X  94    12250  10730  10772   -610    582   -148       N
ATOM   2009  C4    U X  94      22.934 -10.288 -33.200  1.00 87.81           C
ANISOU 2009  C4    U X  94    12022  10686  10657   -536    437     86       C
ATOM   2010  O4    U X  94      23.848 -11.006 -32.807  1.00 84.53           O
ANISOU 2010  O4    U X  94    11549  10470  10098   -591    277    128       O
ATOM   2011  C5    U X  94      22.057 -10.623 -34.278  1.00 88.64           C
ANISOU 2011  C5    U X  94    12094  10631  10955   -397    485    267       C
ATOM   2012  C6    U X  94      21.086  -9.771 -34.623  1.00 91.04           C
ANISOU 2012  C6    U X  94    12444  10728  11419   -336    645    227       C
ATOM   2013  P     C X  95      17.371  -4.937 -37.264  1.00 91.62           P
ANISOU 2013  P     C X  95    12624   9570  12618     25   1298    204       P
ATOM   2014  OP1   C X  95      16.799  -3.639 -36.787  1.00 98.79           O
ANISOU 2014  OP1   C X  95    13590  10246  13700     66   1515     33       O
ATOM   2015  OP2   C X  95      16.499  -6.005 -37.825  1.00 95.06           O
ANISOU 2015  OP2   C X  95    12954  10094  13070    144   1211    457       O
ATOM   2016  O5'   C X  95      18.483  -4.710 -38.371  1.00 89.26           O
ANISOU 2016  O5'   C X  95    12349   9198  12368    -73   1174    270       O
ATOM   2017  C5'   C X  95      19.199  -3.498 -38.466  1.00 93.18           C
ANISOU 2017  C5'   C X  95    12931   9508  12966   -174   1247    116       C
ATOM   2018  C4'   C X  95      19.743  -3.344 -39.858  1.00 93.52           C
ANISOU 2018  C4'   C X  95    12972   9440  13121   -207   1154    283       C
ATOM   2019  O4'   C X  95      20.677  -4.407 -40.137  1.00 89.05           O
ANISOU 2019  O4'   C X  95    12359   9102  12374   -290    990    345       O
ATOM   2020  C3'   C X  95      18.713  -3.480 -40.957  1.00 95.89           C
ANISOU 2020  C3'   C X  95    13224   9625  13583    -59   1126    553       C
ATOM   2021  O3'   C X  95      17.989  -2.286 -41.146  1.00 95.41           O
ANISOU 2021  O3'   C X  95    13199   9279  13773     26   1264    560       O
ATOM   2022  C2'   C X  95      19.552  -3.892 -42.164  1.00 90.16           C
ANISOU 2022  C2'   C X  95    12499   8940  12819   -140    987    703       C
ATOM   2023  O2'   C X  95      20.207  -2.763 -42.727  1.00 88.72           O
ANISOU 2023  O2'   C X  95    12396   8545  12768   -231   1044    667       O
ATOM   2024  C1'   C X  95      20.621  -4.747 -41.509  1.00 85.59           C
ANISOU 2024  C1'   C X  95    11895   8615  12010   -255    904    577       C
ATOM   2025  N1    C X  95      20.441  -6.211 -41.651  1.00 88.58           N
ANISOU 2025  N1    C X  95    12196   9214  12245   -204    778    715       N
ATOM   2026  C2    C X  95      20.714  -6.846 -42.877  1.00 87.83           C
ANISOU 2026  C2    C X  95    12081   9148  12145   -215    674    894       C
ATOM   2027  O2    C X  95      20.991  -6.166 -43.870  1.00 92.10           O
ANISOU 2027  O2    C X  95    12669   9536  12790   -259    687    961       O
ATOM   2028  N3    C X  95      20.619  -8.198 -42.964  1.00 88.32           N
ANISOU 2028  N3    C X  95    12081   9393  12085   -181    573    993       N
ATOM   2029  C4    C X  95      20.304  -8.917 -41.880  1.00 84.87           C
ANISOU 2029  C4    C X  95    11601   9110  11535   -138    563    941       C
ATOM   2030  N4    C X  95      20.224 -10.246 -42.012  1.00 79.88           N
ANISOU 2030  N4    C X  95    10915   8629  10806   -108    469   1050       N
ATOM   2031  C5    C X  95      20.072  -8.296 -40.618  1.00 87.26           C
ANISOU 2031  C5    C X  95    11927   9413  11816   -136    661    770       C
ATOM   2032  C6    C X  95      20.153  -6.960 -40.544  1.00 86.41           C
ANISOU 2032  C6    C X  95    11882   9123  11827   -171    769    649       C
ATOM   2033  P     U X  96      16.498  -2.355 -41.713  1.00 94.88           P
ANISOU 2033  P     U X  96    13046   9113  13889    225   1271    796       P
ATOM   2034  OP1   U X  96      16.109  -0.921 -41.866  1.00 96.95           O
ANISOU 2034  OP1   U X  96    13360   9045  14434    288   1422    773       O
ATOM   2035  OP2   U X  96      15.712  -3.339 -40.884  1.00 87.19           O
ANISOU 2035  OP2   U X  96    11983   8348  12797    306   1274    785       O
ATOM   2036  O5'   U X  96      16.661  -2.930 -43.196  1.00 86.61           O
ANISOU 2036  O5'   U X  96    11976   8108  12824    211   1087   1073       O
ATOM   2037  C5'   U X  96      16.828  -2.034 -44.281  1.00 89.30           C
ANISOU 2037  C5'   U X  96    12377   8225  13330    196   1081   1209       C
ATOM   2038  C4'   U X  96      16.950  -2.757 -45.597  1.00 92.08           C
ANISOU 2038  C4'   U X  96    12715   8674  13596    165    908   1454       C
ATOM   2039  O4'   U X  96      18.012  -3.737 -45.521  1.00 88.40           O
ANISOU 2039  O4'   U X  96    12258   8440  12890     33    826   1366       O
ATOM   2040  C3'   U X  96      15.739  -3.567 -46.029  1.00 89.27           C
ANISOU 2040  C3'   U X  96    12251   8417  13250    292    802   1671       C
ATOM   2041  O3'   U X  96      14.731  -2.779 -46.624  1.00 91.89           O
ANISOU 2041  O3'   U X  96    12549   8546  13818    419    811   1864       O
ATOM   2042  C2'   U X  96      16.339  -4.581 -46.984  1.00 85.19           C
ANISOU 2042  C2'   U X  96    11752   8078  12536    187    644   1786       C
ATOM   2043  O2'   U X  96      16.578  -3.987 -48.252  1.00 87.98           O
ANISOU 2043  O2'   U X  96    12181   8302  12947    137    594   1959       O
ATOM   2044  C1'   U X  96      17.689  -4.851 -46.324  1.00 87.60           C
ANISOU 2044  C1'   U X  96    12107   8497  12681     51    682   1555       C
ATOM   2045  N1    U X  96      17.662  -6.043 -45.466  1.00 85.76           N
ANISOU 2045  N1    U X  96    11805   8496  12284     62    646   1463       N
ATOM   2046  C2    U X  96      17.716  -7.272 -46.096  1.00 85.54           C
ANISOU 2046  C2    U X  96    11745   8636  12120     37    520   1580       C
ATOM   2047  O2    U X  96      17.770  -7.384 -47.308  1.00 88.79           O
ANISOU 2047  O2    U X  96    12188   9024  12523     -1    442   1735       O
ATOM   2048  N3    U X  96      17.711  -8.355 -45.256  1.00 79.99           N
ANISOU 2048  N3    U X  96    10984   8123  11284     49    495   1506       N
ATOM   2049  C4    U X  96      17.665  -8.304 -43.894  1.00 79.73           C
ANISOU 2049  C4    U X  96    10929   8147  11218     75    575   1342       C
ATOM   2050  O4    U X  96      17.668  -9.360 -43.281  1.00 83.56           O
ANISOU 2050  O4    U X  96    11369   8807  11572     80    535   1321       O
ATOM   2051  C5    U X  96      17.615  -6.991 -43.324  1.00 83.98           C
ANISOU 2051  C5    U X  96    11509   8520  11878     88    707   1211       C
ATOM   2052  C6    U X  96      17.614  -5.914 -44.106  1.00 83.40           C
ANISOU 2052  C6    U X  96    11489   8235  11965     84    743   1269       C
ATOM   2053  P     G X  97      13.212  -3.042 -46.199  1.00 97.08           P
ANISOU 2053  P     G X  97    13053   9223  14610    602    826   1954       P
ATOM   2054  OP1   G X  97      13.292  -3.428 -44.754  1.00 90.53           O
ANISOU 2054  OP1   G X  97    12201   8513  13683    601    949   1695       O
ATOM   2055  OP2   G X  97      12.379  -1.885 -46.639  1.00 95.87           O
ANISOU 2055  OP2   G X  97    12867   8799  14762    740    876   2112       O
ATOM   2056  O5'   G X  97      12.813  -4.363 -47.003  1.00 88.46           O
ANISOU 2056  O5'   G X  97    11887   8362  13360    581    622   2154       O
ATOM   2057  C5'   G X  97      13.003  -4.465 -48.407  1.00 79.45           C
ANISOU 2057  C5'   G X  97    10795   7224  12168    514    465   2373       C
ATOM   2058  C4'   G X  97      12.774  -5.875 -48.887  1.00 78.78           C
ANISOU 2058  C4'   G X  97    10659   7384  11890    461    304   2468       C
ATOM   2059  O4'   G X  97      13.791  -6.740 -48.343  1.00 86.83           O
ANISOU 2059  O4'   G X  97    11732   8568  12692    349    326   2271       O
ATOM   2060  C3'   G X  97      11.485  -6.522 -48.427  1.00 88.10           C
ANISOU 2060  C3'   G X  97    11674   8662  13138    576    276   2532       C
ATOM   2061  O3'   G X  97      10.368  -6.118 -49.191  1.00 88.61           O
ANISOU 2061  O3'   G X  97    11640   8647  13380    674    181   2783       O
ATOM   2062  C2'   G X  97      11.793  -8.019 -48.503  1.00 85.07           C
ANISOU 2062  C2'   G X  97    11292   8521  12511    470    176   2499       C
ATOM   2063  O2'   G X  97      11.671  -8.510 -49.824  1.00 84.45           O
ANISOU 2063  O2'   G X  97    11235   8509  12342    394     -0   2690       O
ATOM   2064  C1'   G X  97      13.275  -8.045 -48.172  1.00 83.19           C
ANISOU 2064  C1'   G X  97    11186   8305  12118    354    245   2298       C
ATOM   2065  N9    G X  97      13.609  -8.535 -46.826  1.00 80.58           N
ANISOU 2065  N9    G X  97    10835   8075  11706    357    345   2086       N
ATOM   2066  C8    G X  97      13.869  -7.790 -45.695  1.00 80.00           C
ANISOU 2066  C8    G X  97    10779   7926  11689    390    500   1897       C
ATOM   2067  N7    G X  97      14.219  -8.540 -44.680  1.00 80.47           N
ANISOU 2067  N7    G X  97    10829   8139  11605    361    536   1749       N
ATOM   2068  C5    G X  97      14.190  -9.837 -45.183  1.00 79.51           C
ANISOU 2068  C5    G X  97    10678   8177  11354    318    407   1852       C
ATOM   2069  C6    G X  97      14.470 -11.069 -44.551  1.00 80.41           C
ANISOU 2069  C6    G X  97    10773   8475  11306    282    379   1793       C
ATOM   2070  O6    G X  97      14.820 -11.282 -43.392  1.00 86.68           O
ANISOU 2070  O6    G X  97    11570   9352  12011    276    449   1651       O
ATOM   2071  N1    G X  97      14.320 -12.137 -45.428  1.00 80.16           N
ANISOU 2071  N1    G X  97    10724   8527  11205    241    253   1927       N
ATOM   2072  C2    G X  97      13.954 -12.046 -46.747  1.00 77.25           C
ANISOU 2072  C2    G X  97    10364   8104  10885    220    154   2087       C
ATOM   2073  N2    G X  97      13.876 -13.203 -47.420  1.00 69.80           N
ANISOU 2073  N2    G X  97     9417   7261   9843    159     46   2169       N
ATOM   2074  N3    G X  97      13.689 -10.897 -47.350  1.00 81.24           N
ANISOU 2074  N3    G X  97    10887   8460  11519    252    161   2163       N
ATOM   2075  C4    G X  97      13.826  -9.850 -46.511  1.00 79.40           C
ANISOU 2075  C4    G X  97    10665   8119  11387    307    293   2043       C
ATOM   2076  P     G X  98       8.954  -6.055 -48.469  1.00 84.62           P
ANISOU 2076  P     G X  98    10933   8123  13095    848    242   2826       P
ATOM   2077  OP1   G X  98       8.100  -5.044 -49.139  1.00 89.93           O
ANISOU 2077  OP1   G X  98    11522   8611  14037    977    198   3059       O
ATOM   2078  OP2   G X  98       9.248  -5.849 -47.023  1.00 87.72           O
ANISOU 2078  OP2   G X  98    11339   8487  13502    885    461   2552       O
ATOM   2079  O5'   G X  98       8.412  -7.532 -48.690  1.00 89.37           O
ANISOU 2079  O5'   G X  98    11439   8977  13542    789     93   2903       O
ATOM   2080  C5'   G X  98       8.569  -8.183 -49.942  1.00 82.55           C
ANISOU 2080  C5'   G X  98    10625   8223  12516    667   -115   3062       C
ATOM   2081  C4'   G X  98       8.308  -9.657 -49.789  1.00 89.20           C
ANISOU 2081  C4'   G X  98    11410   9285  13196    590   -191   3032       C
ATOM   2082  O4'   G X  98       9.452 -10.280 -49.162  1.00 90.29           O
ANISOU 2082  O4'   G X  98    11671   9499  13137    497   -103   2810       O
ATOM   2083  C3'   G X  98       7.155 -10.011 -48.865  1.00 92.02           C
ANISOU 2083  C3'   G X  98    11571   9697  13696    699   -124   3025       C
ATOM   2084  O3'   G X  98       5.908  -9.984 -49.507  1.00 89.10           O
ANISOU 2084  O3'   G X  98    11028   9344  13481    758   -259   3255       O
ATOM   2085  C2'   G X  98       7.526 -11.395 -48.371  1.00 93.28           C
ANISOU 2085  C2'   G X  98    11762  10037  13644    593   -121   2897       C
ATOM   2086  O2'   G X  98       7.279 -12.348 -49.386  1.00 98.16           O
ANISOU 2086  O2'   G X  98    12374  10777  14145    478   -314   3027       O
ATOM   2087  C1'   G X  98       9.026 -11.265 -48.243  1.00 84.73           C
ANISOU 2087  C1'   G X  98    10875   8925  12392    510    -57   2726       C
ATOM   2088  N9    G X  98       9.468 -10.831 -46.919  1.00 82.80           N
ANISOU 2088  N9    G X  98    10656   8636  12168    567    137   2522       N
ATOM   2089  C8    G X  98       9.410  -9.580 -46.339  1.00 83.22           C
ANISOU 2089  C8    G X  98    10708   8528  12385    668    285   2447       C
ATOM   2090  N7    G X  98      10.000  -9.582 -45.154  1.00 83.88           N
ANISOU 2090  N7    G X  98    10845   8640  12387    659    431   2230       N
ATOM   2091  C5    G X  98      10.473 -10.889 -44.974  1.00 80.12           C
ANISOU 2091  C5    G X  98    10398   8348  11697    561    365   2189       C
ATOM   2092  C6    G X  98      11.186 -11.512 -43.904  1.00 81.57           C
ANISOU 2092  C6    G X  98    10635   8649  11710    510    436   2018       C
ATOM   2093  O6    G X  98      11.596 -11.028 -42.832  1.00 81.31           O
ANISOU 2093  O6    G X  98    10645   8605  11646    522    571   1843       O
ATOM   2094  N1    G X  98      11.438 -12.861 -44.188  1.00 83.48           N
ANISOU 2094  N1    G X  98    10883   9036  11800    429    324   2069       N
ATOM   2095  C2    G X  98      11.060 -13.517 -45.353  1.00 87.13           C
ANISOU 2095  C2    G X  98    11319   9526  12260    384    176   2231       C
ATOM   2096  N2    G X  98      11.399 -14.813 -45.453  1.00 97.06           N
ANISOU 2096  N2    G X  98    12601  10902  13377    304    105   2235       N
ATOM   2097  N3    G X  98      10.397 -12.952 -46.354  1.00 80.34           N
ANISOU 2097  N3    G X  98    10416   8583  11526    411     97   2381       N
ATOM   2098  C4    G X  98      10.147 -11.658 -46.078  1.00 81.09           C
ANISOU 2098  C4    G X  98    10492   8538  11782    507    195   2361       C
ATOM   2099  P     A X  99       4.596  -9.804 -48.622  1.00 98.82           P
ANISOU 2099  P     A X  99    12017  10558  14971    921   -151   3282       P
ATOM   2100  OP1   A X  99       4.618 -10.758 -47.482  1.00 89.00           O
ANISOU 2100  OP1   A X  99    10752   9443  13621    888    -22   3101       O
ATOM   2101  OP2   A X  99       3.470  -9.793 -49.585  1.00110.20           O
ANISOU 2101  OP2   A X  99    13282  12034  16557    952   -351   3557       O
ATOM   2102  O5'   A X  99       4.700  -8.320 -48.069  1.00 88.00           O
ANISOU 2102  O5'   A X  99    10661   8951  13825   1078     41   3215       O
ATOM   2103  C5'   A X  99       3.661  -7.805 -47.247  1.00 91.62           C
ANISOU 2103  C5'   A X  99    10923   9328  14559   1254    201   3209       C
ATOM   2104  C4'   A X  99       4.225  -7.012 -46.104  1.00 94.01           C
ANISOU 2104  C4'   A X  99    11326   9487  14908   1319    471   2955       C
ATOM   2105  O4'   A X  99       4.435  -7.910 -44.975  1.00 95.28           O
ANISOU 2105  O4'   A X  99    11509   9809  14883   1253    595   2746       O
ATOM   2106  C3'   A X  99       5.567  -6.384 -46.437  1.00 89.34           C
ANISOU 2106  C3'   A X  99    10977   8778  14191   1233    472   2862       C
ATOM   2107  O3'   A X  99       5.589  -4.954 -46.252  1.00 97.50           O
ANISOU 2107  O3'   A X  99    12038   9542  15467   1356    623   2827       O
ATOM   2108  C2'   A X  99       6.593  -7.193 -45.622  1.00 89.88           C
ANISOU 2108  C2'   A X  99    11190   8996  13962   1095    543   2614       C
ATOM   2109  O2'   A X  99       7.689  -6.473 -45.100  1.00 92.28           O
ANISOU 2109  O2'   A X  99    11668   9189  14206   1054    679   2402       O
ATOM   2110  C1'   A X  99       5.761  -7.830 -44.507  1.00 90.42           C
ANISOU 2110  C1'   A X  99    11115   9186  14053   1152    672   2529       C
ATOM   2111  N9    A X  99       6.228  -9.195 -44.244  1.00 86.55           N
ANISOU 2111  N9    A X  99    10680   8921  13283   1013    603   2465       N
ATOM   2112  C8    A X  99       5.933 -10.300 -45.006  1.00 83.06           C
ANISOU 2112  C8    A X  99    10184   8629  12745    930    408   2621       C
ATOM   2113  N7    A X  99       6.543 -11.394 -44.609  1.00 84.09           N
ANISOU 2113  N7    A X  99    10396   8914  12640    815    392   2524       N
ATOM   2114  C5    A X  99       7.300 -10.984 -43.506  1.00 82.26           C
ANISOU 2114  C5    A X  99    10272   8654  12328    821    568   2303       C
ATOM   2115  C6    A X  99       8.159 -11.675 -42.626  1.00 75.38           C
ANISOU 2115  C6    A X  99     9508   7905  11229    735    622   2139       C
ATOM   2116  N6    A X  99       8.412 -12.974 -42.734  1.00 75.11           N
ANISOU 2116  N6    A X  99     9492   8022  11025    640    518   2178       N
ATOM   2117  N1    A X  99       8.758 -10.999 -41.622  1.00 75.85           N
ANISOU 2117  N1    A X  99     9656   7923  11242    746    782   1936       N
ATOM   2118  C2    A X  99       8.501  -9.688 -41.524  1.00 77.58           C
ANISOU 2118  C2    A X  99     9865   7961  11649    839    904   1883       C
ATOM   2119  N3    A X  99       7.719  -8.919 -42.287  1.00 78.99           N
ANISOU 2119  N3    A X  99     9949   7985  12079    942    884   2027       N
ATOM   2120  C4    A X  99       7.126  -9.629 -43.272  1.00 82.29           C
ANISOU 2120  C4    A X  99    10268   8474  12525    930    702   2248       C
ATOM   2121  P     U X 100       5.363  -4.172 -44.863  1.00105.60           P
ANISOU 2121  P     U X 100    13039  10420  16666   1478    934   2583       P
ATOM   2122  OP1   U X 100       5.645  -2.742 -45.170  1.00 97.92           O
ANISOU 2122  OP1   U X 100    12147   9142  15915   1556   1016   2596       O
ATOM   2123  OP2   U X 100       6.124  -4.836 -43.758  1.00 97.33           O
ANISOU 2123  OP2   U X 100    12107   9530  15343   1359   1051   2300       O
ATOM   2124  O5'   U X 100       3.788  -4.168 -44.620  1.00100.90           O
ANISOU 2124  O5'   U X 100    12162   9817  16358   1663    993   2715       O
ATOM   2125  C5'   U X 100       3.257  -3.683 -43.389  1.00 95.05           C
ANISOU 2125  C5'   U X 100    11343   8984  15787   1788   1285   2519       C
ATOM   2126  C4'   U X 100       1.766  -3.483 -43.439  1.00 94.73           C
ANISOU 2126  C4'   U X 100    11009   8892  16092   1983   1326   2696       C
ATOM   2127  O4'   U X 100       1.480  -2.162 -43.954  1.00 99.27           O
ANISOU 2127  O4'   U X 100    11542   9162  17013   2148   1363   2821       O
ATOM   2128  C3'   U X 100       0.984  -4.461 -44.310  1.00100.07           C
ANISOU 2128  C3'   U X 100    11494   9774  16754   1957   1058   2981       C
ATOM   2129  O3'   U X 100      -0.294  -4.686 -43.725  1.00110.86           O
ANISOU 2129  O3'   U X 100    12586  11196  18341   2086   1182   3014       O
ATOM   2130  C2'   U X 100       0.775  -3.687 -45.598  1.00 95.83           C
ANISOU 2130  C2'   U X 100    10912   9073  16426   2037    860   3273       C
ATOM   2131  O2'   U X 100      -0.370  -4.098 -46.311  1.00 97.19           O
ANISOU 2131  O2'   U X 100    10820   9351  16756   2100    662   3564       O
ATOM   2132  C1'   U X 100       0.630  -2.258 -45.081  1.00 98.65           C
ANISOU 2132  C1'   U X 100    11263   9104  17114   2227   1118   3179       C
ATOM   2133  N1    U X 100       1.074  -1.234 -46.036  1.00100.70           N
ANISOU 2133  N1    U X 100    11634   9126  17502   2263   1013   3344       N
ATOM   2134  C2    U X 100       0.374  -0.054 -46.044  1.00103.37           C
ANISOU 2134  C2    U X 100    11838   9169  18267   2491   1139   3446       C
ATOM   2135  O2    U X 100      -0.563   0.144 -45.308  1.00105.50           O
ANISOU 2135  O2    U X 100    11900   9382  18804   2660   1338   3389       O
ATOM   2136  N3    U X 100       0.820   0.882 -46.935  1.00104.54           N
ANISOU 2136  N3    U X 100    12107   9087  18528   2515   1040   3619       N
ATOM   2137  C4    U X 100       1.880   0.751 -47.809  1.00104.73           C
ANISOU 2137  C4    U X 100    12366   9160  18267   2325    840   3691       C
ATOM   2138  O4    U X 100       2.160   1.690 -48.561  1.00114.69           O
ANISOU 2138  O4    U X 100    13717  10188  19671   2364    781   3864       O
ATOM   2139  C5    U X 100       2.554  -0.509 -47.743  1.00 98.85           C
ANISOU 2139  C5    U X 100    11735   8733  17089   2098    731   3559       C
ATOM   2140  C6    U X 100       2.148  -1.437 -46.876  1.00 97.63           C
ANISOU 2140  C6    U X 100    11472   8792  16830   2079    815   3397       C
ATOM   2141  P     G X 101      -0.488  -5.922 -42.723  1.00114.79           P
ANISOU 2141  P     G X 101    13045  11955  18613   1981   1286   2854       P
ATOM   2142  OP1   G X 101      -1.939  -6.081 -42.414  1.00100.59           O
ANISOU 2142  OP1   G X 101    10919  10202  17098   2118   1378   2960       O
ATOM   2143  OP2   G X 101       0.494  -5.686 -41.615  1.00106.77           O
ANISOU 2143  OP2   G X 101    12271  10905  17390   1916   1520   2522       O
ATOM   2144  O5'   G X 101       0.018  -7.194 -43.567  1.00104.75           O
ANISOU 2144  O5'   G X 101    11862  10919  17019   1771    973   2978       O
ATOM   2145  C5'   G X 101      -0.626  -7.608 -44.773  1.00 96.90           C
ANISOU 2145  C5'   G X 101    10711  10006  16099   1752    685   3274       C
ATOM   2146  C4'   G X 101      -0.148  -8.971 -45.227  1.00 96.81           C
ANISOU 2146  C4'   G X 101    10803  10227  15754   1534    476   3298       C
ATOM   2147  O4'   G X 101       1.303  -9.003 -45.232  1.00 95.58           O
ANISOU 2147  O4'   G X 101    10952  10054  15310   1409    471   3136       O
ATOM   2148  C3'   G X 101      -0.539 -10.133 -44.331  1.00 95.32           C
ANISOU 2148  C3'   G X 101    10536  10233  15448   1458    574   3197       C
ATOM   2149  O3'   G X 101      -1.823 -10.633 -44.617  1.00 95.57           O
ANISOU 2149  O3'   G X 101    10281  10369  15661   1484    484   3385       O
ATOM   2150  C2'   G X 101       0.555 -11.149 -44.588  1.00 96.28           C
ANISOU 2150  C2'   G X 101    10892  10488  15204   1253    440   3124       C
ATOM   2151  O2'   G X 101       0.311 -11.800 -45.823  1.00 99.57           O
ANISOU 2151  O2'   G X 101    11263  11001  15568   1147    154   3328       O
ATOM   2152  C1'   G X 101       1.763 -10.250 -44.767  1.00 90.94           C
ANISOU 2152  C1'   G X 101    10455   9658  14440   1256    465   3018       C
ATOM   2153  N9    G X 101       2.507  -9.996 -43.525  1.00 90.82           N
ANISOU 2153  N9    G X 101    10587   9608  14311   1261    707   2749       N
ATOM   2154  C8    G X 101       2.486  -8.778 -42.898  1.00 90.65           C
ANISOU 2154  C8    G X 101    10575   9404  14465   1394    922   2627       C
ATOM   2155  N7    G X 101       3.263  -8.728 -41.856  1.00 90.24           N
ANISOU 2155  N7    G X 101    10681   9365  14239   1347   1096   2380       N
ATOM   2156  C5    G X 101       3.837  -9.985 -41.788  1.00 84.49           C
ANISOU 2156  C5    G X 101    10044   8838  13220   1191    986   2359       C
ATOM   2157  C6    G X 101       4.755 -10.482 -40.838  1.00 81.17           C
ANISOU 2157  C6    G X 101     9788   8524  12529   1089   1072   2158       C
ATOM   2158  O6    G X 101       5.260  -9.912 -39.857  1.00 81.69           O
ANISOU 2158  O6    G X 101     9961   8550  12529   1097   1256   1944       O
ATOM   2159  N1    G X 101       5.093 -11.790 -41.125  1.00 81.73           N
ANISOU 2159  N1    G X 101     9896   8766  12391    961    912   2226       N
ATOM   2160  C2    G X 101       4.607 -12.525 -42.177  1.00 85.19           C
ANISOU 2160  C2    G X 101    10242   9264  12864    917    710   2430       C
ATOM   2161  N2    G X 101       5.094 -13.786 -42.234  1.00 85.08           N
ANISOU 2161  N2    G X 101    10301   9393  12632    787    605   2438       N
ATOM   2162  N3    G X 101       3.733 -12.068 -43.075  1.00 85.70           N
ANISOU 2162  N3    G X 101    10156   9251  13154    992    614   2610       N
ATOM   2163  C4    G X 101       3.395 -10.789 -42.820  1.00 87.41           C
ANISOU 2163  C4    G X 101    10320   9301  13591   1136    756   2575       C
ATOM   2164  P     A X 102      -2.725 -11.161 -43.407  1.00107.49           P
ANISOU 2164  P     A X 102    11598  11981  17263   1521    721   3296       P
ATOM   2165  OP1   A X 102      -2.742 -10.039 -42.431  1.00102.83           O
ANISOU 2165  OP1   A X 102    11012  11219  16839   1694   1032   3126       O
ATOM   2166  OP2   A X 102      -4.055 -11.642 -43.882  1.00 98.76           O
ANISOU 2166  OP2   A X 102    10168  10983  16372   1533    592   3518       O
ATOM   2167  O5'   A X 102      -1.874 -12.399 -42.859  1.00100.08           O
ANISOU 2167  O5'   A X 102    10875  11203  15945   1324    733   3141       O
ATOM   2168  C5'   A X 102      -1.655 -13.564 -43.648  1.00 88.16           C
ANISOU 2168  C5'   A X 102     9420   9837  14241   1141    483   3241       C
ATOM   2169  C4'   A X 102      -0.853 -14.567 -42.866  1.00 94.51           C
ANISOU 2169  C4'   A X 102    10419  10747  14745   1005    565   3076       C
ATOM   2170  O4'   A X 102       0.493 -14.053 -42.661  1.00100.72           O
ANISOU 2170  O4'   A X 102    11476  11449  15345   1000    614   2913       O
ATOM   2171  C3'   A X 102      -1.376 -14.835 -41.464  1.00 92.37           C
ANISOU 2171  C3'   A X 102    10061  10540  14494   1040    841   2964       C
ATOM   2172  O3'   A X 102      -2.350 -15.852 -41.457  1.00 91.08           O
ANISOU 2172  O3'   A X 102     9704  10511  14392    962    804   3082       O
ATOM   2173  C2'   A X 102      -0.123 -15.213 -40.694  1.00 95.95           C
ANISOU 2173  C2'   A X 102    10794  11029  14635    955    926   2775       C
ATOM   2174  O2'   A X 102       0.229 -16.552 -40.993  1.00 94.99           O
ANISOU 2174  O2'   A X 102    10753  11025  14314    789    773   2826       O
ATOM   2175  C1'   A X 102       0.916 -14.305 -41.339  1.00 95.13           C
ANISOU 2175  C1'   A X 102    10871  10791  14483    985    832   2723       C
ATOM   2176  N9    A X 102       1.067 -12.998 -40.661  1.00 94.93           N
ANISOU 2176  N9    A X 102    10880  10626  14563   1122   1046   2577       N
ATOM   2177  C8    A X 102       0.440 -11.824 -41.009  1.00 93.36           C
ANISOU 2177  C8    A X 102    10548  10268  14659   1278   1092   2636       C
ATOM   2178  N7    A X 102       0.778 -10.800 -40.262  1.00 93.81           N
ANISOU 2178  N7    A X 102    10689  10194  14760   1369   1309   2454       N
ATOM   2179  C5    A X 102       1.707 -11.315 -39.359  1.00 91.14           C
ANISOU 2179  C5    A X 102    10555   9959  14115   1256   1394   2263       C
ATOM   2180  C6    A X 102       2.448 -10.734 -38.300  1.00 86.15           C
ANISOU 2180  C6    A X 102    10096   9288  13348   1253   1598   2013       C
ATOM   2181  N6    A X 102       2.405  -9.458 -37.917  1.00107.68           N
ANISOU 2181  N6    A X 102    12841  11836  16236   1365   1789   1874       N
ATOM   2182  N1    A X 102       3.267 -11.530 -37.601  1.00 87.22           N
ANISOU 2182  N1    A X 102    10394   9578  13167   1120   1600   1901       N
ATOM   2183  C2    A X 102       3.350 -12.819 -37.959  1.00 90.12           C
ANISOU 2183  C2    A X 102    10756  10097  13389   1012   1425   2033       C
ATOM   2184  N3    A X 102       2.714 -13.480 -38.929  1.00 90.38           N
ANISOU 2184  N3    A X 102    10649  10164  13528    995   1245   2245       N
ATOM   2185  C4    A X 102       1.892 -12.667 -39.605  1.00 92.70           C
ANISOU 2185  C4    A X 102    10777  10330  14113   1115   1230   2352       C
ATOM   2186  P     G X 103      -3.654 -15.698 -40.541  1.00103.10           P
ANISOU 2186  P     G X 103    10949  12069  16156   1063   1051   3091       P
ATOM   2187  OP1   G X 103      -4.501 -16.912 -40.742  1.00 89.62           O
ANISOU 2187  OP1   G X 103     9063  10509  14480    930    957   3230       O
ATOM   2188  OP2   G X 103      -4.270 -14.355 -40.771  1.00 96.20           O
ANISOU 2188  OP2   G X 103     9896  11052  15602   1265   1117   3136       O
ATOM   2189  O5'   G X 103      -3.039 -15.743 -39.076  1.00102.17           O
ANISOU 2189  O5'   G X 103    11017  11978  15826   1058   1339   2866       O
ATOM   2190  C5'   G X 103      -2.450 -16.940 -38.601  1.00 97.32           C
ANISOU 2190  C5'   G X 103    10569  11487  14920    895   1325   2824       C
ATOM   2191  C4'   G X 103      -1.656 -16.700 -37.355  1.00 98.55           C
ANISOU 2191  C4'   G X 103    10937  11655  14854    904   1548   2617       C
ATOM   2192  O4'   G X 103      -0.649 -15.682 -37.583  1.00102.89           O
ANISOU 2192  O4'   G X 103    11669  12079  15348    969   1515   2497       O
ATOM   2193  C3'   G X 103      -2.423 -16.181 -36.155  1.00 97.50           C
ANISOU 2193  C3'   G X 103    10689  11538  14820    997   1883   2511       C
ATOM   2194  O3'   G X 103      -3.134 -17.226 -35.519  1.00104.61           O
ANISOU 2194  O3'   G X 103    11484  12585  15679    905   1990   2576       O
ATOM   2195  C2'   G X 103      -1.311 -15.596 -35.296  1.00102.66           C
ANISOU 2195  C2'   G X 103    11611  12164  15232   1004   2018   2286       C
ATOM   2196  O2'   G X 103      -0.630 -16.632 -34.593  1.00112.37           O
ANISOU 2196  O2'   G X 103    13023  13538  16135    860   2014   2254       O
ATOM   2197  C1'   G X 103      -0.357 -15.032 -36.366  1.00105.14           C
ANISOU 2197  C1'   G X 103    12057  12351  15542   1021   1780   2292       C
ATOM   2198  N9    G X 103      -0.496 -13.569 -36.527  1.00102.39           N
ANISOU 2198  N9    G X 103    11665  11821  15417   1179   1880   2211       N
ATOM   2199  C8    G X 103      -1.347 -12.862 -37.346  1.00101.41           C
ANISOU 2199  C8    G X 103    11326  11571  15635   1311   1835   2340       C
ATOM   2200  N7    G X 103      -1.228 -11.559 -37.215  1.00 99.00           N
ANISOU 2200  N7    G X 103    11047  11087  15481   1444   1971   2225       N
ATOM   2201  C5    G X 103      -0.247 -11.397 -36.244  1.00 99.83           C
ANISOU 2201  C5    G X 103    11403  11214  15315   1379   2115   1987       C
ATOM   2202  C6    G X 103       0.305 -10.215 -35.670  1.00102.06           C
ANISOU 2202  C6    G X 103    11831  11349  15599   1442   2302   1759       C
ATOM   2203  O6    G X 103       0.034  -9.029 -35.923  1.00105.06           O
ANISOU 2203  O6    G X 103    12152  11516  16249   1585   2395   1725       O
ATOM   2204  N1    G X 103       1.276 -10.523 -34.710  1.00 99.33           N
ANISOU 2204  N1    G X 103    11724  11118  14900   1314   2375   1562       N
ATOM   2205  C2    G X 103       1.661 -11.794 -34.349  1.00 94.43           C
ANISOU 2205  C2    G X 103    11184  10713  13982   1166   2281   1604       C
ATOM   2206  N2    G X 103       2.596 -11.869 -33.395  1.00 97.90           N
ANISOU 2206  N2    G X 103    11843  11245  14109   1064   2355   1416       N
ATOM   2207  N3    G X 103       1.164 -12.902 -34.877  1.00 92.70           N
ANISOU 2207  N3    G X 103    10840  10605  13777   1116   2124   1816       N
ATOM   2208  C4    G X 103       0.218 -12.629 -35.810  1.00 99.76           C
ANISOU 2208  C4    G X 103    11506  11403  14995   1219   2050   1987       C
ATOM   2209  P     A X 104      -4.474 -16.962 -34.669  1.00110.77           P
ANISOU 2209  P     A X 104    12006  13406  16677    986   2305   2563       P
ATOM   2210  OP1   A X 104      -4.483 -15.565 -34.138  1.00107.93           O
ANISOU 2210  OP1   A X 104    11653  12924  16429   1153   2543   2382       O
ATOM   2211  OP2   A X 104      -5.632 -17.455 -35.468  1.00 94.51           O
ANISOU 2211  OP2   A X 104     9637  11378  14896    971   2180   2776       O
ATOM   2212  O5'   A X 104      -4.309 -17.983 -33.464  1.00 98.59           O
ANISOU 2212  O5'   A X 104    10595  12027  14837    843   2473   2515       O
ATOM   2213  C5'   A X 104      -3.853 -19.301 -33.708  1.00 93.53           C
ANISOU 2213  C5'   A X 104    10067  11474  13996    674   2276   2631       C
ATOM   2214  C4'   A X 104      -2.808 -19.686 -32.699  1.00103.40           C
ANISOU 2214  C4'   A X 104    11611  12804  14871    591   2354   2519       C
ATOM   2215  O4'   A X 104      -1.608 -18.900 -32.913  1.00109.53           O
ANISOU 2215  O4'   A X 104    12601  13495  15519    644   2251   2383       O
ATOM   2216  C3'   A X 104      -3.183 -19.413 -31.254  1.00103.26           C
ANISOU 2216  C3'   A X 104    11612  12880  14743    603   2708   2392       C
ATOM   2217  O3'   A X 104      -3.970 -20.445 -30.701  1.00103.49           O
ANISOU 2217  O3'   A X 104    11537  13033  14750    496   2831   2513       O
ATOM   2218  C2'   A X 104      -1.832 -19.231 -30.570  1.00102.78           C
ANISOU 2218  C2'   A X 104    11872  12853  14326    565   2700   2239       C
ATOM   2219  O2'   A X 104      -1.230 -20.483 -30.271  1.00 99.82           O
ANISOU 2219  O2'   A X 104    11654  12588  13685    420   2585   2345       O
ATOM   2220  C1'   A X 104      -1.022 -18.558 -31.676  1.00107.91           C
ANISOU 2220  C1'   A X 104    12588  13356  15058    634   2451   2206       C
ATOM   2221  N9    A X 104      -1.044 -17.094 -31.553  1.00111.03           N
ANISOU 2221  N9    A X 104    12971  13634  15581    773   2599   2025       N
ATOM   2222  C8    A X 104      -2.133 -16.264 -31.456  1.00105.78           C
ANISOU 2222  C8    A X 104    12090  12894  15206    902   2816   1983       C
ATOM   2223  N7    A X 104      -1.803 -14.995 -31.369  1.00107.23           N
ANISOU 2223  N7    A X 104    12339  12945  15458   1011   2915   1804       N
ATOM   2224  C5    A X 104      -0.411 -14.995 -31.428  1.00106.16           C
ANISOU 2224  C5    A X 104    12473  12811  15051    935   2741   1724       C
ATOM   2225  C6    A X 104       0.547 -13.969 -31.390  1.00 99.50           C
ANISOU 2225  C6    A X 104    11811  11859  14137    967   2737   1536       C
ATOM   2226  N6    A X 104       0.260 -12.672 -31.278  1.00100.92           N
ANISOU 2226  N6    A X 104    11950  11876  14517   1094   2923   1381       N
ATOM   2227  N1    A X 104       1.839 -14.323 -31.465  1.00 97.18           N
ANISOU 2227  N1    A X 104    11738  11617  13570    862   2538   1510       N
ATOM   2228  C2    A X 104       2.134 -15.625 -31.579  1.00100.76           C
ANISOU 2228  C2    A X 104    12229  12206  13850    750   2364   1666       C
ATOM   2229  N3    A X 104       1.331 -16.684 -31.637  1.00 99.41           N
ANISOU 2229  N3    A X 104    11921  12126  13723    707   2352   1847       N
ATOM   2230  C4    A X 104       0.061 -16.287 -31.555  1.00105.68           C
ANISOU 2230  C4    A X 104    12495  12881  14776    797   2545   1864       C
ATOM   2231  P     G X 105      -4.866 -20.141 -29.416  1.00101.60           P
ANISOU 2231  P     G X 105    11202  12891  14513    516   3239   2420       P
ATOM   2232  OP1   G X 105      -5.981 -21.115 -29.464  1.00105.11           O
ANISOU 2232  OP1   G X 105    11412  13411  15114    426   3292   2607       O
ATOM   2233  OP2   G X 105      -3.934 -20.082 -28.252  1.00104.89           O
ANISOU 2233  OP2   G X 105    11922  13402  14531    458   3367   2270       O
ATOM   2234  O5'   G X 105      -5.450 -18.675 -29.674  1.00101.52           O
ANISOU 2234  O5'   G X 105    11007  12748  14820    715   3384   2288       O
ATOM   2235  C5'   G X 105      -5.916 -17.873 -28.598  1.00102.25           C
ANISOU 2235  C5'   G X 105    11073  12860  14917    790   3767   2101       C
ATOM   2236  C4'   G X 105      -4.918 -16.806 -28.235  1.00104.09           C
ANISOU 2236  C4'   G X 105    11556  13014  14980    856   3816   1860       C
ATOM   2237  O4'   G X 105      -4.321 -16.293 -29.445  1.00110.06           O
ANISOU 2237  O4'   G X 105    12328  13607  15882    936   3513   1894       O
ATOM   2238  C3'   G X 105      -5.479 -15.576 -27.538  1.00106.55           C
ANISOU 2238  C3'   G X 105    11794  13250  15440    993   4186   1634       C
ATOM   2239  O3'   G X 105      -5.589 -15.740 -26.142  1.00112.63           O
ANISOU 2239  O3'   G X 105    12687  14175  15931    904   4514   1491       O
ATOM   2240  C2'   G X 105      -4.501 -14.477 -27.925  1.00110.23           C
ANISOU 2240  C2'   G X 105    12438  13547  15897   1080   4072   1469       C
ATOM   2241  O2'   G X 105      -3.344 -14.490 -27.103  1.00109.77           O
ANISOU 2241  O2'   G X 105    12719  13580  15409    962   4082   1299       O
ATOM   2242  C1'   G X 105      -4.100 -14.907 -29.327  1.00110.92           C
ANISOU 2242  C1'   G X 105    12486  13565  16095   1074   3650   1685       C
ATOM   2243  N9    G X 105      -4.896 -14.239 -30.358  1.00111.85           N
ANISOU 2243  N9    G X 105    12323  13512  16661   1240   3586   1787       N
ATOM   2244  C8    G X 105      -5.745 -14.826 -31.265  1.00108.36           C
ANISOU 2244  C8    G X 105    11608  13083  16481   1249   3414   2034       C
ATOM   2245  N7    G X 105      -6.289 -13.947 -32.058  1.00109.51           N
ANISOU 2245  N7    G X 105    11545  13066  17000   1417   3372   2088       N
ATOM   2246  C5    G X 105      -5.764 -12.729 -31.639  1.00111.05           C
ANISOU 2246  C5    G X 105    11893  13112  17189   1525   3543   1860       C
ATOM   2247  C6    G X 105      -5.982 -11.415 -32.112  1.00112.38           C
ANISOU 2247  C6    G X 105    11961  13048  17691   1724   3594   1812       C
ATOM   2248  O6    G X 105      -6.713 -11.054 -33.037  1.00115.26           O
ANISOU 2248  O6    G X 105    12061  13303  18429   1856   3477   1990       O
ATOM   2249  N1    G X 105      -5.243 -10.477 -31.400  1.00112.37           N
ANISOU 2249  N1    G X 105    12201  12937  17556   1756   3793   1536       N
ATOM   2250  C2    G X 105      -4.389 -10.752 -30.356  1.00115.58           C
ANISOU 2250  C2    G X 105    12905  13470  17540   1608   3910   1329       C
ATOM   2251  N2    G X 105      -3.752  -9.714 -29.789  1.00112.67           N
ANISOU 2251  N2    G X 105    12742  12976  17092   1642   4087   1057       N
ATOM   2252  N3    G X 105      -4.175 -11.979 -29.901  1.00114.98           N
ANISOU 2252  N3    G X 105    12919  13626  17141   1431   3848   1393       N
ATOM   2253  C4    G X 105      -4.894 -12.896 -30.588  1.00113.50           C
ANISOU 2253  C4    G X 105    12505  13519  17101   1407   3675   1659       C
ATOM   2254  P     A X 106      -6.759 -14.987 -25.336  1.00116.96           P
ANISOU 2254  P     A X 106    13041  14706  16692   1010   4988   1330       P
ATOM   2255  OP1   A X 106      -6.697 -15.509 -23.949  1.00116.65           O
ANISOU 2255  OP1   A X 106    13188  14883  16250    852   5258   1232       O
ATOM   2256  OP2   A X 106      -8.021 -15.066 -26.119  1.00112.70           O
ANISOU 2256  OP2   A X 106    12095  14096  16632   1124   4989   1519       O
ATOM   2257  O5'   A X 106      -6.306 -13.458 -25.317  1.00117.29           O
ANISOU 2257  O5'   A X 106    13187  14544  16833   1160   5100   1055       O
ATOM   2258  C5'   A X 106      -5.167 -13.044 -24.577  1.00118.77           C
ANISOU 2258  C5'   A X 106    13734  14766  16629   1073   5136    816       C
ATOM   2259  C4'   A X 106      -4.968 -11.553 -24.674  1.00122.93           C
ANISOU 2259  C4'   A X 106    14298  15055  17354   1225   5270    564       C
ATOM   2260  O4'   A X 106      -4.677 -11.186 -26.047  1.00126.01           O
ANISOU 2260  O4'   A X 106    14597  15246  18037   1339   4936    707       O
ATOM   2261  C3'   A X 106      -6.169 -10.691 -24.316  1.00127.57           C
ANISOU 2261  C3'   A X 106    14647  15516  18309   1396   5689    426       C
ATOM   2262  O3'   A X 106      -6.325 -10.518 -22.919  1.00135.84           O
ANISOU 2262  O3'   A X 106    15839  16688  19088   1313   6101    165       O
ATOM   2263  C2'   A X 106      -5.879  -9.397 -25.062  1.00125.35           C
ANISOU 2263  C2'   A X 106    14353  14930  18346   1574   5626    321       C
ATOM   2264  O2'   A X 106      -4.881  -8.641 -24.390  1.00124.12           O
ANISOU 2264  O2'   A X 106    14530  14727  17904   1505   5726      9       O
ATOM   2265  C1'   A X 106      -5.263  -9.934 -26.344  1.00124.68           C
ANISOU 2265  C1'   A X 106    14261  14823  18287   1549   5123    596       C
ATOM   2266  N9    A X 106      -6.257 -10.125 -27.414  1.00121.59           N
ANISOU 2266  N9    A X 106    13504  14351  18343   1687   4984    878       N
ATOM   2267  C8    A X 106      -6.835 -11.303 -27.820  1.00117.93           C
ANISOU 2267  C8    A X 106    12850  14050  17910   1616   4817   1154       C
ATOM   2268  N7    A X 106      -7.662 -11.161 -28.828  1.00120.34           N
ANISOU 2268  N7    A X 106    12833  14245  18646   1756   4689   1363       N
ATOM   2269  C5    A X 106      -7.622  -9.797 -29.105  1.00124.23           C
ANISOU 2269  C5    A X 106    13304  14477  19419   1948   4780   1235       C
ATOM   2270  C6    A X 106      -8.279  -8.996 -30.062  1.00125.52           C
ANISOU 2270  C6    A X 106    13192  14422  20079   2164   4709   1369       C
ATOM   2271  N6    A X 106      -9.150  -9.478 -30.959  1.00121.30           N
ANISOU 2271  N6    A X 106    12326  13923  19839   2216   4507   1666       N
ATOM   2272  N1    A X 106      -8.001  -7.666 -30.065  1.00126.71           N
ANISOU 2272  N1    A X 106    13421  14311  20413   2320   4846   1191       N
ATOM   2273  C2    A X 106      -7.131  -7.179 -29.165  1.00124.66           C
ANISOU 2273  C2    A X 106    13493  14021  19851   2246   5042    877       C
ATOM   2274  N3    A X 106      -6.459  -7.830 -28.216  1.00123.31           N
ANISOU 2274  N3    A X 106    13596  14066  19192   2036   5112    720       N
ATOM   2275  C4    A X 106      -6.752  -9.146 -28.242  1.00123.31           C
ANISOU 2275  C4    A X 106    13509  14315  19028   1903   4971    926       C
ATOM   2276  P     A X 107      -7.772 -10.224 -22.284  1.00132.06           P
ANISOU 2276  P     A X 107    15082  16200  18896   1424   6594     79       P
ATOM   2277  OP1   A X 107      -7.584 -10.138 -20.812  1.00138.30           O
ANISOU 2277  OP1   A X 107    16134  17157  19258   1278   6966   -211       O
ATOM   2278  OP2   A X 107      -8.767 -11.175 -22.851  1.00130.42           O
ANISOU 2278  OP2   A X 107    14529  16079  18946   1446   6497    410       O
ATOM   2279  O5'   A X 107      -8.158  -8.777 -22.828  1.00133.02           O
ANISOU 2279  O5'   A X 107    15034  15978  19530   1687   6735    -63       O
ATOM   2280  C5'   A X 107      -7.416  -7.621 -22.465  1.00133.50           C
ANISOU 2280  C5'   A X 107    15354  15863  19507   1715   6866   -391       C
ATOM   2281  C4'   A X 107      -7.902  -6.420 -23.234  1.00138.28           C
ANISOU 2281  C4'   A X 107    15738  16115  20689   1987   6936   -420       C
ATOM   2282  O4'   A X 107      -7.700  -6.635 -24.656  1.00135.82           O
ANISOU 2282  O4'   A X 107    15286  15706  20614   2062   6464    -95       O
ATOM   2283  C3'   A X 107      -9.391  -6.135 -23.115  1.00149.58           C
ANISOU 2283  C3'   A X 107    16774  17459  22599   2187   7304   -395       C
ATOM   2284  O3'   A X 107      -9.726  -5.437 -21.927  1.00153.49           O
ANISOU 2284  O3'   A X 107    17356  17916  23049   2205   7841   -764       O
ATOM   2285  C2'   A X 107      -9.687  -5.359 -24.392  1.00149.72           C
ANISOU 2285  C2'   A X 107    16539  17166  23184   2440   7103   -220       C
ATOM   2286  O2'   A X 107      -9.276  -4.005 -24.267  1.00155.26           O
ANISOU 2286  O2'   A X 107    17395  17563  24034   2560   7286   -504       O
ATOM   2287  C1'   A X 107      -8.756  -6.047 -25.388  1.00139.56           C
ANISOU 2287  C1'   A X 107    15379  15958  21688   2319   6533     43       C
ATOM   2288  N9    A X 107      -9.448  -7.079 -26.197  1.00138.12           N
ANISOU 2288  N9    A X 107    14889  15920  21670   2319   6257    428       N
ATOM   2289  C8    A X 107      -9.638  -8.438 -26.009  1.00131.89           C
ANISOU 2289  C8    A X 107    14064  15427  20620   2137   6146    606       C
ATOM   2290  N7    A X 107     -10.316  -9.029 -26.978  1.00124.78           N
ANISOU 2290  N7    A X 107    12849  14558  20003   2185   5888    934       N
ATOM   2291  C5    A X 107     -10.599  -7.982 -27.863  1.00134.34           C
ANISOU 2291  C5    A X 107    13871  15489  21683   2422   5814    993       C
ATOM   2292  C6    A X 107     -11.289  -7.895 -29.099  1.00136.53           C
ANISOU 2292  C6    A X 107    13800  15663  22414   2576   5550   1298       C
ATOM   2293  N6    A X 107     -11.864  -8.936 -29.715  1.00132.30           N
ANISOU 2293  N6    A X 107    13025  15303  21941   2499   5299   1595       N
ATOM   2294  N1    A X 107     -11.369  -6.673 -29.698  1.00136.45           N
ANISOU 2294  N1    A X 107    13698  15353  22795   2807   5547   1291       N
ATOM   2295  C2    A X 107     -10.802  -5.623 -29.098  1.00136.16           C
ANISOU 2295  C2    A X 107    13904  15118  22714   2873   5805    983       C
ATOM   2296  N3    A X 107     -10.137  -5.572 -27.954  1.00137.43           N
ANISOU 2296  N3    A X 107    14397  15349  22470   2733   6066    658       N
ATOM   2297  C4    A X 107     -10.072  -6.790 -27.384  1.00137.74           C
ANISOU 2297  C4    A X 107    14516  15705  22112   2511   6048    689       C
ATOM   2298  P     G X 108     -11.187  -5.593 -21.278  1.00161.15           P
ANISOU 2298  P     G X 108    17990  18958  24280   2299   8318   -785       P
ATOM   2299  OP1   G X 108     -11.020  -5.763 -19.807  1.00154.62           O
ANISOU 2299  OP1   G X 108    17446  18346  22957   2097   8713  -1099       O
ATOM   2300  OP2   G X 108     -11.911  -6.642 -22.052  1.00156.26           O
ANISOU 2300  OP2   G X 108    17023  18483  23866   2312   8049   -367       O
ATOM   2301  O5'   G X 108     -11.866  -4.177 -21.561  1.00165.35           O
ANISOU 2301  O5'   G X 108    18286  19099  25439   2615   8615   -935       O
ATOM   2302  C5'   G X 108     -13.116  -4.083 -22.229  1.00164.73           C
ANISOU 2302  C5'   G X 108    17707  18902  25980   2862   8670   -694       C
ATOM   2303  C4'   G X 108     -13.053  -3.135 -23.405  1.00165.38           C
ANISOU 2303  C4'   G X 108    17642  18628  26565   3113   8428   -564       C
ATOM   2304  O4'   G X 108     -12.154  -3.662 -24.421  1.00157.29           O
ANISOU 2304  O4'   G X 108    16757  17664  25344   3002   7829   -294       O
ATOM   2305  C3'   G X 108     -14.370  -2.925 -24.139  1.00166.15           C
ANISOU 2305  C3'   G X 108    17192  18586  27350   3394   8465   -297       C
ATOM   2306  O3'   G X 108     -15.180  -1.943 -23.532  1.00168.34           O
ANISOU 2306  O3'   G X 108    17288  18636  28038   3618   9009   -546       O
ATOM   2307  C2'   G X 108     -13.922  -2.566 -25.545  1.00168.15           C
ANISOU 2307  C2'   G X 108    17402  18635  27851   3511   7957    -19       C
ATOM   2308  O2'   G X 108     -13.472  -1.220 -25.598  1.00172.23           O
ANISOU 2308  O2'   G X 108    18079  18782  28578   3672   8093   -242       O
ATOM   2309  C1'   G X 108     -12.717  -3.487 -25.705  1.00157.48           C
ANISOU 2309  C1'   G X 108    16424  17527  25885   3212   7536     50       C
ATOM   2310  N9    G X 108     -13.120  -4.820 -26.202  1.00156.26           N
ANISOU 2310  N9    G X 108    16062  17664  25644   3089   7221    400       N
ATOM   2311  C8    G X 108     -12.890  -6.024 -25.562  1.00151.35           C
ANISOU 2311  C8    G X 108    15597  17382  24528   2820   7202    402       C
ATOM   2312  N7    G X 108     -13.356  -7.061 -26.204  1.00144.75           N
ANISOU 2312  N7    G X 108    14524  16729  23745   2753   6911    736       N
ATOM   2313  C5    G X 108     -13.931  -6.507 -27.345  1.00149.58           C
ANISOU 2313  C5    G X 108    14801  17135  24900   2984   6709    969       C
ATOM   2314  C6    G X 108     -14.586  -7.146 -28.430  1.00149.77           C
ANISOU 2314  C6    G X 108    14474  17236  25195   3011   6350   1353       C
ATOM   2315  O6    G X 108     -14.798  -8.354 -28.577  1.00146.59           O
ANISOU 2315  O6    G X 108    13992  17089  24617   2828   6158   1547       O
ATOM   2316  N1    G X 108     -15.031  -6.231 -29.388  1.00153.31           N
ANISOU 2316  N1    G X 108    14651  17427  26173   3273   6220   1512       N
ATOM   2317  C2    G X 108     -14.859  -4.866 -29.324  1.00154.09           C
ANISOU 2317  C2    G X 108    14811  17202  26535   3495   6422   1330       C
ATOM   2318  N2    G X 108     -15.356  -4.149 -30.347  1.00156.30           N
ANISOU 2318  N2    G X 108    14796  17256  27333   3739   6241   1562       N
ATOM   2319  N3    G X 108     -14.243  -4.256 -28.317  1.00153.15           N
ANISOU 2319  N3    G X 108    15025  16985  26180   3467   6775    949       N
ATOM   2320  C4    G X 108     -13.802  -5.127 -27.368  1.00154.29           C
ANISOU 2320  C4    G X 108    15436  17405  25784   3203   6893    784       C
ATOM   2321  P     A X 109     -16.683  -2.315 -23.131  1.00179.63           P
ANISOU 2321  P     A X 109    18236  20186  29829   3731   9382   -464       P
ATOM   2322  OP1   A X 109     -17.203  -1.243 -22.246  1.00177.25           O
ANISOU 2322  OP1   A X 109    17893  19650  29806   3913  10017   -843       O
ATOM   2323  OP2   A X 109     -16.680  -3.726 -22.657  1.00178.52           O
ANISOU 2323  OP2   A X 109    18164  20469  29197   3436   9302   -361       O
ATOM   2324  O5'   A X 109     -17.459  -2.261 -24.522  1.00182.84           O
ANISOU 2324  O5'   A X 109    18145  20463  30865   3976   9020    -17       O
ATOM   2325  C5'   A X 109     -17.431  -1.091 -25.329  1.00178.93           C
ANISOU 2325  C5'   A X 109    17546  19577  30862   4258   8919     40       C
ATOM   2326  C4'   A X 109     -18.096  -1.323 -26.664  1.00178.48           C
ANISOU 2326  C4'   A X 109    17044  19502  31267   4417   8481    522       C
ATOM   2327  O4'   A X 109     -17.281  -2.216 -27.461  1.00175.54           O
ANISOU 2327  O4'   A X 109    16874  19336  30487   4186   7889    776       O
ATOM   2328  C3'   A X 109     -19.451  -2.017 -26.633  1.00187.16           C
ANISOU 2328  C3'   A X 109    17616  20807  32689   4472   8598    740       C
ATOM   2329  O3'   A X 109     -20.539  -1.179 -26.287  1.00189.64           O
ANISOU 2329  O3'   A X 109    17538  20904  33614   4776   9070    648       O
ATOM   2330  C2'   A X 109     -19.555  -2.609 -28.031  1.00183.09           C
ANISOU 2330  C2'   A X 109    16871  20389  32306   4460   7960   1217       C
ATOM   2331  O2'   A X 109     -19.903  -1.611 -28.980  1.00180.15           O
ANISOU 2331  O2'   A X 109    16231  19696  32521   4773   7805   1418       O
ATOM   2332  C1'   A X 109     -18.110  -3.012 -28.287  1.00174.07           C
ANISOU 2332  C1'   A X 109    16265  19330  30543   4199   7572   1182       C
ATOM   2333  N9    A X 109     -17.849  -4.440 -28.025  1.00171.74           N
ANISOU 2333  N9    A X 109    16111  19423  29721   3869   7399   1249       N
ATOM   2334  C8    A X 109     -17.081  -5.010 -27.036  1.00168.02           C
ANISOU 2334  C8    A X 109    16058  19146  28638   3602   7553    990       C
ATOM   2335  N7    A X 109     -17.031  -6.320 -27.109  1.00166.45           N
ANISOU 2335  N7    A X 109    15876  19259  28107   3355   7312   1168       N
ATOM   2336  C5    A X 109     -17.801  -6.628 -28.232  1.00170.23           C
ANISOU 2336  C5    A X 109    15930  19757  28992   3448   6975   1547       C
ATOM   2337  C6    A X 109     -18.133  -7.842 -28.869  1.00174.11           C
ANISOU 2337  C6    A X 109    16237  20500  29419   3278   6610   1863       C
ATOM   2338  N6    A X 109     -17.728  -9.028 -28.416  1.00174.77           N
ANISOU 2338  N6    A X 109    16546  20854  29006   2982   6547   1854       N
ATOM   2339  N1    A X 109     -18.933  -7.809 -29.966  1.00177.34           N
ANISOU 2339  N1    A X 109    16211  20871  30299   3416   6319   2193       N
ATOM   2340  C2    A X 109     -19.351  -6.610 -30.401  1.00179.21           C
ANISOU 2340  C2    A X 109    16214  20826  31051   3727   6382   2227       C
ATOM   2341  N3    A X 109     -19.096  -5.400 -29.898  1.00177.16           N
ANISOU 2341  N3    A X 109    16095  20286  30932   3928   6721   1960       N
ATOM   2342  C4    A X 109     -18.307  -5.477 -28.806  1.00173.20           C
ANISOU 2342  C4    A X 109    16032  19836  29941   3764   7011   1610       C
ATOM   2343  P     U X 110     -21.661  -1.772 -25.312  1.00194.73           P
ANISOU 2343  P     U X 110    17895  21793  34300   4715   9516    553       P
ATOM   2344  OP1   U X 110     -21.890  -0.797 -24.211  1.00192.58           O
ANISOU 2344  OP1   U X 110    17807  21330  34035   4779  10040    123       O
ATOM   2345  OP2   U X 110     -21.194  -3.151 -25.001  1.00194.12           O
ANISOU 2345  OP2   U X 110    18032  22116  33609   4357   9357    601       O
ATOM   2346  O5'   U X 110     -22.983  -1.901 -26.206  1.00202.41           O
ANISOU 2346  O5'   U X 110    18280  22793  35835   4870   9231    967       O
ATOM   2347  C5'   U X 110     -22.981  -1.660 -27.609  1.00194.42           C
ANISOU 2347  C5'   U X 110    17061  21648  35163   5022   8694   1353       C
ATOM   2348  C4'   U X 110     -23.866  -2.643 -28.345  1.00198.15           C
ANISOU 2348  C4'   U X 110    17069  22393  35827   4962   8345   1767       C
ATOM   2349  O4'   U X 110     -23.040  -3.567 -29.086  1.00192.93           O
ANISOU 2349  O4'   U X 110    16535  21922  34848   4776   7892   1995       O
ATOM   2350  C3'   U X 110     -24.750  -3.531 -27.476  1.00212.99           C
ANISOU 2350  C3'   U X 110    18735  24577  37614   4797   8659   1701       C
ATOM   2351  O3'   U X 110     -25.978  -2.909 -27.139  1.00219.81           O
ANISOU 2351  O3'   U X 110    19283  25339  38898   4966   8918   1653       O
ATOM   2352  C2'   U X 110     -24.938  -4.784 -28.326  1.00210.12           C
ANISOU 2352  C2'   U X 110    18106  24517  37215   4628   8200   2097       C
ATOM   2353  O2'   U X 110     -25.989  -4.611 -29.264  1.00221.29           O
ANISOU 2353  O2'   U X 110    19051  25905  39125   4770   7869   2435       O
ATOM   2354  C1'   U X 110     -23.624  -4.851 -29.091  1.00202.11           C
ANISOU 2354  C1'   U X 110    17464  23446  35882   4552   7765   2185       C
ATOM   2355  N1    U X 110     -22.665  -5.808 -28.500  1.00202.16           N
ANISOU 2355  N1    U X 110    17979  23691  35140   4189   7721   2017       N
ATOM   2356  C2    U X 110     -22.664  -7.083 -29.032  1.00202.22           C
ANISOU 2356  C2    U X 110    17947  23993  34895   3925   7306   2280       C
ATOM   2357  O2    U X 110     -23.413  -7.436 -29.929  1.00208.33           O
ANISOU 2357  O2    U X 110    18298  24847  36010   3961   6988   2616       O
ATOM   2358  N3    U X 110     -21.758  -7.940 -28.474  1.00197.76           N
ANISOU 2358  N3    U X 110    17851  23622  33667   3611   7272   2136       N
ATOM   2359  C4    U X 110     -20.878  -7.635 -27.450  1.00192.85           C
ANISOU 2359  C4    U X 110    17713  22955  32608   3533   7589   1771       C
ATOM   2360  O4    U X 110     -20.116  -8.504 -27.036  1.00194.08           O
ANISOU 2360  O4    U X 110    18243  23310  32187   3249   7499   1703       O
ATOM   2361  C5    U X 110     -20.933  -6.293 -26.956  1.00190.27           C
ANISOU 2361  C5    U X 110    17407  22335  32553   3796   8000   1497       C
ATOM   2362  C6    U X 110     -21.806  -5.440 -27.490  1.00193.55           C
ANISOU 2362  C6    U X 110    17378  22530  33634   4114   8062   1623       C
ATOM   2363  P     U X 111     -26.453  -2.816 -25.611  1.00238.50           P
ANISOU 2363  P     U X 111    21741  27763  41114   4903   9579   1247       P
ATOM   2364  OP1   U X 111     -27.846  -2.303 -25.618  1.00237.47           O
ANISOU 2364  OP1   U X 111    21162  27547  41517   5097   9711   1324       O
ATOM   2365  OP2   U X 111     -25.402  -2.090 -24.851  1.00231.89           O
ANISOU 2365  OP2   U X 111    21428  26732  39948   4898   9892    837       O
ATOM   2366  O5'   U X 111     -26.511  -4.332 -25.117  1.00228.27           O
ANISOU 2366  O5'   U X 111    20428  26894  39412   4581   9636   1296       O
ATOM   2367  C5'   U X 111     -27.741  -4.923 -24.707  1.00231.74           C
ANISOU 2367  C5'   U X 111    20493  27549  40008   4510   9818   1366       C
ATOM   2368  C4'   U X 111     -28.037  -6.167 -25.506  1.00230.28           C
ANISOU 2368  C4'   U X 111    20014  27651  39831   4335   9388   1761       C
ATOM   2369  O4'   U X 111     -26.927  -6.409 -26.411  1.00225.07           O
ANISOU 2369  O4'   U X 111    19564  26968  38984   4287   8933   1937       O
ATOM   2370  C3'   U X 111     -28.173  -7.462 -24.706  1.00230.79           C
ANISOU 2370  C3'   U X 111    20119  28072  39500   4012   9600   1722       C
ATOM   2371  O3'   U X 111     -29.485  -7.677 -24.202  1.00207.85           O
ANISOU 2371  O3'   U X 111    16846  25292  36834   3999   9864   1723       O
ATOM   2372  C2'   U X 111     -27.723  -8.527 -25.697  1.00232.37           C
ANISOU 2372  C2'   U X 111    20258  28459  39573   3830   9070   2074       C
ATOM   2373  O2'   U X 111     -28.779  -8.854 -26.590  1.00242.25           O
ANISOU 2373  O2'   U X 111    20995  29792  41256   3863   8722   2418       O
ATOM   2374  C1'   U X 111     -26.634  -7.783 -26.473  1.00223.03           C
ANISOU 2374  C1'   U X 111    19333  27028  38382   3989   8766   2094       C
ATOM   2375  N1    U X 111     -25.294  -7.980 -25.880  1.00216.75           N
ANISOU 2375  N1    U X 111    19094  26257  37004   3829   8897   1856       N
ATOM   2376  C2    U X 111     -24.595  -9.115 -26.235  1.00214.46           C
ANISOU 2376  C2    U X 111    19093  26189  36204   3512   8454   2010       C
ATOM   2377  O2    U X 111     -25.025  -9.957 -27.009  1.00215.10           O
ANISOU 2377  O2    U X 111    18904  26435  36390   3394   8072   2330       O
ATOM   2378  N3    U X 111     -23.364  -9.219 -25.639  1.00212.11           N
ANISOU 2378  N3    U X 111    19411  25908  35274   3333   8478   1767       N
ATOM   2379  C4    U X 111     -22.778  -8.338 -24.750  1.00211.82           C
ANISOU 2379  C4    U X 111    19728  25710  35045   3414   8875   1389       C
ATOM   2380  O4    U X 111     -21.655  -8.582 -24.306  1.00215.17           O
ANISOU 2380  O4    U X 111    20685  26194  34875   3215   8811   1218       O
ATOM   2381  C5    U X 111     -23.569  -7.187 -24.438  1.00211.63           C
ANISOU 2381  C5    U X 111    19393  25451  35566   3732   9331   1228       C
ATOM   2382  C6    U X 111     -24.767  -7.053 -25.006  1.00214.62           C
ANISOU 2382  C6    U X 111    19163  25793  36589   3935   9329   1468       C
TER
HETATM 2383  O1  SO4 A   1      12.067 -16.067 -30.835  1.00 93.12           O
HETATM 2384  O2  SO4 A   1      14.139 -14.925 -30.498  1.00 85.70           O
HETATM 2385  O3  SO4 A   1      13.961 -17.272 -29.954  1.00 96.07           O
HETATM 2386  O4  SO4 A   1      14.007 -16.646 -32.197  1.00 93.35           O
HETATM 2387  S   SO4 A   1      13.535 -16.214 -30.873  1.00 95.36           S
HETATM 2388  MG   MG B   1      22.730 -14.593 -45.353  1.00 77.20          Mg
HETATM 2389  O   HOH D   1      10.112 -12.483 -39.643  1.00 76.52           O
HETATM 2390  O   HOH D   2      23.751 -15.935 -46.350  1.00 76.52           O
END
