# Supplementary material for: FMN riboswitch aptamer symmetry facilitates conformational switching through mutually exclusive coaxial stacking configurations
Source: J Struct Biol X. 2020 Aug 6;4:100035. doi: 10.1016/j.yjsbx.2020.100035 (PMC7573352; doi:10.1016/j.yjsbx.2020.100035)
Supplement: Supplementary data 3 [file mmc3.pdb]

REMARK   3
REMARK   3 REFINEMENT.
REMARK   3   PROGRAM     : PHENIX (1.18rc5_3822: ???)
REMARK   3   AUTHORS     : Adams,Afonine,Bunkoczi,Burnley,Chen,Dar,Davis,
REMARK   3               : Draizen,Echols,Gildea,Gros,Grosse-Kunstleve,Headd,
REMARK   3               : Hintze,Hung,Ioerger,Liebschner,McCoy,McKee,Moriarty,
REMARK   3               : Oeffner,Poon,Read,Richardson,Richardson,Sacchettini,
REMARK   3               : Sauter,Sobolev,Storoni,Terwilliger,Williams,Zwart
REMARK   3
REMARK   3  X-RAY DATA.
REMARK   3  
REMARK   3  REFINEMENT TARGET : ML
REMARK   3  
REMARK   3  DATA USED IN REFINEMENT.
REMARK   3   RESOLUTION RANGE HIGH (ANGSTROMS) : 3.80    
REMARK   3   RESOLUTION RANGE LOW  (ANGSTROMS) : 41.79   
REMARK   3   MIN(FOBS/SIGMA_FOBS)              : 1.35  
REMARK   3   COMPLETENESS FOR RANGE        (%) : 97.51 
REMARK   3   NUMBER OF REFLECTIONS             : 5642      
REMARK   3   NUMBER OF REFLECTIONS (NON-ANOMALOUS) : 5642      
REMARK   3  
REMARK   3  FIT TO DATA USED IN REFINEMENT.
REMARK   3   R VALUE     (WORKING + TEST SET) : 0.2724
REMARK   3   R VALUE            (WORKING SET) : 0.2701
REMARK   3   FREE R VALUE                     : 0.3275
REMARK   3   FREE R VALUE TEST SET SIZE   (%) : 4.57  
REMARK   3   FREE R VALUE TEST SET COUNT      : 258       
REMARK   3  
REMARK   3  FIT TO DATA USED IN REFINEMENT (IN BINS).
REMARK   3   BIN  RESOLUTION RANGE  COMPL.    NWORK NFREE   RWORK  RFREE  CCWORK CCFREE
REMARK   3     1   41.79 -    8.18    0.95      590    23  0.2896 0.2940   0.882  0.703
REMARK   3     2    8.17 -    6.49    0.96      556    21  0.1949 0.2683   0.908  0.847
REMARK   3     3    6.49 -    5.67    0.97      540    21  0.1971 0.2721   0.895  0.842
REMARK   3     4    5.67 -    5.16    0.99      524    28  0.2183 0.3242   0.881  0.741
REMARK   3     5    5.15 -    4.79    0.99      549    36  0.2614 0.3260   0.793  0.705
REMARK   3     6    4.79 -    4.51    0.97      514    13  0.2785 0.2791   0.746  0.577
REMARK   3     7    4.50 -    4.28    0.98      550    31  0.3358 0.4660   0.644  0.308
REMARK   3     8    4.28 -    4.09    0.98      504    20  0.3212 0.5276   0.642  0.464
REMARK   3     9    4.09 -    3.94    0.99      526    38  0.3402 0.3839   0.590  0.528
REMARK   3    10    3.94 -    3.80    0.99      531    27  0.3950 0.3551   0.464  0.556
REMARK   3  
REMARK   3  BULK SOLVENT MODELLING.
REMARK   3   METHOD USED        : FLAT BULK SOLVENT MODEL
REMARK   3   SOLVENT RADIUS     : 1.11    
REMARK   3   SHRINKAGE RADIUS   : 0.90    
REMARK   3   GRID STEP FACTOR   : 4.00    
REMARK   3  
REMARK   3  ERROR ESTIMATES.
REMARK   3   COORDINATE ERROR (MAXIMUM-LIKELIHOOD BASED)     : 0.77    
REMARK   3   PHASE ERROR (DEGREES, MAXIMUM-LIKELIHOOD BASED) : 23.93   
REMARK   3  
REMARK   3  STRUCTURE FACTORS CALCULATION ALGORITHM : FFT
REMARK   3  
REMARK   3  
REMARK   3  GEOMETRY RESTRAINTS LIBRARY: GEOSTD + MONOMER LIBRARY + CDL V1.2
REMARK   3  DEVIATIONS FROM IDEAL VALUES.
REMARK   3    BOND      :  0.002   0.017   2627
REMARK   3    ANGLE     :  0.846  24.220   4097
REMARK   3    CHIRALITY :  0.083   1.834    545
REMARK   3    PLANARITY :  0.002   0.007    109
REMARK   3    DIHEDRAL  : 20.311 165.771   1305
REMARK   3    MIN NONBONDED DISTANCE : 1.863
REMARK   3  
REMARK   3  MOLPROBITY STATISTICS.
REMARK   3    ALL-ATOM CLASHSCORE : 38.64
REMARK   3    RAMACHANDRAN PLOT:
REMARK   3      OUTLIERS :  0.00 %
REMARK   3      ALLOWED  :  0.00 %
REMARK   3      FAVORED  :  0.00 %
REMARK   3    ROTAMER OUTLIERS :  0.00 %
REMARK   3    CBETA DEVIATIONS :  0.00 %
REMARK   3    PEPTIDE PLANE:
REMARK   3      CIS-PROLINE     : 0.00 %
REMARK   3      CIS-GENERAL     : 0.00 %
REMARK   3      TWISTED PROLINE : 0.00 %
REMARK   3      TWISTED GENERAL : 0.00 %
REMARK   3  
REMARK   3  RAMA-Z (RAMACHANDRAN PLOT Z-SCORE):
REMARK   3  INTERPRETATION: BAD |RAMA-Z| > 3; SUSPICIOUS 2 < |RAMA-Z| < 3; GOOD |RAMA-Z| < 2.
REMARK   3  SCORES FOR WHOLE/HELIX/SHEET/LOOP ARE SCALED INDEPENDENTLY;
REMARK   3  THEREFORE, THE VALUES ARE NOT RELATED IN A SIMPLE MANNER.
REMARK   3    WHOLE:  NONE (NONE), RESIDUES: 0
REMARK   3    HELIX:  NONE (NONE), RESIDUES: 0
REMARK   3    SHEET:  NONE (NONE), RESIDUES: 0
REMARK   3    LOOP :  NONE (NONE), RESIDUES: 0
REMARK   3  
REMARK   3                  min    max   mean <Bi,j>   iso aniso
REMARK   3     Overall:   80.33 239.41 131.21   2.88  2347  2342
REMARK   3     RNA/DNA:   80.33 239.41 131.25   2.89  2342  2342
REMARK   3     Other:    111.47 111.47 111.47    N/A     5     0
REMARK   3     Chain  A: 111.47 111.47 111.47    N/A     5     0
REMARK   3     Chain  X:  80.33 239.41 131.25    N/A  2342  2342
REMARK   3     Histogram:
REMARK   3         Values      Number of atoms
REMARK   3      80.33 - 96.24       172
REMARK   3      96.24 - 112.14      544
REMARK   3     112.14 - 128.05      671
REMARK   3     128.05 - 143.96      373
REMARK   3     143.96 - 159.87      178
REMARK   3     159.87 - 175.78      149
REMARK   3     175.78 - 191.68       86
REMARK   3     191.68 - 207.59       77
REMARK   3     207.59 - 223.50       77
REMARK   3     223.50 - 239.41       20
REMARK   3  
REMARK   3  
REMARK   3  TLS DETAILS.
REMARK   3   NUMBER OF TLS GROUPS: 1     
REMARK   3   ORIGIN: CENTER OF MASS
REMARK   3   TLS GROUP : 1     
REMARK   3    SELECTION: (chain X and resseq 1:112)
REMARK   3    ORIGIN FOR THE GROUP (A):  11.5042 -15.6074 -30.1414
REMARK   3    T TENSOR                                            
REMARK   3      T11:   0.0000 T22:   0.0000                       
REMARK   3      T33:   0.0000 T12:   0.0000                       
REMARK   3      T13:   0.0000 T23:   0.0000                       
REMARK   3    L TENSOR                                            
REMARK   3      L11:   0.0000 L22:   0.0000                       
REMARK   3      L33:   0.0000 L12:   0.0000                       
REMARK   3      L13:   0.0000 L23:   0.0000                       
REMARK   3    S TENSOR                                            
REMARK   3      S11:   0.0000 S12:   0.0000 S13:   0.0000         
REMARK   3      S21:   0.0000 S22:   0.0000 S23:   0.0000         
REMARK   3      S31:   0.0000 S32:   0.0000 S33:   0.0000         
REMARK   3
CRYST1   73.579   35.950  203.088  90.00  90.00  90.00 P 21 2 21
SCALE1      0.013591  0.000000  0.000000        0.00000
SCALE2      0.000000  0.027816  0.000000        0.00000
SCALE3      0.000000  0.000000  0.004924        0.00000
ATOM      1  P     G X   1     -16.864 -15.826 -18.279  1.00204.79           P
ANISOU    1  P     G X   1    19904  28895  29013   2186   7632  -2535       P
ATOM      2  OP1   G X   1     -15.493 -15.434 -17.839  1.00202.53           O
ANISOU    2  OP1   G X   1    20354  28393  28205   2175   7500  -2683       O
ATOM      3  OP2   G X   1     -18.147 -15.111 -18.018  1.00208.44           O
ANISOU    3  OP2   G X   1    19781  29498  29917   2508   8108  -2705       O
ATOM      4  O5'   G X   1     -16.926 -16.973 -19.389  1.00202.88           O
ANISOU    4  O5'   G X   1    19433  28694  28958   1879   7125  -2163       O
ATOM      5  C5'   G X   1     -18.018 -17.061 -20.294  1.00203.96           C
ANISOU    5  C5'   G X   1    18866  28958  29671   1949   6996  -2025       C
ATOM      6  C4'   G X   1     -18.959 -18.178 -19.917  1.00211.49           C
ANISOU    6  C4'   G X   1    19430  30259  30670   1572   7303  -1868       C
ATOM      7  O4'   G X   1     -19.946 -17.685 -18.976  1.00220.73           O
ANISOU    7  O4'   G X   1    20234  31663  31971   1753   7951  -2063       O
ATOM      8  C3'   G X   1     -19.788 -18.767 -21.049  1.00213.75           C
ANISOU    8  C3'   G X   1    19100  30693  31421   1412   6979  -1630       C
ATOM      9  O3'   G X   1     -19.073 -19.729 -21.808  1.00206.45           O
ANISOU    9  O3'   G X   1    18481  29633  30330   1052   6487  -1405       O
ATOM     10  C2'   G X   1     -20.991 -19.349 -20.315  1.00222.66           C
ANISOU   10  C2'   G X   1    19728  32207  32666   1190   7527  -1609       C
ATOM     11  O2'   G X   1     -20.669 -20.608 -19.743  1.00228.36           O
ANISOU   11  O2'   G X   1    20805  32990  32971    678   7667  -1466       O
ATOM     12  C1'   G X   1     -21.181 -18.338 -19.183  1.00222.27           C
ANISOU   12  C1'   G X   1    19736  32187  32530   1559   8109  -1909       C
ATOM     13  N9    G X   1     -22.208 -17.327 -19.503  1.00221.15           N
ANISOU   13  N9    G X   1    18915  32149  32961   2020   8256  -2018       N
ATOM     14  C8    G X   1     -22.271 -16.520 -20.613  1.00218.00           C
ANISOU   14  C8    G X   1    18247  31594  32990   2400   7813  -1981       C
ATOM     15  N7    G X   1     -23.309 -15.727 -20.612  1.00222.14           N
ANISOU   15  N7    G X   1    18139  32268  33996   2803   8096  -2062       N
ATOM     16  C5    G X   1     -23.973 -16.029 -19.431  1.00227.27           C
ANISOU   16  C5    G X   1    18626  33197  34531   2668   8783  -2183       C
ATOM     17  C6    G X   1     -25.167 -15.492 -18.881  1.00234.91           C
ANISOU   17  C6    G X   1    18959  34425  35870   2967   9373  -2312       C
ATOM     18  O6    G X   1     -25.903 -14.612 -19.344  1.00238.88           O
ANISOU   18  O6    G X   1    18887  34961  36916   3452   9397  -2328       O
ATOM     19  N1    G X   1     -25.481 -16.086 -17.664  1.00238.29           N
ANISOU   19  N1    G X   1    19462  35096  35982   2660   9999  -2410       N
ATOM     20  C2    G X   1     -24.745 -17.069 -17.051  1.00234.89           C
ANISOU   20  C2    G X   1    19645  34653  34949   2145  10033  -2361       C
ATOM     21  N2    G X   1     -25.215 -17.515 -15.876  1.00239.41           N
ANISOU   21  N2    G X   1    20204  35488  35272   1910  10690  -2446       N
ATOM     22  N3    G X   1     -23.631 -17.578 -17.552  1.00227.93           N
ANISOU   22  N3    G X   1    19343  33523  33738   1896   9479  -2222       N
ATOM     23  C4    G X   1     -23.307 -17.017 -18.736  1.00224.42           C
ANISOU   23  C4    G X   1    18829  32845  33596   2172   8884  -2153       C
ATOM     24  OP3   G X   1     -16.671 -14.832 -19.359  1.00202.06           O
ANISOU   24  OP3   G X   1    19462  28256  29056   2567   7223  -2580       O
ATOM     25  P     G X   2     -18.432 -19.338 -23.230  1.00212.03           P
ANISOU   25  P     G X   2    19279  30066  31215   1211   5788  -1320       P
ATOM     26  OP1   G X   2     -17.353 -20.312 -23.533  1.00213.66           O
ANISOU   26  OP1   G X   2    20052  30078  31050    851   5457  -1160       O
ATOM     27  OP2   G X   2     -18.130 -17.885 -23.226  1.00207.26           O
ANISOU   27  OP2   G X   2    18768  29266  30716   1746   5774  -1530       O
ATOM     28  O5'   G X   2     -19.616 -19.571 -24.268  1.00211.54           O
ANISOU   28  O5'   G X   2    18444  30245  31685   1136   5563  -1164       O
ATOM     29  C5'   G X   2     -19.981 -20.877 -24.692  1.00210.53           C
ANISOU   29  C5'   G X   2    18148  30274  31570    608   5434   -960       C
ATOM     30  C4'   G X   2     -21.222 -20.831 -25.546  1.00212.95           C
ANISOU   30  C4'   G X   2    17633  30883  32396    596   5269   -862       C
ATOM     31  O4'   G X   2     -22.333 -20.340 -24.751  1.00217.08           O
ANISOU   31  O4'   G X   2    17584  31715  33180    811   5801   -968       O
ATOM     32  C3'   G X   2     -21.156 -19.879 -26.732  1.00215.12           C
ANISOU   32  C3'   G X   2    17704  31050  32981    982   4749   -831       C
ATOM     33  O3'   G X   2     -20.526 -20.451 -27.865  1.00218.69           O
ANISOU   33  O3'   G X   2    18418  31337  33337    709   4171   -685       O
ATOM     34  C2'   G X   2     -22.617 -19.514 -26.955  1.00219.15           C
ANISOU   34  C2'   G X   2    17291  31963  34012   1138   4865   -786       C
ATOM     35  O2'   G X   2     -23.296 -20.557 -27.640  1.00224.29           O
ANISOU   35  O2'   G X   2    17521  32900  34801    630   4640   -608       O
ATOM     36  C1'   G X   2     -23.132 -19.466 -25.518  1.00221.06           C
ANISOU   36  C1'   G X   2    17426  32374  34193   1191   5597   -941       C
ATOM     37  N9    G X   2     -23.011 -18.117 -24.932  1.00221.80           N
ANISOU   37  N9    G X   2    17598  32313  34362   1806   5885  -1147       N
ATOM     38  C8    G X   2     -22.024 -17.696 -24.074  1.00222.19           C
ANISOU   38  C8    G X   2    18355  32057  34008   1962   6123  -1344       C
ATOM     39  N7    G X   2     -22.156 -16.454 -23.704  1.00222.42           N
ANISOU   39  N7    G X   2    18322  31980  34207   2501   6376  -1533       N
ATOM     40  C5    G X   2     -23.303 -16.025 -24.355  1.00223.69           C
ANISOU   40  C5    G X   2    17667  32386  34940   2762   6305  -1427       C
ATOM     41  C6    G X   2     -23.945 -14.760 -24.337  1.00227.19           C
ANISOU   41  C6    G X   2    17687  32819  35816   3383   6514  -1523       C
ATOM     42  O6    G X   2     -23.616 -13.738 -23.722  1.00227.91           O
ANISOU   42  O6    G X   2    18087  32645  35865   3810   6833  -1759       O
ATOM     43  N1    G X   2     -25.081 -14.754 -25.138  1.00231.82           N
ANISOU   43  N1    G X   2    17407  33745  36931   3482   6322  -1311       N
ATOM     44  C2    G X   2     -25.541 -15.824 -25.864  1.00231.91           C
ANISOU   44  C2    G X   2    17021  34079  37016   2992   5966  -1070       C
ATOM     45  N2    G X   2     -26.658 -15.617 -26.577  1.00237.23           N
ANISOU   45  N2    G X   2    16820  35107  38209   3158   5798   -885       N
ATOM     46  N3    G X   2     -24.953 -17.010 -25.890  1.00227.53           N
ANISOU   46  N3    G X   2    16895  33499  36056   2384   5794  -1012       N
ATOM     47  C4    G X   2     -23.846 -17.039 -25.118  1.00224.20           C
ANISOU   47  C4    G X   2    17305  32737  35143   2328   5982  -1185       C
ATOM     48  P     A X   3     -19.501 -19.578 -28.741  1.00210.83           P
ANISOU   48  P     A X   3    17828  29982  32297   1059   3668   -694       P
ATOM     49  OP1   A X   3     -18.991 -20.430 -29.845  1.00207.27           O
ANISOU   49  OP1   A X   3    17605  29424  31724    665   3155   -541       O
ATOM     50  OP2   A X   3     -18.540 -18.926 -27.814  1.00209.98           O
ANISOU   50  OP2   A X   3    18315  29587  31881   1348   3931   -876       O
ATOM     51  O5'   A X   3     -20.419 -18.444 -29.377  1.00212.24           O
ANISOU   51  O5'   A X   3    17332  30328  32983   1528   3516   -663       O
ATOM     52  C5'   A X   3     -20.665 -18.405 -30.774  1.00208.07           C
ANISOU   52  C5'   A X   3    16497  29874  32685   1496   2937   -483       C
ATOM     53  C4'   A X   3     -22.132 -18.227 -31.072  1.00210.38           C
ANISOU   53  C4'   A X   3    15862  30619  33455   1582   2959   -373       C
ATOM     54  O4'   A X   3     -22.832 -17.796 -29.875  1.00212.82           O
ANISOU   54  O4'   A X   3    15853  31088  33923   1848   3589   -508       O
ATOM     55  C3'   A X   3     -22.467 -17.163 -32.106  1.00210.95           C
ANISOU   55  C3'   A X   3    15542  30721  33890   2045   2537   -240       C
ATOM     56  O3'   A X   3     -22.327 -17.628 -33.437  1.00210.63           O
ANISOU   56  O3'   A X   3    15478  30734  33817   1744   1909    -57       O
ATOM     57  C2'   A X   3     -23.893 -16.776 -31.739  1.00214.41           C
ANISOU   57  C2'   A X   3    15090  31587  34791   2295   2854   -200       C
ATOM     58  O2'   A X   3     -24.815 -17.738 -32.230  1.00217.85           O
ANISOU   58  O2'   A X   3    14923  32487  35364   1805   2685    -46       O
ATOM     59  C1'   A X   3     -23.853 -16.882 -30.214  1.00214.98           C
ANISOU   59  C1'   A X   3    15382  31603  34697   2306   3572   -431       C
ATOM     60  N9    A X   3     -23.558 -15.595 -29.548  1.00215.40           N
ANISOU   60  N9    A X   3    15655  31367  34821   2940   3904   -606       N
ATOM     61  C8    A X   3     -23.061 -15.465 -28.274  1.00214.29           C
ANISOU   61  C8    A X   3    16001  31026  34392   2999   4449   -856       C
ATOM     62  N7    A X   3     -22.888 -14.228 -27.886  1.00215.40           N
ANISOU   62  N7    A X   3    16280  30913  34650   3568   4681  -1012       N
ATOM     63  C5    A X   3     -23.307 -13.481 -28.975  1.00217.40           C
ANISOU   63  C5    A X   3    16102  31180  35321   3947   4270   -826       C
ATOM     64  C6    A X   3     -23.370 -12.092 -29.186  1.00219.65           C
ANISOU   64  C6    A X   3    16315  31219  35921   4615   4284   -849       C
ATOM     65  N6    A X   3     -22.994 -11.190 -28.276  1.00220.20           N
ANISOU   65  N6    A X   3    16775  30963  35929   4997   4756  -1119       N
ATOM     66  N1    A X   3     -23.832 -11.654 -30.376  1.00221.69           N
ANISOU   66  N1    A X   3    16106  31571  36554   4869   3797   -580       N
ATOM     67  C2    A X   3     -24.206 -12.562 -31.286  1.00221.48           C
ANISOU   67  C2    A X   3    15706  31893  36552   4442   3319   -334       C
ATOM     68  N3    A X   3     -24.196 -13.890 -31.203  1.00219.53           N
ANISOU   68  N3    A X   3    15494  31886  36031   3777   3270   -322       N
ATOM     69  C4    A X   3     -23.731 -14.303 -30.008  1.00217.49           C
ANISOU   69  C4    A X   3    15708  31498  35430   3568   3773   -567       C
ATOM     70  P     U X   4     -21.146 -17.063 -34.370  1.00209.54           P
ANISOU   70  P     U X   4    15947  30176  33492   1932   1407    -15       P
ATOM     71  OP1   U X   4     -20.694 -18.166 -35.256  1.00205.58           O
ANISOU   71  OP1   U X   4    15719  29671  32722   1344    984     69       O
ATOM     72  OP2   U X   4     -20.162 -16.376 -33.494  1.00209.57           O
ANISOU   72  OP2   U X   4    16589  29751  33286   2271   1729   -216       O
ATOM     73  O5'   U X   4     -21.860 -15.962 -35.273  1.00209.09           O
ANISOU   73  O5'   U X   4    15303  30275  33865   2427   1062    177       O
ATOM     74  C5'   U X   4     -21.100 -15.019 -36.015  1.00206.21           C
ANISOU   74  C5'   U X   4    15307  29565  33478   2802    701    241       C
ATOM     75  C4'   U X   4     -21.741 -13.655 -35.982  1.00208.83           C
ANISOU   75  C4'   U X   4    15196  29904  34247   3506    798    318       C
ATOM     76  O4'   U X   4     -22.498 -13.509 -34.752  1.00213.20           O
ANISOU   76  O4'   U X   4    15379  30617  35009   3699   1430    171       O
ATOM     77  C3'   U X   4     -20.786 -12.468 -35.980  1.00205.77           C
ANISOU   77  C3'   U X   4    15391  28985  33807   4003    796    241       C
ATOM     78  O3'   U X   4     -20.341 -12.114 -37.280  1.00203.83           O
ANISOU   78  O3'   U X   4    15309  28607  33531   4063    197    449       O
ATOM     79  C2'   U X   4     -21.605 -11.379 -35.302  1.00211.69           C
ANISOU   79  C2'   U X   4    15689  29753  34991   4637   1230    206       C
ATOM     80  O2'   U X   4     -22.526 -10.801 -36.217  1.00217.13           O
ANISOU   80  O2'   U X   4    15695  30694  36110   4984    895    509       O
ATOM     81  C1'   U X   4     -22.393 -12.187 -34.271  1.00214.76           C
ANISOU   81  C1'   U X   4    15680  30508  35412   4363   1725     76       C
ATOM     82  N1    U X   4     -21.723 -12.228 -32.949  1.00211.99           N
ANISOU   82  N1    U X   4    15902  29879  34764   4322   2288   -249       N
ATOM     83  C2    U X   4     -21.887 -11.159 -32.087  1.00215.07           C
ANISOU   83  C2    U X   4    16301  30068  35347   4864   2790   -428       C
ATOM     84  O2    U X   4     -22.549 -10.172 -32.360  1.00219.97           O
ANISOU   84  O2    U X   4    16486  30689  36404   5412   2813   -322       O
ATOM     85  N3    U X   4     -21.236 -11.284 -30.883  1.00212.57           N
ANISOU   85  N3    U X   4    16539  29543  34684   4745   3274   -732       N
ATOM     86  C4    U X   4     -20.463 -12.345 -30.458  1.00209.27           C
ANISOU   86  C4    U X   4    16631  29107  33775   4188   3297   -833       C
ATOM     87  O4    U X   4     -19.943 -12.309 -29.342  1.00208.98           O
ANISOU   87  O4    U X   4    17046  28909  33445   4155   3739  -1086       O
ATOM     88  C5    U X   4     -20.347 -13.412 -31.403  1.00209.35           C
ANISOU   88  C5    U X   4    16594  29295  33655   3689   2787   -622       C
ATOM     89  C6    U X   4     -20.968 -13.318 -32.583  1.00211.18           C
ANISOU   89  C6    U X   4    16315  29728  34197   3754   2320   -364       C
ATOM     90  P     C X   5     -18.780 -11.854 -37.566  1.00195.70           P
ANISOU   90  P     C X   5    15206  27041  32110   4023      9    347       P
ATOM     91  OP1   C X   5     -17.996 -12.687 -36.621  1.00193.51           O
ANISOU   91  OP1   C X   5    15461  26627  31436   3629    342     87       O
ATOM     92  OP2   C X   5     -18.551 -11.988 -39.027  1.00194.85           O
ANISOU   92  OP2   C X   5    15134  26976  31923   3855   -646    593       O
ATOM     93  O5'   C X   5     -18.555 -10.326 -37.172  1.00195.78           O
ANISOU   93  O5'   C X   5    15398  26652  32339   4709    259    272       O
ATOM     94  C5'   C X   5     -19.252  -9.280 -37.835  1.00200.60           C
ANISOU   94  C5'   C X   5    15562  27282  33374   5246     71    512       C
ATOM     95  C4'   C X   5     -19.464  -8.102 -36.916  1.00205.38           C
ANISOU   95  C4'   C X   5    16163  27608  34266   5854    600    355       C
ATOM     96  O4'   C X   5     -20.066  -8.565 -35.680  1.00207.26           O
ANISOU   96  O4'   C X   5    16126  28076  34548   5764   1168    137       O
ATOM     97  C3'   C X   5     -18.202  -7.370 -36.477  1.00203.98           C
ANISOU   97  C3'   C X   5    16826  26838  33840   5997    790    108       C
ATOM     98  O3'   C X   5     -17.784  -6.398 -37.423  1.00208.78           O
ANISOU   98  O3'   C X   5    17661  27109  34555   6334    439    293       O
ATOM     99  C2'   C X   5     -18.598  -6.779 -35.129  1.00205.44           C
ANISOU   99  C2'   C X   5    16943  26911  34203   6344   1490   -169       C
ATOM    100  O2'   C X   5     -19.342  -5.582 -35.304  1.00210.36           O
ANISOU  100  O2'   C X   5    17190  27408  35328   7012   1609    -38       O
ATOM    101  C1'   C X   5     -19.536  -7.856 -34.582  1.00205.96           C
ANISOU  101  C1'   C X   5    16434  27515  34307   6028   1704   -181       C
ATOM    102  N1    C X   5     -18.847  -8.823 -33.695  1.00201.03           N
ANISOU  102  N1    C X   5    16268  26905  33209   5504   1952   -444       N
ATOM    103  C2    C X   5     -18.466  -8.437 -32.408  1.00200.90           C
ANISOU  103  C2    C X   5    16640  26656  33039   5617   2531   -783       C
ATOM    104  O2    C X   5     -18.697  -7.278 -32.031  1.00204.68           O
ANISOU  104  O2    C X   5    17102  26883  33785   6145   2852   -893       O
ATOM    105  N3    C X   5     -17.847  -9.338 -31.609  1.00201.05           N
ANISOU  105  N3    C X   5    17058  26723  32608   5148   2728   -977       N
ATOM    106  C4    C X   5     -17.612 -10.578 -32.040  1.00199.19           C
ANISOU  106  C4    C X   5    16855  26711  32116   4608   2407   -848       C
ATOM    107  N4    C X   5     -17.000 -11.427 -31.211  1.00200.14           N
ANISOU  107  N4    C X   5    17380  26852  31811   4198   2629  -1011       N
ATOM    108  C5    C X   5     -17.996 -11.001 -33.343  1.00196.51           C
ANISOU  108  C5    C X   5    16148  26581  31935   4464   1849   -542       C
ATOM    109  C6    C X   5     -18.606 -10.100 -34.122  1.00198.31           C
ANISOU  109  C6    C X   5    15970  26805  32573   4909   1629   -351       C
ATOM    110  P     U X   6     -16.254  -5.906 -37.486  1.00185.38           P
ANISOU  110  P     U X   6    15618  23586  31234   6269    375    122       P
ATOM    111  OP1   U X   6     -15.375  -7.084 -37.279  1.00182.20           O
ANISOU  111  OP1   U X   6    15633  23266  30327   5636    295    -35       O
ATOM    112  OP2   U X   6     -16.093  -5.076 -38.707  1.00184.14           O
ANISOU  112  OP2   U X   6    15527  23205  31232   6563    -73    416       O
ATOM    113  O5'   U X   6     -16.101  -4.940 -36.228  1.00183.69           O
ANISOU  113  O5'   U X   6    15683  22996  31117   6651   1022   -213       O
ATOM    114  C5'   U X   6     -15.843  -3.554 -36.395  1.00182.85           C
ANISOU  114  C5'   U X   6    15850  22394  31231   7161   1107   -214       C
ATOM    115  C4'   U X   6     -15.295  -2.941 -35.131  1.00182.70           C
ANISOU  115  C4'   U X   6    16330  22000  31087   7269   1699   -639       C
ATOM    116  O4'   U X   6     -15.960  -3.530 -33.980  1.00184.80           O
ANISOU  116  O4'   U X   6    16277  22591  31347   7167   2179   -852       O
ATOM    117  C3'   U X   6     -13.818  -3.184 -34.862  1.00175.97           C
ANISOU  117  C3'   U X   6    16267  20896  29698   6833   1648   -887       C
ATOM    118  O3'   U X   6     -12.962  -2.317 -35.585  1.00174.30           O
ANISOU  118  O3'   U X   6    16546  20225  29456   6963   1396   -825       O
ATOM    119  C2'   U X   6     -13.731  -3.024 -33.352  1.00177.17           C
ANISOU  119  C2'   U X   6    16638  20967  29711   6831   2292  -1308       C
ATOM    120  O2'   U X   6     -13.770  -1.651 -32.989  1.00181.40           O
ANISOU  120  O2'   U X   6    17385  21035  30502   7319   2661  -1478       O
ATOM    121  C1'   U X   6     -15.042  -3.675 -32.916  1.00181.29           C
ANISOU  121  C1'   U X   6    16435  21975  30473   6879   2524  -1240       C
ATOM    122  N1    U X   6     -14.868  -5.120 -32.638  1.00178.46           N
ANISOU  122  N1    U X   6    16035  22031  29739   6294   2425  -1254       N
ATOM    123  C2    U X   6     -14.950  -5.536 -31.323  1.00183.26           C
ANISOU  123  C2    U X   6    16707  22788  30135   6121   2935  -1544       C
ATOM    124  O2    U X   6     -15.165  -4.771 -30.399  1.00193.17           O
ANISOU  124  O2    U X   6    18046  23866  31484   6411   3458  -1809       O
ATOM    125  N3    U X   6     -14.775  -6.885 -31.130  1.00181.29           N
ANISOU  125  N3    U X   6    16443  22888  29551   5591   2828  -1512       N
ATOM    126  C4    U X   6     -14.528  -7.840 -32.095  1.00175.84           C
ANISOU  126  C4    U X   6    15696  22387  28728   5221   2298  -1254       C
ATOM    127  O4    U X   6     -14.393  -9.019 -31.763  1.00174.78           O
ANISOU  127  O4    U X   6    15588  22516  28306   4770   2304  -1259       O
ATOM    128  C5    U X   6     -14.454  -7.331 -33.429  1.00173.85           C
ANISOU  128  C5    U X   6    15385  21981  28689   5410   1797   -995       C
ATOM    129  C6    U X   6     -14.622  -6.023 -33.647  1.00175.34           C
ANISOU  129  C6    U X   6    15575  21850  29195   5928   1866   -989       C
ATOM    130  P     U X   7     -11.648  -2.904 -36.303  1.00160.87           P
ANISOU  130  P     U X   7    15365  18466  27291   6463    920   -773       P
ATOM    131  OP1   U X   7     -11.285  -1.994 -37.418  1.00164.50           O
ANISOU  131  OP1   U X   7    16042  18566  27896   6706    578   -544       O
ATOM    132  OP2   U X   7     -11.883  -4.345 -36.578  1.00159.39           O
ANISOU  132  OP2   U X   7    14865  18782  26912   6019    647   -634       O
ATOM    133  O5'   U X   7     -10.515  -2.790 -35.188  1.00155.66           O
ANISOU  133  O5'   U X   7    15358  17562  26225   6215   1278  -1198       O
ATOM    134  C5'   U X   7     -10.120  -1.523 -34.684  1.00157.03           C
ANISOU  134  C5'   U X   7    15945  17245  26474   6505   1618  -1443       C
ATOM    135  C4'   U X   7      -9.733  -1.597 -33.228  1.00157.80           C
ANISOU  135  C4'   U X   7    16344  17338  26275   6322   2123  -1876       C
ATOM    136  O4'   U X   7     -10.677  -2.436 -32.511  1.00159.86           O
ANISOU  136  O4'   U X   7    16114  18047  26577   6268   2377  -1903       O
ATOM    137  C3'   U X   7      -8.379  -2.221 -32.925  1.00154.01           C
ANISOU  137  C3'   U X   7    16391  16897  25230   5790   1991  -2044       C
ATOM    138  O3'   U X   7      -7.306  -1.309 -33.091  1.00152.72           O
ANISOU  138  O3'   U X   7    16809  16285  24931   5774   1948  -2186       O
ATOM    139  C2'   U X   7      -8.547  -2.701 -31.491  1.00155.84           C
ANISOU  139  C2'   U X   7    16617  17374  25223   5622   2462  -2350       C
ATOM    140  O2'   U X   7      -8.403  -1.622 -30.580  1.00158.58           O
ANISOU  140  O2'   U X   7    17294  17385  25573   5820   2942  -2714       O
ATOM    141  C1'   U X   7     -10.012  -3.143 -31.486  1.00158.67           C
ANISOU  141  C1'   U X   7    16271  18067  25948   5845   2584  -2173       C
ATOM    142  N1    U X   7     -10.174  -4.596 -31.729  1.00156.80           N
ANISOU  142  N1    U X   7    15741  18299  25536   5463   2313  -1966       N
ATOM    143  C2    U X   7      -9.650  -5.490 -30.810  1.00155.92           C
ANISOU  143  C2    U X   7    15847  18417  24980   5054   2475  -2137       C
ATOM    144  O2    U X   7      -9.044  -5.150 -29.808  1.00156.56           O
ANISOU  144  O2    U X   7    16334  18378  24773   4975   2800  -2448       O
ATOM    145  N3    U X   7      -9.853  -6.814 -31.110  1.00154.58           N
ANISOU  145  N3    U X   7    15414  18622  24696   4724   2239  -1923       N
ATOM    146  C4    U X   7     -10.518  -7.331 -32.202  1.00154.11           C
ANISOU  146  C4    U X   7    14908  18753  24896   4720   1864  -1597       C
ATOM    147  O4    U X   7     -10.617  -8.553 -32.329  1.00153.23           O
ANISOU  147  O4    U X   7    14640  18950  24631   4365   1714  -1464       O
ATOM    148  C5    U X   7     -11.037  -6.347 -33.101  1.00155.09           C
ANISOU  148  C5    U X   7    14804  18677  25444   5139   1687  -1436       C
ATOM    149  C6    U X   7     -10.853  -5.049 -32.836  1.00156.37           C
ANISOU  149  C6    U X   7    15215  18450  25749   5506   1917  -1606       C
ATOM    150  P     C X   8      -6.106  -1.640 -34.106  1.00138.53           P
ANISOU  150  P     C X   8    15355  14425  22854   5435   1416  -2010       P
ATOM    151  OP1   C X   8      -6.651  -2.473 -35.208  1.00136.95           O
ANISOU  151  OP1   C X   8    14724  14520  22792   5400    975  -1615       O
ATOM    152  OP2   C X   8      -5.418  -0.362 -34.423  1.00138.61           O
ANISOU  152  OP2   C X   8    15831  13905  22928   5586   1431  -2103       O
ATOM    153  O5'   C X   8      -5.104  -2.535 -33.248  1.00136.36           O
ANISOU  153  O5'   C X   8    15387  14393  22029   4930   1473  -2233       O
ATOM    154  C5'   C X   8      -4.250  -1.944 -32.280  1.00137.06           C
ANISOU  154  C5'   C X   8    15963  14284  21828   4797   1773  -2604       C
ATOM    155  C4'   C X   8      -3.881  -2.918 -31.188  1.00136.80           C
ANISOU  155  C4'   C X   8    15991  14628  21358   4434   1936  -2776       C
ATOM    156  O4'   C X   8      -5.074  -3.584 -30.699  1.00138.96           O
ANISOU  156  O4'   C X   8    15784  15231  21785   4541   2158  -2720       O
ATOM    157  C3'   C X   8      -2.960  -4.061 -31.586  1.00134.43           C
ANISOU  157  C3'   C X   8    15789  14589  20701   4022   1549  -2601       C
ATOM    158  O3'   C X   8      -1.594  -3.685 -31.634  1.00133.38           O
ANISOU  158  O3'   C X   8    16141  14278  20259   3788   1413  -2724       O
ATOM    159  C2'   C X   8      -3.261  -5.111 -30.525  1.00136.38           C
ANISOU  159  C2'   C X   8    15874  15250  20696   3824   1780  -2669       C
ATOM    160  O2'   C X   8      -2.594  -4.802 -29.310  1.00138.22           O
ANISOU  160  O2'   C X   8    16468  15492  20556   3658   2084  -3002       O
ATOM    161  C1'   C X   8      -4.763  -4.907 -30.314  1.00138.12           C
ANISOU  161  C1'   C X   8    15632  15525  21322   4166   2070  -2654       C
ATOM    162  N1    C X   8      -5.576  -5.847 -31.121  1.00137.40           N
ANISOU  162  N1    C X   8    15057  15692  21459   4169   1810  -2314       N
ATOM    163  C2    C X   8      -5.336  -7.221 -31.008  1.00137.37           C
ANISOU  163  C2    C X   8    14991  16028  21174   3811   1675  -2183       C
ATOM    164  O2    C X   8      -4.449  -7.625 -30.241  1.00137.83           O
ANISOU  164  O2    C X   8    15380  16180  20808   3536   1761  -2319       O
ATOM    165  N3    C X   8      -6.076  -8.085 -31.741  1.00137.16           N
ANISOU  165  N3    C X   8    14551  16222  21341   3764   1453  -1905       N
ATOM    166  C4    C X   8      -7.025  -7.627 -32.558  1.00136.96           C
ANISOU  166  C4    C X   8    14144  16143  21752   4055   1333  -1742       C
ATOM    167  N4    C X   8      -7.729  -8.519 -33.259  1.00137.13           N
ANISOU  167  N4    C X   8    13756  16424  21921   3948   1097  -1483       N
ATOM    168  C5    C X   8      -7.294  -6.234 -32.691  1.00137.57           C
ANISOU  168  C5    C X   8    14246  15894  22131   4466   1451  -1830       C
ATOM    169  C6    C X   8      -6.553  -5.390 -31.961  1.00137.89           C
ANISOU  169  C6    C X   8    14735  15664  21993   4509   1705  -2123       C
ATOM    170  P     G X   9      -0.669  -4.152 -32.864  1.00123.16           P
ANISOU  170  P     G X   9    14968  12966  18860   3577    905  -2456       P
ATOM    171  OP1   G X   9       0.555  -3.311 -32.863  1.00122.65           O
ANISOU  171  OP1   G X   9    15383  12626  18593   3433    867  -2637       O
ATOM    172  OP2   G X   9      -1.522  -4.206 -34.078  1.00120.97           O
ANISOU  172  OP2   G X   9    14354  12634  18974   3810    647  -2141       O
ATOM    173  O5'   G X   9      -0.243  -5.642 -32.492  1.00123.03           O
ANISOU  173  O5'   G X   9    14885  13377  18484   3232    801  -2360       O
ATOM    174  C5'   G X   9       0.327  -5.947 -31.227  1.00125.94           C
ANISOU  174  C5'   G X   9    15446  13950  18454   3008   1037  -2580       C
ATOM    175  C4'   G X   9       0.213  -7.417 -30.907  1.00126.47           C
ANISOU  175  C4'   G X   9    15319  14411  18322   2804    999  -2410       C
ATOM    176  O4'   G X   9      -1.185  -7.771 -30.749  1.00127.49           O
ANISOU  176  O4'   G X   9    15035  14677  18729   2981   1185  -2338       O
ATOM    177  C3'   G X   9       0.720  -8.377 -31.973  1.00123.88           C
ANISOU  177  C3'   G X   9    14955  14157  17958   2636    600  -2108       C
ATOM    178  O3'   G X   9       2.127  -8.558 -31.938  1.00123.31           O
ANISOU  178  O3'   G X   9    15209  14109  17535   2393    440  -2122       O
ATOM    179  C2'   G X   9      -0.064  -9.649 -31.675  1.00125.26           C
ANISOU  179  C2'   G X   9    14820  14641  18133   2558    680  -1951       C
ATOM    180  O2'   G X   9       0.504 -10.344 -30.575  1.00127.66           O
ANISOU  180  O2'   G X   9    15272  15193  18039   2343    844  -2012       O
ATOM    181  C1'   G X   9      -1.412  -9.076 -31.237  1.00126.79           C
ANISOU  181  C1'   G X   9    14718  14823  18635   2825    984  -2062       C
ATOM    182  N9    G X   9      -2.370  -9.001 -32.357  1.00125.22           N
ANISOU  182  N9    G X   9    14172  14547  18860   3017    793  -1861       N
ATOM    183  C8    G X   9      -2.680  -7.903 -33.124  1.00123.61           C
ANISOU  183  C8    G X   9    13929  14059  18978   3296    689  -1849       C
ATOM    184  N7    G X   9      -3.570  -8.157 -34.044  1.00122.86           N
ANISOU  184  N7    G X   9    13467  14020  19194   3408    490  -1616       N
ATOM    185  C5    G X   9      -3.867  -9.503 -33.876  1.00124.06           C
ANISOU  185  C5    G X   9    13416  14494  19227   3160    477  -1497       C
ATOM    186  C6    G X   9      -4.764 -10.346 -34.582  1.00124.39           C
ANISOU  186  C6    G X   9    13056  14743  19464   3092    300  -1265       C
ATOM    187  O6    G X   9      -5.504 -10.063 -35.532  1.00123.61           O
ANISOU  187  O6    G X   9    12662  14628  19677   3250     84  -1100       O
ATOM    188  N1    G X   9      -4.750 -11.643 -34.078  1.00126.23           N
ANISOU  188  N1    G X   9    13250  15234  19479   2790    391  -1225       N
ATOM    189  C2    G X   9      -3.975 -12.076 -33.030  1.00127.57           C
ANISOU  189  C2    G X   9    13716  15470  19286   2613    608  -1352       C
ATOM    190  N2    G X   9      -4.103 -13.366 -32.690  1.00129.63           N
ANISOU  190  N2    G X   9    13905  15958  19392   2348    678  -1251       N
ATOM    191  N3    G X   9      -3.136 -11.301 -32.364  1.00127.30           N
ANISOU  191  N3    G X   9    14028  15293  19046   2676    743  -1555       N
ATOM    192  C4    G X   9      -3.134 -10.037 -32.838  1.00125.51           C
ANISOU  192  C4    G X   9    13859  14800  19031   2935    674  -1634       C
ATOM    193  P     G X  10       3.021  -8.197 -33.225  1.00108.40           P
ANISOU  193  P     G X  10    13508  11982  15696   2347     78  -2002       P
ATOM    194  OP1   G X  10       2.877  -6.742 -33.482  1.00108.73           O
ANISOU  194  OP1   G X  10    13677  11675  15958   2545    135  -2161       O
ATOM    195  OP2   G X  10       2.687  -9.167 -34.299  1.00104.81           O
ANISOU  195  OP2   G X  10    12847  11594  15384   2316   -183  -1705       O
ATOM    196  O5'   G X  10       4.522  -8.472 -32.757  1.00109.24           O
ANISOU  196  O5'   G X  10    13913  12221  15371   2068     11  -2062       O
ATOM    197  C5'   G X  10       4.799  -9.216 -31.575  1.00112.35           C
ANISOU  197  C5'   G X  10    14323  12936  15429   1914    178  -2108       C
ATOM    198  C4'   G X  10       6.091  -8.787 -30.917  1.00113.69           C
ANISOU  198  C4'   G X  10    14788  13182  15227   1716    177  -2278       C
ATOM    199  O4'   G X  10       7.026  -9.903 -30.888  1.00113.74           O
ANISOU  199  O4'   G X  10    14816  13448  14951   1527     12  -2072       O
ATOM    200  C3'   G X  10       6.829  -7.626 -31.587  1.00111.31           C
ANISOU  200  C3'   G X  10    14718  12581  14993   1694     38  -2400       C
ATOM    201  O3'   G X  10       7.427  -6.804 -30.584  1.00114.25           O
ANISOU  201  O3'   G X  10    15330  12987  15095   1557    207  -2706       O
ATOM    202  C2'   G X  10       7.927  -8.336 -32.375  1.00108.46           C
ANISOU  202  C2'   G X  10    14405  12304  14502   1530   -267  -2171       C
ATOM    203  O2'   G X  10       9.060  -7.542 -32.652  1.00113.38           O
ANISOU  203  O2'   G X  10    15266  12807  15005   1383   -388  -2280       O
ATOM    204  C1'   G X  10       8.261  -9.497 -31.445  1.00112.53           C
ANISOU  204  C1'   G X  10    14854  13213  14689   1398   -208  -2074       C
ATOM    205  N9    G X  10       8.884 -10.645 -32.111  1.00115.94           N
ANISOU  205  N9    G X  10    15228  13761  15064   1322   -424  -1779       N
ATOM    206  C8    G X  10       8.850 -10.937 -33.454  1.00114.84           C
ANISOU  206  C8    G X  10    15041  13432  15161   1369   -630  -1591       C
ATOM    207  N7    G X  10       9.504 -12.024 -33.760  1.00116.43           N
ANISOU  207  N7    G X  10    15225  13771  15242   1283   -749  -1369       N
ATOM    208  C5    G X  10      10.007 -12.477 -32.549  1.00119.25           C
ANISOU  208  C5    G X  10    15603  14434  15274   1194   -633  -1377       C
ATOM    209  C6    G X  10      10.799 -13.617 -32.254  1.00121.67           C
ANISOU  209  C6    G X  10    15897  14984  15346   1118   -674  -1158       C
ATOM    210  O6    G X  10      11.227 -14.481 -33.029  1.00122.58           O
ANISOU  210  O6    G X  10    15996  15065  15514   1115   -794   -933       O
ATOM    211  N1    G X  10      11.087 -13.702 -30.896  1.00125.96           N
ANISOU  211  N1    G X  10    16464  15834  15561   1049   -543  -1215       N
ATOM    212  C2    G X  10      10.668 -12.806 -29.943  1.00128.44           C
ANISOU  212  C2    G X  10    16828  16208  15764   1026   -374  -1488       C
ATOM    213  N2    G X  10      11.051 -13.063 -28.684  1.00134.55           N
ANISOU  213  N2    G X  10    17637  17325  16162    927   -273  -1503       N
ATOM    214  N3    G X  10       9.929 -11.739 -30.205  1.00125.64           N
ANISOU  214  N3    G X  10    16499  15593  15644   1102   -298  -1721       N
ATOM    215  C4    G X  10       9.637 -11.636 -31.520  1.00120.54           C
ANISOU  215  C4    G X  10    15810  14653  15339   1197   -443  -1634       C
ATOM    216  P     G X  11       7.717  -5.250 -30.876  1.00116.02           P
ANISOU  216  P     G X  11    15818  12817  15446   1571    249  -2964       P
ATOM    217  OP1   G X  11       7.438  -4.491 -29.631  1.00118.89           O
ANISOU  217  OP1   G X  11    16330  13181  15663   1547    593  -3325       O
ATOM    218  OP2   G X  11       7.023  -4.877 -32.135  1.00113.84           O
ANISOU  218  OP2   G X  11    15448  12191  15617   1821    133  -2804       O
ATOM    219  O5'   G X  11       9.287  -5.194 -31.143  1.00116.15           O
ANISOU  219  O5'   G X  11    16036  12916  15179   1271      8  -2951       O
ATOM    220  C5'   G X  11      10.147  -4.439 -30.301  1.00117.03           C
ANISOU  220  C5'   G X  11    16402  13089  14974   1018    104  -3252       C
ATOM    221  C4'   G X  11      11.031  -5.334 -29.468  1.00116.70           C
ANISOU  221  C4'   G X  11    16318  13547  14476    770     24  -3193       C
ATOM    222  O4'   G X  11      10.761  -6.721 -29.790  1.00115.64           O
ANISOU  222  O4'   G X  11    15924  13629  14386    883   -101  -2838       O
ATOM    223  C3'   G X  11      12.530  -5.182 -29.681  1.00115.92           C
ANISOU  223  C3'   G X  11    16341  13580  14124    474   -206  -3188       C
ATOM    224  O3'   G X  11      13.078  -4.108 -28.931  1.00118.08           O
ANISOU  224  O3'   G X  11    16869  13838  14159    222    -85  -3555       O
ATOM    225  C2'   G X  11      13.076  -6.543 -29.261  1.00116.80           C
ANISOU  225  C2'   G X  11    16262  14177  13940    397   -341  -2922       C
ATOM    226  O2'   G X  11      13.220  -6.611 -27.850  1.00120.36           O
ANISOU  226  O2'   G X  11    16758  14988  13984    237   -198  -3090       O
ATOM    227  C1'   G X  11      11.941  -7.484 -29.676  1.00115.95           C
ANISOU  227  C1'   G X  11    15937  14006  14112    685   -301  -2667       C
ATOM    228  N9    G X  11      12.192  -8.165 -30.962  1.00112.43           N
ANISOU  228  N9    G X  11    15378  13457  13883    766   -538  -2354       N
ATOM    229  C8    G X  11      11.968  -7.669 -32.223  1.00108.64           C
ANISOU  229  C8    G X  11    14932  12604  13745    872   -646  -2306       C
ATOM    230  N7    G X  11      12.277  -8.512 -33.170  1.00105.80           N
ANISOU  230  N7    G X  11    14472  12256  13471    899   -838  -2024       N
ATOM    231  C5    G X  11      12.729  -9.638 -32.494  1.00109.48           C
ANISOU  231  C5    G X  11    14831  13097  13669    832   -845  -1869       C
ATOM    232  C6    G X  11      13.203 -10.879 -32.993  1.00110.69           C
ANISOU  232  C6    G X  11    14873  13392  13793    842   -976  -1564       C
ATOM    233  O6    G X  11      13.324 -11.243 -34.169  1.00107.62           O
ANISOU  233  O6    G X  11    14464  12834  13591    887  -1113  -1393       O
ATOM    234  N1    G X  11      13.563 -11.740 -31.961  1.00117.32           N
ANISOU  234  N1    G X  11    15641  14600  14336    794   -919  -1458       N
ATOM    235  C2    G X  11      13.476 -11.447 -30.623  1.00122.61           C
ANISOU  235  C2    G X  11    16341  15511  14733    718   -773  -1628       C
ATOM    236  N2    G X  11      13.871 -12.413 -29.780  1.00126.52           N
ANISOU  236  N2    G X  11    16762  16370  14939    686   -754  -1448       N
ATOM    237  N3    G X  11      13.035 -10.294 -30.145  1.00121.49           N
ANISOU  237  N3    G X  11    16315  15252  14594    680   -640  -1947       N
ATOM    238  C4    G X  11      12.683  -9.440 -31.130  1.00114.09           C
ANISOU  238  C4    G X  11    15448  13921  13980    752   -676  -2050       C
ATOM    239  P     G X  12      13.550  -2.752 -29.655  1.00128.37           P
ANISOU  239  P     G X  12    18438  14697  15639    108   -105  -3758       P
ATOM    240  OP1   G X  12      13.284  -1.626 -28.723  1.00130.34           O
ANISOU  240  OP1   G X  12    18959  14781  15785     -5    195  -4197       O
ATOM    241  OP2   G X  12      12.968  -2.726 -31.021  1.00125.42           O
ANISOU  241  OP2   G X  12    17994  13934  15725    391   -203  -3522       O
ATOM    242  O5'   G X  12      15.131  -2.907 -29.788  1.00126.80           O
ANISOU  242  O5'   G X  12    18253  14794  15130   -250   -367  -3697       O
ATOM    243  C5'   G X  12      15.984  -2.710 -28.668  1.00128.83           C
ANISOU  243  C5'   G X  12    18597  15431  14922   -607   -352  -3927       C
ATOM    244  C4'   G X  12      16.911  -3.883 -28.474  1.00127.07           C
ANISOU  244  C4'   G X  12    18123  15762  14394   -721   -602  -3634       C
ATOM    245  O4'   G X  12      16.182  -5.108 -28.736  1.00125.07           O
ANISOU  245  O4'   G X  12    17631  15588  14303   -393   -627  -3288       O
ATOM    246  C3'   G X  12      18.109  -3.946 -29.412  1.00124.92           C
ANISOU  246  C3'   G X  12    17782  15534  14146   -876   -868  -3454       C
ATOM    247  O3'   G X  12      19.201  -3.167 -28.952  1.00127.85           O
ANISOU  247  O3'   G X  12    18280  16084  14212  -1294   -923  -3706       O
ATOM    248  C2'   G X  12      18.415  -5.438 -29.476  1.00122.96           C
ANISOU  248  C2'   G X  12    17227  15688  13802   -737  -1042  -3044       C
ATOM    249  O2'   G X  12      19.162  -5.847 -28.340  1.00125.50           O
ANISOU  249  O2'   G X  12    17452  16574  13658   -955  -1111  -3046       O
ATOM    250  C1'   G X  12      17.016  -6.045 -29.379  1.00121.72           C
ANISOU  250  C1'   G X  12    17008  15385  13856   -391   -880  -2939       C
ATOM    251  N9    G X  12      16.439  -6.348 -30.702  1.00116.94           N
ANISOU  251  N9    G X  12    16339  14409  13684   -122   -934  -2714       N
ATOM    252  C8    G X  12      16.046  -5.456 -31.670  1.00114.72           C
ANISOU  252  C8    G X  12    16204  13641  13745    -44   -912  -2804       C
ATOM    253  N7    G X  12      15.571  -6.036 -32.738  1.00112.32           N
ANISOU  253  N7    G X  12    15792  13148  13738    182   -999  -2541       N
ATOM    254  C5    G X  12      15.655  -7.393 -32.457  1.00112.53           C
ANISOU  254  C5    G X  12    15605  13523  13630    252  -1058  -2282       C
ATOM    255  C6    G X  12      15.289  -8.518 -33.237  1.00110.02           C
ANISOU  255  C6    G X  12    15126  13182  13493    444  -1140  -1966       C
ATOM    256  O6    G X  12      14.798  -8.544 -34.372  1.00106.65           O
ANISOU  256  O6    G X  12    14698  12458  13368    580  -1203  -1851       O
ATOM    257  N1    G X  12      15.547  -9.709 -32.565  1.00110.81           N
ANISOU  257  N1    G X  12    15072  13658  13372    455  -1144  -1774       N
ATOM    258  C2    G X  12      16.083  -9.810 -31.306  1.00114.00           C
ANISOU  258  C2    G X  12    15458  14449  13406    313  -1103  -1844       C
ATOM    259  N2    G X  12      16.253 -11.052 -30.831  1.00114.10           N
ANISOU  259  N2    G X  12    15322  14776  13254    377  -1114  -1583       N
ATOM    260  N3    G X  12      16.429  -8.768 -30.569  1.00115.62           N
ANISOU  260  N3    G X  12    15799  14726  13405    110  -1051  -2146       N
ATOM    261  C4    G X  12      16.191  -7.602 -31.204  1.00114.89           C
ANISOU  261  C4    G X  12    15876  14235  13544     86  -1020  -2364       C
ATOM    262  P     C X  13      19.785  -1.962 -29.842  1.00138.07           P
ANISOU  262  P     C X  13    19798  16968  15695  -1511   -945  -3882       P
ATOM    263  OP1   C X  13      20.460  -1.008 -28.925  1.00139.23           O
ANISOU  263  OP1   C X  13    20149  17259  15493  -1961   -878  -4284       O
ATOM    264  OP2   C X  13      18.705  -1.481 -30.740  1.00138.45           O
ANISOU  264  OP2   C X  13    19994  16395  16214  -1192   -805  -3871       O
ATOM    265  O5'   C X  13      20.911  -2.650 -30.735  1.00135.15           O
ANISOU  265  O5'   C X  13    19188  16835  15330  -1574  -1226  -3541       O
ATOM    266  C5'   C X  13      21.902  -1.871 -31.393  1.00133.22           C
ANISOU  266  C5'   C X  13    19041  16468  15109  -1876  -1313  -3626       C
ATOM    267  C4'   C X  13      23.288  -2.246 -30.930  1.00133.44           C
ANISOU  267  C4'   C X  13    18839  17101  14760  -2209  -1514  -3564       C
ATOM    268  O4'   C X  13      23.343  -3.668 -30.685  1.00132.21           O
ANISOU  268  O4'   C X  13    18354  17386  14495  -1967  -1640  -3205       O
ATOM    269  C3'   C X  13      24.425  -1.981 -31.910  1.00131.19           C
ANISOU  269  C3'   C X  13    18489  16805  14552  -2430  -1659  -3465       C
ATOM    270  O3'   C X  13      24.916  -0.655 -31.805  1.00138.59           O
ANISOU  270  O3'   C X  13    19688  17554  15415  -2855  -1587  -3828       O
ATOM    271  C2'   C X  13      25.483  -3.013 -31.515  1.00128.00           C
ANISOU  271  C2'   C X  13    17689  17090  13853  -2507  -1876  -3203       C
ATOM    272  O2'   C X  13      26.330  -2.501 -30.498  1.00127.25           O
ANISOU  272  O2'   C X  13    17565  17436  13348  -2959  -1945  -3449       O
ATOM    273  C1'   C X  13      24.643  -4.150 -30.923  1.00129.02           C
ANISOU  273  C1'   C X  13    17678  17403  13938  -2130  -1852  -2991       C
ATOM    274  N1    C X  13      24.571  -5.352 -31.784  1.00127.20           N
ANISOU  274  N1    C X  13    17226  17167  13938  -1761  -1927  -2566       N
ATOM    275  C2    C X  13      25.493  -6.371 -31.535  1.00127.27           C
ANISOU  275  C2    C X  13    16894  17716  13745  -1741  -2090  -2265       C
ATOM    276  O2    C X  13      26.321  -6.213 -30.625  1.00128.21           O
ANISOU  276  O2    C X  13    16884  18331  13500  -2029  -2197  -2346       O
ATOM    277  N3    C X  13      25.463  -7.496 -32.282  1.00126.31           N
ANISOU  277  N3    C X  13    16597  17566  13827  -1410  -2121  -1895       N
ATOM    278  C4    C X  13      24.553  -7.622 -33.248  1.00125.40           C
ANISOU  278  C4    C X  13    16631  16947  14070  -1150  -2022  -1834       C
ATOM    279  N4    C X  13      24.560  -8.749 -33.964  1.00125.45           N
ANISOU  279  N4    C X  13    16487  16934  14245   -868  -2043  -1497       N
ATOM    280  C5    C X  13      23.597  -6.600 -33.523  1.00124.87           C
ANISOU  280  C5    C X  13    16873  16374  14200  -1165  -1894  -2110       C
ATOM    281  C6    C X  13      23.636  -5.491 -32.771  1.00125.83           C
ANISOU  281  C6    C X  13    17171  16491  14149  -1451  -1838  -2463       C
ATOM    282  P     A X  14      24.243   0.568 -32.602  1.00147.90           P
ANISOU  282  P     A X  14    21282  17955  16959  -2825  -1386  -4032       P
ATOM    283  OP1   A X  14      22.768   0.409 -32.578  1.00145.91           O
ANISOU  283  OP1   A X  14    21142  17340  16955  -2375  -1225  -4006       O
ATOM    284  OP2   A X  14      24.939   0.728 -33.903  1.00145.60           O
ANISOU  284  OP2   A X  14    20972  17474  16874  -2898  -1480  -3843       O
ATOM    285  O5'   A X  14      24.591   1.823 -31.683  1.00150.46           O
ANISOU  285  O5'   A X  14    21905  18232  17031  -3314  -1246  -4528       O
ATOM    286  C5'   A X  14      24.276   1.800 -30.298  1.00148.84           C
ANISOU  286  C5'   A X  14    21734  18323  16497  -3412  -1162  -4782       C
ATOM    287  C4'   A X  14      25.351   2.430 -29.446  1.00148.82           C
ANISOU  287  C4'   A X  14    21781  18702  16063  -4026  -1213  -5112       C
ATOM    288  O4'   A X  14      25.398   1.778 -28.149  1.00151.17           O
ANISOU  288  O4'   A X  14    21894  19624  15919  -4096  -1286  -5151       O
ATOM    289  C3'   A X  14      26.784   2.333 -29.946  1.00144.74           C
ANISOU  289  C3'   A X  14    21012  18555  15429  -4380  -1457  -4965       C
ATOM    290  O3'   A X  14      27.092   3.270 -30.964  1.00143.19           O
ANISOU  290  O3'   A X  14    21054  17841  15511  -4557  -1377  -5048       O
ATOM    291  C2'   A X  14      27.585   2.544 -28.667  1.00145.22           C
ANISOU  291  C2'   A X  14    21003  19226  14947  -4904  -1549  -5247       C
ATOM    292  O2'   A X  14      27.624   3.920 -28.320  1.00145.21           O
ANISOU  292  O2'   A X  14    21437  18868  14868  -5357  -1344  -5757       O
ATOM    293  C1'   A X  14      26.718   1.812 -27.644  1.00148.37           C
ANISOU  293  C1'   A X  14    21346  19879  15149  -4605  -1502  -5218       C
ATOM    294  N9    A X  14      27.197   0.436 -27.420  1.00145.59           N
ANISOU  294  N9    A X  14    20506  20208  14602  -4416  -1772  -4785       N
ATOM    295  C8    A X  14      26.667  -0.754 -27.855  1.00143.96           C
ANISOU  295  C8    A X  14    20062  20021  14616  -3873  -1825  -4347       C
ATOM    296  N7    A X  14      27.359  -1.805 -27.480  1.00142.67           N
ANISOU  296  N7    A X  14    19496  20515  14198  -3833  -2061  -4022       N
ATOM    297  C5    A X  14      28.417  -1.271 -26.755  1.00143.34           C
ANISOU  297  C5    A X  14    19512  21093  13858  -4384  -2201  -4246       C
ATOM    298  C6    A X  14      29.509  -1.856 -26.087  1.00143.00           C
ANISOU  298  C6    A X  14    19074  21864  13396  -4609  -2482  -4062       C
ATOM    299  N6    A X  14      29.732  -3.171 -26.036  1.00141.47           N
ANISOU  299  N6    A X  14    18487  22104  13161  -4256  -2654  -3579       N
ATOM    300  N1    A X  14      30.380  -1.032 -25.462  1.00143.44           N
ANISOU  300  N1    A X  14    19150  22280  13072  -5221  -2581  -4388       N
ATOM    301  C2    A X  14      30.162   0.288 -25.509  1.00143.44           C
ANISOU  301  C2    A X  14    19582  21796  13122  -5586  -2377  -4883       C
ATOM    302  N3    A X  14      29.176   0.954 -26.103  1.00142.79           N
ANISOU  302  N3    A X  14    19918  20897  13437  -5393  -2082  -5087       N
ATOM    303  C4    A X  14      28.329   0.107 -26.714  1.00143.95           C
ANISOU  303  C4    A X  14    19991  20758  13945  -4774  -2023  -4734       C
ATOM    304  P     G X  15      28.615   3.472 -31.444  1.00151.64           P
ANISOU  304  P     G X  15    21923  19236  16457  -5039  -1563  -4996       P
ATOM    305  OP1   G X  15      28.737   4.827 -32.038  1.00154.30           O
ANISOU  305  OP1   G X  15    22684  18953  16989  -5358  -1374  -5275       O
ATOM    306  OP2   G X  15      29.008   2.284 -32.244  1.00149.23           O
ANISOU  306  OP2   G X  15    21189  19231  16279  -4716  -1767  -4496       O
ATOM    307  O5'   G X  15      29.457   3.458 -30.091  1.00152.58           O
ANISOU  307  O5'   G X  15    21859  20093  16022  -5537  -1703  -5230       O
ATOM    308  C5'   G X  15      30.760   4.015 -30.038  1.00153.50           C
ANISOU  308  C5'   G X  15    21875  20541  15909  -6157  -1822  -5387       C
ATOM    309  C4'   G X  15      31.656   3.262 -29.088  1.00152.64           C
ANISOU  309  C4'   G X  15    21296  21376  15324  -6384  -2107  -5284       C
ATOM    310  O4'   G X  15      30.900   2.243 -28.379  1.00150.07           O
ANISOU  310  O4'   G X  15    20825  21320  14876  -5930  -2151  -5089       O
ATOM    311  C3'   G X  15      32.790   2.490 -29.741  1.00150.26           C
ANISOU  311  C3'   G X  15    20463  21582  15048  -6379  -2363  -4870       C
ATOM    312  O3'   G X  15      33.892   3.309 -30.078  1.00154.56           O
ANISOU  312  O3'   G X  15    20978  22216  15534  -6968  -2402  -5045       O
ATOM    313  C2'   G X  15      33.098   1.417 -28.709  1.00147.60           C
ANISOU  313  C2'   G X  15    19689  22077  14317  -6279  -2608  -4649       C
ATOM    314  O2'   G X  15      33.838   1.959 -27.625  1.00148.01           O
ANISOU  314  O2'   G X  15    19686  22681  13869  -6903  -2735  -4969       O
ATOM    315  C1'   G X  15      31.692   1.083 -28.213  1.00146.16           C
ANISOU  315  C1'   G X  15    19774  21573  14186  -5822  -2443  -4680       C
ATOM    316  N9    G X  15      31.074   0.003 -29.005  1.00141.45           N
ANISOU  316  N9    G X  15    19024  20768  13954  -5150  -2433  -4225       N
ATOM    317  C8    G X  15      29.966   0.143 -29.803  1.00138.56           C
ANISOU  317  C8    G X  15    18968  19659  14019  -4751  -2215  -4207       C
ATOM    318  N7    G X  15      29.615  -0.959 -30.401  1.00135.56           N
ANISOU  318  N7    G X  15    18374  19261  13873  -4235  -2260  -3788       N
ATOM    319  C5    G X  15      30.549  -1.891 -29.972  1.00135.48           C
ANISOU  319  C5    G X  15    17896  19988  13593  -4259  -2498  -3502       C
ATOM    320  C6    G X  15      30.672  -3.267 -30.292  1.00132.56           C
ANISOU  320  C6    G X  15    17159  19888  13318  -3816  -2611  -3016       C
ATOM    321  O6    G X  15      29.959  -3.949 -31.038  1.00128.89           O
ANISOU  321  O6    G X  15    16725  19065  13181  -3349  -2525  -2767       O
ATOM    322  N1    G X  15      31.755  -3.848 -29.644  1.00132.92           N
ANISOU  322  N1    G X  15    16772  20704  13026  -3969  -2843  -2821       N
ATOM    323  C2    G X  15      32.612  -3.190 -28.797  1.00135.06           C
ANISOU  323  C2    G X  15    16949  21476  12892  -4514  -2983  -3067       C
ATOM    324  N2    G X  15      33.599  -3.928 -28.269  1.00134.77           N
ANISOU  324  N2    G X  15    16429  22211  12568  -4561  -3232  -2780       N
ATOM    325  N3    G X  15      32.508  -1.906 -28.489  1.00137.79           N
ANISOU  325  N3    G X  15    17649  21583  13122  -4981  -2882  -3553       N
ATOM    326  C4    G X  15      31.460  -1.318 -29.107  1.00138.70           C
ANISOU  326  C4    G X  15    18212  20900  13587  -4809  -2625  -3746       C
ATOM    327  P     G X  16      34.370   3.406 -31.608  1.00151.30           P
ANISOU  327  P     G X  16    20504  21450  15534  -6899  -2358  -4802       P
ATOM    328  OP1   G X  16      34.728   4.817 -31.899  1.00153.91           O
ANISOU  328  OP1   G X  16    21218  21351  15908  -7480  -2193  -5195       O
ATOM    329  OP2   G X  16      33.358   2.713 -32.447  1.00149.16           O
ANISOU  329  OP2   G X  16    20318  20697  15660  -6193  -2260  -4477       O
ATOM    330  O5'   G X  16      35.699   2.536 -31.633  1.00146.78           O
ANISOU  330  O5'   G X  16    19255  21736  14780  -7006  -2646  -4459       O
ATOM    331  C5'   G X  16      36.611   2.596 -30.549  1.00147.15           C
ANISOU  331  C5'   G X  16    18989  22569  14353  -7504  -2865  -4600       C
ATOM    332  C4'   G X  16      37.294   1.272 -30.331  1.00144.36           C
ANISOU  332  C4'   G X  16    17974  23018  13858  -7221  -3139  -4128       C
ATOM    333  O4'   G X  16      36.350   0.294 -29.820  1.00140.69           O
ANISOU  333  O4'   G X  16    17509  22579  13368  -6634  -3155  -3909       O
ATOM    334  C3'   G X  16      37.858   0.605 -31.571  1.00141.43           C
ANISOU  334  C3'   G X  16    17260  22641  13835  -6910  -3149  -3700       C
ATOM    335  O3'   G X  16      39.079   1.172 -32.010  1.00141.40           O
ANISOU  335  O3'   G X  16    17017  22899  13810  -7435  -3200  -3762       O
ATOM    336  C2'   G X  16      37.967  -0.847 -31.132  1.00140.94           C
ANISOU  336  C2'   G X  16    16708  23177  13665  -6411  -3344  -3242       C
ATOM    337  O2'   G X  16      39.090  -1.032 -30.282  1.00145.54           O
ANISOU  337  O2'   G X  16    16779  24670  13847  -6768  -3622  -3179       O
ATOM    338  C1'   G X  16      36.698  -0.994 -30.292  1.00139.03           C
ANISOU  338  C1'   G X  16    16826  22695  13306  -6141  -3277  -3375       C
ATOM    339  N9    G X  16      35.581  -1.537 -31.089  1.00134.25           N
ANISOU  339  N9    G X  16    16471  21430  13108  -5514  -3086  -3179       N
ATOM    340  C8    G X  16      34.444  -0.895 -31.516  1.00133.10           C
ANISOU  340  C8    G X  16    16872  20480  13222  -5389  -2844  -3415       C
ATOM    341  N7    G X  16      33.652  -1.667 -32.212  1.00131.31           N
ANISOU  341  N7    G X  16    16697  19880  13315  -4812  -2751  -3132       N
ATOM    342  C5    G X  16      34.305  -2.892 -32.250  1.00130.07           C
ANISOU  342  C5    G X  16    16038  20266  13117  -4540  -2913  -2701       C
ATOM    343  C6    G X  16      33.938  -4.122 -32.860  1.00128.38           C
ANISOU  343  C6    G X  16    15670  19958  13152  -3950  -2885  -2286       C
ATOM    344  O6    G X  16      32.923  -4.388 -33.515  1.00128.36           O
ANISOU  344  O6    G X  16    15931  19393  13447  -3568  -2734  -2217       O
ATOM    345  N1    G X  16      34.898  -5.107 -32.647  1.00127.58           N
ANISOU  345  N1    G X  16    15043  20510  12924  -3829  -3054  -1925       N
ATOM    346  C2    G X  16      36.062  -4.937 -31.940  1.00129.22           C
ANISOU  346  C2    G X  16    14871  21428  12801  -4216  -3257  -1935       C
ATOM    347  N2    G X  16      36.866  -6.005 -31.844  1.00130.16           N
ANISOU  347  N2    G X  16    14470  22119  12866  -3974  -3399  -1515       N
ATOM    348  N3    G X  16      36.414  -3.799 -31.369  1.00130.90           N
ANISOU  348  N3    G X  16    15203  21780  12754  -4806  -3313  -2328       N
ATOM    349  C4    G X  16      35.497  -2.826 -31.562  1.00131.29           C
ANISOU  349  C4    G X  16    15806  21150  12926  -4939  -3120  -2707       C
ATOM    350  P     G X  17      39.422   1.194 -33.579  1.00136.59           P
ANISOU  350  P     G X  17    16390  21871  13639  -7301  -3039  -3551       P
ATOM    351  OP1   G X  17      40.576   2.103 -33.798  1.00141.57           O
ANISOU  351  OP1   G X  17    16888  22719  14182  -8006  -3052  -3756       O
ATOM    352  OP2   G X  17      38.154   1.424 -34.318  1.00131.87           O
ANISOU  352  OP2   G X  17    16365  20352  13389  -6912  -2790  -3598       O
ATOM    353  O5'   G X  17      39.891  -0.296 -33.880  1.00134.14           O
ANISOU  353  O5'   G X  17    15479  22072  13418  -6756  -3173  -2997       O
ATOM    354  C5'   G X  17      40.804  -0.957 -33.017  1.00137.67           C
ANISOU  354  C5'   G X  17    15315  23448  13548  -6836  -3446  -2798       C
ATOM    355  C4'   G X  17      40.961  -2.407 -33.394  1.00134.67           C
ANISOU  355  C4'   G X  17    14498  23332  13340  -6176  -3493  -2258       C
ATOM    356  O4'   G X  17      39.817  -3.173 -32.937  1.00131.61           O
ANISOU  356  O4'   G X  17    14323  22725  12957  -5630  -3477  -2132       O
ATOM    357  C3'   G X  17      41.020  -2.695 -34.882  1.00132.29           C
ANISOU  357  C3'   G X  17    14228  22561  13475  -5868  -3276  -2041       C
ATOM    358  O3'   G X  17      42.290  -2.424 -35.443  1.00135.38           O
ANISOU  358  O3'   G X  17    14227  23305  13908  -6220  -3283  -1982       O
ATOM    359  C2'   G X  17      40.609  -4.159 -34.950  1.00130.67           C
ANISOU  359  C2'   G X  17    13823  22423  13403  -5129  -3281  -1600       C
ATOM    360  O2'   G X  17      41.692  -5.002 -34.586  1.00132.40           O
ANISOU  360  O2'   G X  17    13364  23443  13499  -5023  -3459  -1248       O
ATOM    361  C1'   G X  17      39.553  -4.225 -33.844  1.00129.77           C
ANISOU  361  C1'   G X  17    14004  22235  13069  -5006  -3357  -1741       C
ATOM    362  N9    G X  17      38.185  -4.068 -34.373  1.00127.14           N
ANISOU  362  N9    G X  17    14259  21059  12990  -4714  -3144  -1869       N
ATOM    363  C8    G X  17      37.361  -2.974 -34.255  1.00126.35           C
ANISOU  363  C8    G X  17    14705  20416  12886  -4975  -3034  -2281       C
ATOM    364  N7    G X  17      36.201  -3.144 -34.832  1.00122.75           N
ANISOU  364  N7    G X  17    14635  19304  12703  -4576  -2866  -2257       N
ATOM    365  C5    G X  17      36.263  -4.425 -35.363  1.00122.49           C
ANISOU  365  C5    G X  17    14322  19374  12845  -4061  -2863  -1831       C
ATOM    366  C6    G X  17      35.304  -5.166 -36.102  1.00120.41           C
ANISOU  366  C6    G X  17    14259  18617  12875  -3530  -2726  -1632       C
ATOM    367  O6    G X  17      34.166  -4.826 -36.449  1.00118.97           O
ANISOU  367  O6    G X  17    14514  17824  12864  -3388  -2600  -1773       O
ATOM    368  N1    G X  17      35.783  -6.427 -36.443  1.00121.46           N
ANISOU  368  N1    G X  17    14013  19037  13100  -3146  -2742  -1226       N
ATOM    369  C2    G X  17      37.024  -6.915 -36.117  1.00124.57           C
ANISOU  369  C2    G X  17    13874  20111  13348  -3212  -2871  -1005       C
ATOM    370  N2    G X  17      37.301  -8.158 -36.538  1.00126.02           N
ANISOU  370  N2    G X  17    13770  20430  13684  -2756  -2825   -609       N
ATOM    371  N3    G X  17      37.926  -6.236 -35.429  1.00126.73           N
ANISOU  371  N3    G X  17    13906  20897  13348  -3693  -3027  -1161       N
ATOM    372  C4    G X  17      37.482  -5.008 -35.087  1.00125.42           C
ANISOU  372  C4    G X  17    14130  20457  13066  -4119  -3015  -1586       C
ATOM    373  P     U X  18      42.397  -1.713 -36.878  1.00132.92           P
ANISOU  373  P     U X  18    14213  22365  13926  -6394  -3014  -2085       P
ATOM    374  OP1   U X  18      41.085  -1.085 -37.177  1.00129.30           O
ANISOU  374  OP1   U X  18    14485  21032  13610  -6307  -2843  -2339       O
ATOM    375  OP2   U X  18      43.631  -0.888 -36.905  1.00138.45           O
ANISOU  375  OP2   U X  18    14625  23479  14501  -7080  -3060  -2248       O
ATOM    376  O5'   U X  18      42.588  -2.933 -37.880  1.00129.60           O
ANISOU  376  O5'   U X  18    13507  21929  13807  -5781  -2896  -1625       O
ATOM    377  C5'   U X  18      43.218  -4.130 -37.451  1.00130.77           C
ANISOU  377  C5'   U X  18    13038  22758  13891  -5421  -3038  -1238       C
ATOM    378  C4'   U X  18      42.769  -5.305 -38.279  1.00126.32           C
ANISOU  378  C4'   U X  18    12495  21873  13629  -4720  -2867   -886       C
ATOM    379  O4'   U X  18      41.503  -5.809 -37.786  1.00123.17           O
ANISOU  379  O4'   U X  18    12447  21138  13215  -4305  -2891   -870       O
ATOM    380  C3'   U X  18      42.502  -5.004 -39.742  1.00124.81           C
ANISOU  380  C3'   U X  18    12678  20995  13749  -4677  -2584   -930       C
ATOM    381  O3'   U X  18      43.692  -4.966 -40.509  1.00127.73           O
ANISOU  381  O3'   U X  18    12663  21645  14223  -4862  -2475   -810       O
ATOM    382  C2'   U X  18      41.542  -6.118 -40.148  1.00121.98           C
ANISOU  382  C2'   U X  18    12524  20234  13590  -3995  -2473   -689       C
ATOM    383  O2'   U X  18      42.251  -7.314 -40.433  1.00123.93           O
ANISOU  383  O2'   U X  18    12283  20854  13951  -3586  -2416   -300       O
ATOM    384  C1'   U X  18      40.740  -6.323 -38.858  1.00120.48           C
ANISOU  384  C1'   U X  18    12434  20157  13185  -3863  -2666   -748       C
ATOM    385  N1    U X  18      39.422  -5.646 -38.883  1.00117.17           N
ANISOU  385  N1    U X  18    12657  19059  12802  -3899  -2608  -1037       N
ATOM    386  C2    U X  18      38.391  -6.291 -39.539  1.00114.13           C
ANISOU  386  C2    U X  18    12589  18131  12645  -3419  -2468   -913       C
ATOM    387  O2    U X  18      38.531  -7.368 -40.093  1.00114.17           O
ANISOU  387  O2    U X  18    12408  18163  12808  -3002  -2378   -606       O
ATOM    388  N3    U X  18      37.188  -5.629 -39.529  1.00111.37           N
ANISOU  388  N3    U X  18    12778  17204  12336  -3448  -2428  -1165       N
ATOM    389  C4    U X  18      36.914  -4.413 -38.937  1.00111.53           C
ANISOU  389  C4    U X  18    13077  17091  12208  -3875  -2478  -1529       C
ATOM    390  O4    U X  18      35.777  -3.945 -39.014  1.00109.23           O
ANISOU  390  O4    U X  18    13251  16246  12005  -3799  -2407  -1706       O
ATOM    391  C5    U X  18      38.030  -3.811 -38.274  1.00114.82           C
ANISOU  391  C5    U X  18    13189  18058  12380  -4383  -2604  -1667       C
ATOM    392  C6    U X  18      39.215  -4.433 -38.267  1.00117.39           C
ANISOU  392  C6    U X  18    12955  19001  12647  -4389  -2680  -1419       C
ATOM    393  P     G X  19      44.047  -3.670 -41.389  1.00128.73           P
ANISOU  393  P     G X  19    13070  21420  14421  -5447  -2312  -1089       P
ATOM    394  OP1   G X  19      43.378  -2.492 -40.781  1.00127.90           O
ANISOU  394  OP1   G X  19    13453  20987  14155  -5878  -2396  -1491       O
ATOM    395  OP2   G X  19      45.516  -3.648 -41.607  1.00132.87           O
ANISOU  395  OP2   G X  19    12985  22568  14933  -5746  -2296   -972       O
ATOM    396  O5'   G X  19      43.349  -3.973 -42.786  1.00126.16           O
ANISOU  396  O5'   G X  19    13184  20359  14392  -5070  -2035   -984       O
ATOM    397  C5'   G X  19      43.220  -5.308 -43.250  1.00125.79           C
ANISOU  397  C5'   G X  19    12967  20316  14511  -4443  -1933   -645       C
ATOM    398  C4'   G X  19      42.027  -5.464 -44.156  1.00122.45           C
ANISOU  398  C4'   G X  19    13141  19115  14270  -4119  -1770   -654       C
ATOM    399  O4'   G X  19      40.815  -5.594 -43.366  1.00119.29           O
ANISOU  399  O4'   G X  19    13049  18473  13803  -3889  -1915   -738       O
ATOM    400  C3'   G X  19      41.735  -4.289 -45.071  1.00121.35           C
ANISOU  400  C3'   G X  19    13517  18392  14197  -4495  -1631   -884       C
ATOM    401  O3'   G X  19      42.576  -4.239 -46.209  1.00123.53           O
ANISOU  401  O3'   G X  19    13678  18672  14584  -4629  -1408   -785       O
ATOM    402  C2'   G X  19      40.260  -4.484 -45.389  1.00117.34           C
ANISOU  402  C2'   G X  19    13562  17230  13791  -4125  -1608   -902       C
ATOM    403  O2'   G X  19      40.085  -5.524 -46.339  1.00117.05           O
ANISOU  403  O2'   G X  19    13537  17021  13916  -3678  -1443   -655       O
ATOM    404  C1'   G X  19      39.736  -4.974 -44.038  1.00116.24           C
ANISOU  404  C1'   G X  19    13287  17355  13523  -3901  -1822   -906       C
ATOM    405  N9    G X  19      39.247  -3.854 -43.211  1.00115.36           N
ANISOU  405  N9    G X  19    13462  17102  13268  -4263  -1952  -1228       N
ATOM    406  C8    G X  19      40.001  -2.884 -42.595  1.00118.15           C
ANISOU  406  C8    G X  19    13687  17761  13446  -4825  -2036  -1456       C
ATOM    407  N7    G X  19      39.284  -2.014 -41.938  1.00116.78           N
ANISOU  407  N7    G X  19    13885  17310  13174  -5041  -2102  -1749       N
ATOM    408  C5    G X  19      37.974  -2.431 -42.136  1.00114.57           C
ANISOU  408  C5    G X  19    13966  16537  13029  -4575  -2066  -1692       C
ATOM    409  C6    G X  19      36.754  -1.879 -41.665  1.00113.84           C
ANISOU  409  C6    G X  19    14328  15990  12935  -4520  -2083  -1910       C
ATOM    410  O6    G X  19      36.582  -0.880 -40.957  1.00115.37           O
ANISOU  410  O6    G X  19    14742  16090  13005  -4874  -2114  -2220       O
ATOM    411  N1    G X  19      35.659  -2.617 -42.102  1.00111.36           N
ANISOU  411  N1    G X  19    14213  15309  12791  -3995  -2041  -1743       N
ATOM    412  C2    G X  19      35.727  -3.740 -42.889  1.00109.70           C
ANISOU  412  C2    G X  19    13832  15134  12716  -3603  -1982  -1433       C
ATOM    413  N2    G X  19      34.556  -4.312 -43.206  1.00106.47           N
ANISOU  413  N2    G X  19    13666  14345  12445  -3176  -1954  -1334       N
ATOM    414  N3    G X  19      36.857  -4.264 -43.334  1.00111.05           N
ANISOU  414  N3    G X  19    13618  15687  12890  -3636  -1938  -1243       N
ATOM    415  C4    G X  19      37.934  -3.562 -42.923  1.00113.24           C
ANISOU  415  C4    G X  19    13654  16352  13020  -4116  -1986  -1376       C
ATOM    416  P     A X  20      43.068  -2.815 -46.764  1.00120.96           P
ANISOU  416  P     A X  20    13584  18140  14234  -5283  -1304  -1016       P
ATOM    417  OP1   A X  20      43.989  -3.045 -47.906  1.00123.18           O
ANISOU  417  OP1   A X  20    13658  18521  14625  -5335  -1051   -853       O
ATOM    418  OP2   A X  20      43.524  -2.009 -45.602  1.00122.85           O
ANISOU  418  OP2   A X  20    13633  18767  14279  -5773  -1503  -1247       O
ATOM    419  O5'   A X  20      41.730  -2.152 -47.315  1.00116.15           O
ANISOU  419  O5'   A X  20    13740  16694  13697  -5234  -1258  -1160       O
ATOM    420  C5'   A X  20      41.681  -0.786 -47.695  1.00117.47           C
ANISOU  420  C5'   A X  20    14331  16447  13854  -5731  -1184  -1383       C
ATOM    421  C4'   A X  20      40.448  -0.507 -48.515  1.00114.00           C
ANISOU  421  C4'   A X  20    14539  15244  13532  -5504  -1109  -1379       C
ATOM    422  O4'   A X  20      40.489  -1.305 -49.727  1.00112.44           O
ANISOU  422  O4'   A X  20    14352  14932  13439  -5191   -938  -1129       O
ATOM    423  C3'   A X  20      39.129  -0.889 -47.857  1.00110.32           C
ANISOU  423  C3'   A X  20    14296  14538  13085  -5079  -1269  -1406       C
ATOM    424  O3'   A X  20      38.640   0.111 -46.979  1.00111.61           O
ANISOU  424  O3'   A X  20    14721  14506  13178  -5339  -1374  -1683       O
ATOM    425  C2'   A X  20      38.221  -1.154 -49.050  1.00106.94           C
ANISOU  425  C2'   A X  20    14289  13550  12795  -4739  -1165  -1253       C
ATOM    426  O2'   A X  20      37.746   0.066 -49.600  1.00107.84           O
ANISOU  426  O2'   A X  20    14938  13085  12953  -5000  -1101  -1374       O
ATOM    427  C1'   A X  20      39.199  -1.782 -50.040  1.00108.86           C
ANISOU  427  C1'   A X  20    14264  14035  13063  -4732   -980  -1049       C
ATOM    428  N9    A X  20      39.221  -3.255 -49.951  1.00109.02           N
ANISOU  428  N9    A X  20    13932  14374  13116  -4246   -983   -842       N
ATOM    429  C8    A X  20      40.203  -4.028 -49.381  1.00112.03           C
ANISOU  429  C8    A X  20    13719  15384  13463  -4178   -990   -737       C
ATOM    430  N7    A X  20      39.974  -5.316 -49.450  1.00111.95           N
ANISOU  430  N7    A X  20    13543  15477  13516  -3686   -959   -539       N
ATOM    431  C5    A X  20      38.760  -5.400 -50.116  1.00108.46           C
ANISOU  431  C5    A X  20    13610  14461  13138  -3452   -942   -534       C
ATOM    432  C6    A X  20      37.974  -6.499 -50.502  1.00106.81           C
ANISOU  432  C6    A X  20    13524  14054  13004  -2979   -904   -389       C
ATOM    433  N6    A X  20      38.309  -7.769 -50.262  1.00108.84           N
ANISOU  433  N6    A X  20    13424  14627  13302  -2622   -844   -212       N
ATOM    434  N1    A X  20      36.816  -6.246 -51.151  1.00103.25           N
ANISOU  434  N1    A X  20    13582  13060  12589  -2891   -925   -423       N
ATOM    435  C2    A X  20      36.481  -4.971 -51.387  1.00101.78           C
ANISOU  435  C2    A X  20    13758  12532  12381  -3209   -973   -567       C
ATOM    436  N3    A X  20      37.138  -3.855 -51.077  1.00103.35           N
ANISOU  436  N3    A X  20    13929  12813  12527  -3650   -982   -713       N
ATOM    437  C4    A X  20      38.284  -4.140 -50.433  1.00106.59           C
ANISOU  437  C4    A X  20    13824  13788  12885  -3775   -969   -702       C
ATOM    438  P     A X  21      38.017  -0.293 -45.553  1.00115.40           P
ANISOU  438  P     A X  21    15069  15224  13554  -5118  -1578  -1784       P
ATOM    439  OP1   A X  21      37.828   0.953 -44.766  1.00116.16           O
ANISOU  439  OP1   A X  21    15441  15141  13555  -5540  -1616  -2123       O
ATOM    440  OP2   A X  21      38.834  -1.397 -44.989  1.00117.10           O
ANISOU  440  OP2   A X  21    14663  16158  13672  -4964  -1670  -1610       O
ATOM    441  O5'   A X  21      36.577  -0.874 -45.909  1.00111.73           O
ANISOU  441  O5'   A X  21    14934  14286  13233  -4555  -1586  -1662       O
ATOM    442  C5'   A X  21      35.700  -0.167 -46.774  1.00109.72           C
ANISOU  442  C5'   A X  21    15222  13348  13119  -4518  -1497  -1689       C
ATOM    443  C4'   A X  21      34.658  -1.078 -47.374  1.00106.73           C
ANISOU  443  C4'   A X  21    14975  12710  12865  -3979  -1508  -1479       C
ATOM    444  O4'   A X  21      35.299  -2.105 -48.171  1.00107.23           O
ANISOU  444  O4'   A X  21    14768  13028  12947  -3812  -1428  -1234       O
ATOM    445  C3'   A X  21      33.804  -1.858 -46.389  1.00105.13           C
ANISOU  445  C3'   A X  21    14653  12646  12647  -3598  -1640  -1477       C
ATOM    446  O3'   A X  21      32.740  -1.086 -45.858  1.00104.06           O
ANISOU  446  O3'   A X  21    14862  12124  12550  -3576  -1682  -1667       O
ATOM    447  C2'   A X  21      33.334  -3.046 -47.221  1.00103.18           C
ANISOU  447  C2'   A X  21    14378  12324  12501  -3156  -1610  -1213       C
ATOM    448  O2'   A X  21      32.242  -2.677 -48.051  1.00100.80           O
ANISOU  448  O2'   A X  21    14516  11456  12328  -3007  -1593  -1183       O
ATOM    449  C1'   A X  21      34.551  -3.301 -48.109  1.00105.25           C
ANISOU  449  C1'   A X  21    14438  12806  12747  -3321  -1479  -1076       C
ATOM    450  N9    A X  21      35.413  -4.383 -47.593  1.00107.36           N
ANISOU  450  N9    A X  21    14183  13660  12950  -3190  -1486   -945       N
ATOM    451  C8    A X  21      36.446  -4.298 -46.691  1.00110.31           C
ANISOU  451  C8    A X  21    14144  14573  13197  -3426  -1545  -1000       C
ATOM    452  N7    A X  21      37.025  -5.449 -46.441  1.00112.10           N
ANISOU  452  N7    A X  21    13934  15249  13408  -3174  -1539   -801       N
ATOM    453  C5    A X  21      36.329  -6.354 -47.232  1.00110.26           C
ANISOU  453  C5    A X  21    13871  14720  13302  -2764  -1447   -631       C
ATOM    454  C6    A X  21      36.454  -7.742 -47.425  1.00111.27           C
ANISOU  454  C6    A X  21    13765  15020  13493  -2357  -1364   -394       C
ATOM    455  N6    A X  21      37.363  -8.502 -46.809  1.00114.57           N
ANISOU  455  N6    A X  21    13684  15976  13872  -2239  -1366   -242       N
ATOM    456  N1    A X  21      35.598  -8.337 -48.285  1.00109.04           N
ANISOU  456  N1    A X  21    13785  14328  13316  -2071  -1274   -310       N
ATOM    457  C2    A X  21      34.684  -7.581 -48.904  1.00105.84           C
ANISOU  457  C2    A X  21    13846  13423  12946  -2170  -1297   -426       C
ATOM    458  N3    A X  21      34.471  -6.271 -48.809  1.00104.81           N
ANISOU  458  N3    A X  21    13962  13077  12783  -2494  -1372   -613       N
ATOM    459  C4    A X  21      35.335  -5.710 -47.945  1.00107.18           C
ANISOU  459  C4    A X  21    13991  13749  12985  -2789  -1430   -723       C
ATOM    460  P     A X  22      32.243  -1.315 -44.347  1.00110.93           P
ANISOU  460  P     A X  22    15592  13245  13311  -3464  -1796  -1819       P
ATOM    461  OP1   A X  22      30.869  -0.761 -44.232  1.00109.89           O
ANISOU  461  OP1   A X  22    15857  12593  13304  -3276  -1785  -1932       O
ATOM    462  OP2   A X  22      33.305  -0.828 -43.430  1.00114.55           O
ANISOU  462  OP2   A X  22    15817  14142  13566  -3902  -1835  -2010       O
ATOM    463  O5'   A X  22      32.153  -2.900 -44.204  1.00108.16           O
ANISOU  463  O5'   A X  22    14886  13261  12949  -3037  -1857  -1563       O
ATOM    464  C5'   A X  22      31.195  -3.648 -44.945  1.00104.61           C
ANISOU  464  C5'   A X  22    14576  12516  12655  -2623  -1838  -1375       C
ATOM    465  C4'   A X  22      30.356  -4.525 -44.054  1.00104.74           C
ANISOU  465  C4'   A X  22    14472  12671  12653  -2276  -1911  -1333       C
ATOM    466  O4'   A X  22      31.121  -5.699 -43.669  1.00107.00           O
ANISOU  466  O4'   A X  22    14340  13473  12844  -2143  -1934  -1150       O
ATOM    467  C3'   A X  22      29.893  -3.862 -42.760  1.00107.80           C
ANISOU  467  C3'   A X  22    14926  13095  12936  -2386  -1966  -1583       C
ATOM    468  O3'   A X  22      28.549  -4.236 -42.475  1.00110.29           O
ANISOU  468  O3'   A X  22    15375  13184  13345  -2043  -1977  -1570       O
ATOM    469  C2'   A X  22      30.839  -4.437 -41.708  1.00110.46           C
ANISOU  469  C2'   A X  22    14847  14075  13050  -2481  -2043  -1559       C
ATOM    470  O2'   A X  22      30.297  -4.501 -40.406  1.00110.89           O
ANISOU  470  O2'   A X  22    14865  14305  12963  -2425  -2105  -1685       O
ATOM    471  C1'   A X  22      31.136  -5.828 -42.262  1.00109.53           C
ANISOU  471  C1'   A X  22    14463  14159  12994  -2159  -2028  -1236       C
ATOM    472  N9    A X  22      32.452  -6.339 -41.866  1.00111.31           N
ANISOU  472  N9    A X  22    14251  14970  13073  -2264  -2069  -1115       N
ATOM    473  C8    A X  22      33.469  -5.614 -41.296  1.00112.25           C
ANISOU  473  C8    A X  22    14184  15452  13015  -2674  -2132  -1259       C
ATOM    474  N7    A X  22      34.545  -6.315 -41.038  1.00114.65           N
ANISOU  474  N7    A X  22    14036  16304  13220  -2662  -2177  -1071       N
ATOM    475  C5    A X  22      34.216  -7.592 -41.465  1.00115.27           C
ANISOU  475  C5    A X  22    14031  16334  13433  -2197  -2113   -789       C
ATOM    476  C6    A X  22      34.936  -8.799 -41.462  1.00119.20           C
ANISOU  476  C6    A X  22    14130  17223  13940  -1925  -2090   -483       C
ATOM    477  N6    A X  22      36.184  -8.914 -41.001  1.00126.80           N
ANISOU  477  N6    A X  22    14637  18769  14770  -2069  -2159   -383       N
ATOM    478  N1    A X  22      34.325  -9.896 -41.959  1.00117.62           N
ANISOU  478  N1    A X  22    14006  16787  13896  -1495  -1986   -277       N
ATOM    479  C2    A X  22      33.074  -9.777 -42.422  1.00114.00           C
ANISOU  479  C2    A X  22    13962  15793  13561  -1374  -1941   -372       C
ATOM    480  N3    A X  22      32.294  -8.699 -42.478  1.00111.19           N
ANISOU  480  N3    A X  22    13961  15070  13216  -1575  -1976   -625       N
ATOM    481  C4    A X  22      32.929  -7.625 -41.978  1.00112.14           C
ANISOU  481  C4    A X  22    14030  15383  13194  -1976  -2049   -827       C
ATOM    482  P     U X  23      27.565  -3.159 -41.809  1.00112.64           P
ANISOU  482  P     U X  23    15979  13144  13676  -2096  -1949  -1844       P
ATOM    483  OP1   U X  23      26.168  -3.654 -41.910  1.00112.20           O
ANISOU  483  OP1   U X  23    16025  12825  13781  -1699  -1944  -1757       O
ATOM    484  OP2   U X  23      27.912  -1.826 -42.367  1.00112.97           O
ANISOU  484  OP2   U X  23    16308  12841  13774  -2421  -1884  -2003       O
ATOM    485  O5'   U X  23      28.004  -3.166 -40.280  1.00112.85           O
ANISOU  485  O5'   U X  23    15798  13642  13439  -2271  -1993  -2019       O
ATOM    486  C5'   U X  23      27.250  -2.472 -39.298  1.00113.01           C
ANISOU  486  C5'   U X  23    16008  13527  13405  -2315  -1948  -2288       C
ATOM    487  C4'   U X  23      27.108  -3.289 -38.040  1.00115.39           C
ANISOU  487  C4'   U X  23    16064  14287  13495  -2195  -2003  -2277       C
ATOM    488  O4'   U X  23      26.166  -2.623 -37.165  1.00118.32           O
ANISOU  488  O4'   U X  23    16665  14457  13837  -2192  -1914  -2549       O
ATOM    489  C3'   U X  23      26.575  -4.701 -38.250  1.00113.63           C
ANISOU  489  C3'   U X  23    15647  14169  13358  -1768  -2034  -1966       C
ATOM    490  O3'   U X  23      27.139  -5.581 -37.277  1.00113.91           O
ANISOU  490  O3'   U X  23    15358  14776  13146  -1750  -2114  -1855       O
ATOM    491  C2'   U X  23      25.077  -4.539 -38.011  1.00114.52           C
ANISOU  491  C2'   U X  23    15980  13914  13617  -1514  -1950  -2060       C
ATOM    492  O2'   U X  23      24.424  -5.712 -37.573  1.00113.91           O
ANISOU  492  O2'   U X  23    15736  14015  13530  -1198  -1956  -1881       O
ATOM    493  C1'   U X  23      25.032  -3.441 -36.948  1.00118.62           C
ANISOU  493  C1'   U X  23    16664  14435  13971  -1788  -1887  -2419       C
ATOM    494  N1    U X  23      23.857  -2.569 -37.073  1.00120.46           N
ANISOU  494  N1    U X  23    17223  14130  14416  -1673  -1754  -2603       N
ATOM    495  C2    U X  23      23.274  -2.061 -35.930  1.00125.55           C
ANISOU  495  C2    U X  23    17988  14768  14946  -1717  -1644  -2880       C
ATOM    496  O2    U X  23      23.687  -2.309 -34.812  1.00128.31           O
ANISOU  496  O2    U X  23    18202  15560  14991  -1875  -1669  -2981       O
ATOM    497  N3    U X  23      22.187  -1.251 -36.152  1.00128.61           N
ANISOU  497  N3    U X  23    18662  14624  15582  -1561  -1496  -3023       N
ATOM    498  C4    U X  23      21.639  -0.907 -37.372  1.00125.95           C
ANISOU  498  C4    U X  23    18485  13797  15574  -1370  -1483  -2891       C
ATOM    499  O4    U X  23      20.656  -0.166 -37.409  1.00130.45           O
ANISOU  499  O4    U X  23    19280  13931  16354  -1209  -1348  -3013       O
ATOM    500  C5    U X  23      22.303  -1.472 -38.505  1.00119.77           C
ANISOU  500  C5    U X  23    17581  13077  14849  -1371  -1624  -2607       C
ATOM    501  C6    U X  23      23.363  -2.262 -38.319  1.00117.99           C
ANISOU  501  C6    U X  23    17089  13340  14404  -1518  -1734  -2490       C
ATOM    502  P     U X  24      28.594  -6.225 -37.517  1.00114.42           P
ANISOU  502  P     U X  24    15063  15314  13096  -1851  -2207  -1631       P
ATOM    503  OP1   U X  24      29.271  -5.465 -38.598  1.00112.46           O
ANISOU  503  OP1   U X  24    14916  14846  12970  -2092  -2179  -1681       O
ATOM    504  OP2   U X  24      29.258  -6.359 -36.196  1.00115.98           O
ANISOU  504  OP2   U X  24    15008  16100  12959  -2026  -2312  -1673       O
ATOM    505  O5'   U X  24      28.289  -7.687 -38.073  1.00111.34           O
ANISOU  505  O5'   U X  24    14523  14924  12857  -1418  -2185  -1275       O
ATOM    506  C5'   U X  24      27.172  -8.430 -37.596  1.00109.83           C
ANISOU  506  C5'   U X  24    14375  14652  12703  -1104  -2149  -1197       C
ATOM    507  C4'   U X  24      26.983  -9.727 -38.348  1.00108.62           C
ANISOU  507  C4'   U X  24    14130  14421  12720   -764  -2103   -885       C
ATOM    508  O4'   U X  24      26.441  -9.451 -39.670  1.00105.43           O
ANISOU  508  O4'   U X  24    13967  13521  12572   -710  -2045   -900       O
ATOM    509  C3'   U X  24      28.247 -10.559 -38.569  1.00110.59           C
ANISOU  509  C3'   U X  24    14065  15041  12913   -720  -2124   -626       C
ATOM    510  O3'   U X  24      27.925 -11.946 -38.473  1.00112.48           O
ANISOU  510  O3'   U X  24    14194  15339  13205   -371  -2069   -352       O
ATOM    511  C2'   U X  24      28.623 -10.230 -40.010  1.00108.73           C
ANISOU  511  C2'   U X  24    13942  14505  12867   -797  -2067   -620       C
ATOM    512  O2'   U X  24      29.389 -11.223 -40.659  1.00110.37           O
ANISOU  512  O2'   U X  24    13948  14846  13142   -632  -2004   -357       O
ATOM    513  C1'   U X  24      27.249 -10.070 -40.651  1.00105.04           C
ANISOU  513  C1'   U X  24    13804  13507  12598   -659  -2014   -696       C
ATOM    514  N1    U X  24      27.246  -9.241 -41.864  1.00102.33           N
ANISOU  514  N1    U X  24    13697  12787  12397   -807  -1988   -786       N
ATOM    515  C2    U X  24      26.906  -9.862 -43.050  1.00100.55           C
ANISOU  515  C2    U X  24    13579  12289  12336   -635  -1927   -636       C
ATOM    516  O2    U X  24      26.611 -11.042 -43.114  1.00100.26           O
ANISOU  516  O2    U X  24    13461  12288  12345   -384  -1879   -459       O
ATOM    517  N3    U X  24      26.920  -9.053 -44.159  1.00 98.93           N
ANISOU  517  N3    U X  24    13606  11760  12225   -787  -1914   -701       N
ATOM    518  C4    U X  24      27.236  -7.711 -44.198  1.00 98.86           C
ANISOU  518  C4    U X  24    13738  11638  12188  -1078  -1938   -887       C
ATOM    519  O4    U X  24      27.205  -7.112 -45.274  1.00 97.42           O
ANISOU  519  O4    U X  24    13781  11141  12094  -1180  -1914   -893       O
ATOM    520  C5    U X  24      27.579  -7.145 -42.930  1.00100.71           C
ANISOU  520  C5    U X  24    13857  12139  12268  -1255  -1983  -1059       C
ATOM    521  C6    U X  24      27.575  -7.908 -41.832  1.00102.11           C
ANISOU  521  C6    U X  24    13799  12673  12323  -1122  -2015  -1009       C
ATOM    522  P     C X  25      28.637 -12.864 -37.364  1.00113.32           P
ANISOU  522  P     C X  25    13959  16002  13096   -247  -2123   -112       P
ATOM    523  OP1   C X  25      28.496 -12.185 -36.051  1.00114.37           O
ANISOU  523  OP1   C X  25    14080  16418  12958   -450  -2228   -301       O
ATOM    524  OP2   C X  25      28.140 -14.255 -37.526  1.00111.83           O
ANISOU  524  OP2   C X  25    13757  15698  13035    126  -2013    165       O
ATOM    525  O5'   C X  25      30.176 -12.836 -37.774  1.00115.19           O
ANISOU  525  O5'   C X  25    13901  16569  13296   -365  -2161      9       O
ATOM    526  C5'   C X  25      30.661 -13.613 -38.861  1.00114.43           C
ANISOU  526  C5'   C X  25    13730  16347  13401   -168  -2040    226       C
ATOM    527  C4'   C X  25      32.169 -13.633 -38.887  1.00116.18           C
ANISOU  527  C4'   C X  25    13575  17021  13545   -262  -2079    363       C
ATOM    528  O4'   C X  25      32.667 -12.543 -39.704  1.00115.60           O
ANISOU  528  O4'   C X  25    13581  16822  13520   -596  -2075    151       O
ATOM    529  C3'   C X  25      32.847 -13.439 -37.539  1.00116.37           C
ANISOU  529  C3'   C X  25    13284  17659  13272   -404  -2262    397       C
ATOM    530  O3'   C X  25      32.936 -14.650 -36.807  1.00118.00           O
ANISOU  530  O3'   C X  25    13267  18157  13411    -62  -2267    729       O
ATOM    531  C2'   C X  25      34.205 -12.856 -37.914  1.00117.63           C
ANISOU  531  C2'   C X  25    13158  18140  13396   -677  -2311    378       C
ATOM    532  O2'   C X  25      35.108 -13.887 -38.287  1.00119.96           O
ANISOU  532  O2'   C X  25    13110  18673  13798   -390  -2225    724       O
ATOM    533  C1'   C X  25      33.865 -12.034 -39.161  1.00116.51           C
ANISOU  533  C1'   C X  25    13359  17460  13451   -867  -2196    137       C
ATOM    534  N1    C X  25      33.675 -10.589 -38.887  1.00114.64           N
ANISOU  534  N1    C X  25    13330  17136  13093  -1307  -2291   -226       N
ATOM    535  C2    C X  25      34.619  -9.839 -38.167  1.00116.68           C
ANISOU  535  C2    C X  25    13342  17874  13116  -1690  -2436   -347       C
ATOM    536  O2    C X  25      35.634 -10.385 -37.709  1.00121.21           O
ANISOU  536  O2    C X  25    13472  19013  13570  -1653  -2520   -126       O
ATOM    537  N3    C X  25      34.393  -8.518 -37.969  1.00115.47           N
ANISOU  537  N3    C X  25    13445  17558  12871  -2103  -2480   -705       N
ATOM    538  C4    C X  25      33.299  -7.937 -38.464  1.00113.12           C
ANISOU  538  C4    C X  25    13604  16653  12725  -2097  -2386   -907       C
ATOM    539  N4    C X  25      33.122  -6.633 -38.244  1.00113.28           N
ANISOU  539  N4    C X  25    13882  16490  12670  -2482  -2402  -1248       N
ATOM    540  C5    C X  25      32.334  -8.670 -39.210  1.00111.36           C
ANISOU  540  C5    C X  25    13590  15983  12737  -1700  -2269   -764       C
ATOM    541  C6    C X  25      32.566  -9.973 -39.398  1.00112.08           C
ANISOU  541  C6    C X  25    13449  16239  12898  -1344  -2225   -444       C
ATOM    542  P     C X  26      32.924 -14.638 -35.201  1.00116.24           P
ANISOU  542  P     C X  26    12883  18442  12840   -127  -2455    767       P
ATOM    543  OP1   C X  26      33.262 -16.008 -34.736  1.00116.42           O
ANISOU  543  OP1   C X  26    12640  18749  12845    278  -2432   1206       O
ATOM    544  OP2   C X  26      31.665 -13.999 -34.743  1.00115.06           O
ANISOU  544  OP2   C X  26    13107  17993  12619   -266  -2459    463       O
ATOM    545  O5'   C X  26      34.141 -13.685 -34.819  1.00118.28           O
ANISOU  545  O5'   C X  26    12839  19234  12869   -539  -2645    644       O
ATOM    546  C5'   C X  26      35.473 -14.175 -34.809  1.00122.19           C
ANISOU  546  C5'   C X  26    12850  20247  13330   -461  -2710    942       C
ATOM    547  C4'   C X  26      36.383 -13.259 -34.035  1.00124.33           C
ANISOU  547  C4'   C X  26    12839  21118  13282   -911  -2947    797       C
ATOM    548  O4'   C X  26      36.575 -12.018 -34.763  1.00124.32           O
ANISOU  548  O4'   C X  26    13005  20877  13354  -1345  -2917    430       O
ATOM    549  C3'   C X  26      35.864 -12.813 -32.679  1.00124.66           C
ANISOU  549  C3'   C X  26    12993  21419  12953  -1131  -3120    621       C
ATOM    550  O3'   C X  26      36.058 -13.787 -31.668  1.00127.20           O
ANISOU  550  O3'   C X  26    13038  22232  13059   -858  -3238    986       O
ATOM    551  C2'   C X  26      36.626 -11.517 -32.439  1.00126.13           C
ANISOU  551  C2'   C X  26    13074  21931  12919  -1722  -3279    297       C
ATOM    552  O2'   C X  26      37.944 -11.786 -31.987  1.00130.51           O
ANISOU  552  O2'   C X  26    13066  23239  13282  -1797  -3474    552       O
ATOM    553  C1'   C X  26      36.707 -10.944 -33.855  1.00124.91           C
ANISOU  553  C1'   C X  26    13103  21254  13104  -1832  -3100    120       C
ATOM    554  N1    C X  26      35.639  -9.954 -34.129  1.00122.07           N
ANISOU  554  N1    C X  26    13286  20278  12818  -2049  -2997   -295       N
ATOM    555  C2    C X  26      35.624  -8.753 -33.411  1.00122.57           C
ANISOU  555  C2    C X  26    13499  20457  12617  -2549  -3101   -681       C
ATOM    556  O2    C X  26      36.498  -8.546 -32.555  1.00126.08           O
ANISOU  556  O2    C X  26    13618  21545  12740  -2842  -3299   -684       O
ATOM    557  N3    C X  26      34.655  -7.843 -33.660  1.00120.99           N
ANISOU  557  N3    C X  26    13792  19665  12513  -2703  -2979  -1041       N
ATOM    558  C4    C X  26      33.727  -8.092 -34.585  1.00120.70           C
ANISOU  558  C4    C X  26    14061  18995  12806  -2387  -2799  -1007       C
ATOM    559  N4    C X  26      32.790  -7.165 -34.797  1.00122.89           N
ANISOU  559  N4    C X  26    14788  18724  13181  -2519  -2694  -1334       N
ATOM    560  C5    C X  26      33.719  -9.304 -35.334  1.00119.58           C
ANISOU  560  C5    C X  26    13776  18753  12905  -1925  -2713   -637       C
ATOM    561  C6    C X  26      34.685 -10.196 -35.079  1.00119.86           C
ANISOU  561  C6    C X  26    13358  19326  12858  -1769  -2797   -302       C
ATOM    562  P     C X  27      35.014 -13.909 -30.453  1.00129.90           P
ANISOU  562  P     C X  27    13634  22605  13116   -831  -3289    922       P
ATOM    563  OP1   C X  27      33.641 -13.815 -31.009  1.00131.47           O
ANISOU  563  OP1   C X  27    14334  22049  13569   -712  -3065    701       O
ATOM    564  OP2   C X  27      35.398 -15.095 -29.644  1.00131.25           O
ANISOU  564  OP2   C X  27    13479  23272  13119   -478  -3387   1412       O
ATOM    565  O5'   C X  27      35.296 -12.608 -29.579  1.00129.16           O
ANISOU  565  O5'   C X  27    13556  22900  12620  -1430  -3493    526       O
ATOM    566  C5'   C X  27      36.602 -12.341 -29.091  1.00130.22           C
ANISOU  566  C5'   C X  27    13231  23770  12475  -1717  -3741    610       C
ATOM    567  C4'   C X  27      36.716 -10.962 -28.490  1.00130.68           C
ANISOU  567  C4'   C X  27    13428  24020  12205  -2359  -3873    123       C
ATOM    568  O4'   C X  27      36.640  -9.943 -29.521  1.00129.32           O
ANISOU  568  O4'   C X  27    13518  23313  12304  -2642  -3725   -252       O
ATOM    569  C3'   C X  27      35.632 -10.554 -27.508  1.00130.31           C
ANISOU  569  C3'   C X  27    13792  23844  11877  -2504  -3850   -174       C
ATOM    570  O3'   C X  27      35.790 -11.135 -26.226  1.00134.24           O
ANISOU  570  O3'   C X  27    14081  24982  11940  -2455  -4043     62       O
ATOM    571  C2'   C X  27      35.756  -9.036 -27.508  1.00130.35           C
ANISOU  571  C2'   C X  27    14027  23741  11760  -3128  -3861   -730       C
ATOM    572  O2'   C X  27      36.859  -8.623 -26.715  1.00133.39           O
ANISOU  572  O2'   C X  27    14061  24903  11719  -3583  -4137   -774       O
ATOM    573  C1'   C X  27      36.087  -8.760 -28.977  1.00129.32           C
ANISOU  573  C1'   C X  27    13901  23147  12086  -3100  -3719   -755       C
ATOM    574  N1    C X  27      34.887  -8.367 -29.752  1.00128.00           N
ANISOU  574  N1    C X  27    14257  22114  12263  -2967  -3453  -1002       N
ATOM    575  C2    C X  27      34.408  -7.059 -29.609  1.00129.24           C
ANISOU  575  C2    C X  27    14821  21934  12351  -3391  -3376  -1511       C
ATOM    576  O2    C X  27      34.998  -6.275 -28.849  1.00131.62           O
ANISOU  576  O2    C X  27    15065  22647  12298  -3896  -3515  -1771       O
ATOM    577  N3    C X  27      33.313  -6.672 -30.300  1.00128.18           N
ANISOU  577  N3    C X  27    15133  21034  12535  -3244  -3147  -1706       N
ATOM    578  C4    C X  27      32.698  -7.533 -31.110  1.00126.83           C
ANISOU  578  C4    C X  27    15009  20470  12713  -2745  -3019  -1433       C
ATOM    579  N4    C X  27      31.621  -7.105 -31.772  1.00126.68           N
ANISOU  579  N4    C X  27    15400  19749  12984  -2627  -2826  -1621       N
ATOM    580  C5    C X  27      33.160  -8.872 -31.274  1.00125.31           C
ANISOU  580  C5    C X  27    14443  20583  12584  -2347  -3078   -953       C
ATOM    581  C6    C X  27      34.247  -9.244 -30.583  1.00125.92           C
ANISOU  581  C6    C X  27    14084  21386  12373  -2450  -3283   -744       C
ATOM    582  P     G X  28      34.499 -11.438 -25.317  1.00139.57           P
ANISOU  582  P     G X  28    15131  25477  12422  -2293  -3938      3       P
ATOM    583  OP1   G X  28      34.971 -11.744 -23.942  1.00142.82           O
ANISOU  583  OP1   G X  28    15293  26698  12274  -2420  -4196    191       O
ATOM    584  OP2   G X  28      33.647 -12.420 -26.036  1.00136.94           O
ANISOU  584  OP2   G X  28    14955  24560  12517  -1724  -3699    267       O
ATOM    585  O5'   G X  28      33.721 -10.047 -25.270  1.00140.05           O
ANISOU  585  O5'   G X  28    15689  25079  12445  -2735  -3797   -646       O
ATOM    586  C5'   G X  28      34.027  -9.077 -24.279  1.00141.65           C
ANISOU  586  C5'   G X  28    15953  25703  12164  -3303  -3941  -1019       C
ATOM    587  C4'   G X  28      33.254  -7.798 -24.488  1.00141.21           C
ANISOU  587  C4'   G X  28    16406  25039  12207  -3632  -3728  -1616       C
ATOM    588  O4'   G X  28      33.311  -7.403 -25.884  1.00138.66           O
ANISOU  588  O4'   G X  28    16167  24127  12390  -3577  -3589  -1693       O
ATOM    589  C3'   G X  28      31.765  -7.857 -24.189  1.00141.66           C
ANISOU  589  C3'   G X  28    16905  24579  12342  -3391  -3470  -1777       C
ATOM    590  O3'   G X  28      31.470  -7.769 -22.806  1.00146.55           O
ANISOU  590  O3'   G X  28    17631  25608  12442  -3592  -3515  -1919       O
ATOM    591  C2'   G X  28      31.222  -6.694 -25.008  1.00139.81           C
ANISOU  591  C2'   G X  28    17069  23607  12444  -3573  -3246  -2234       C
ATOM    592  O2'   G X  28      31.481  -5.458 -24.359  1.00139.85           O
ANISOU  592  O2'   G X  28    17278  23742  12117  -4164  -3264  -2733       O
ATOM    593  C1'   G X  28      32.100  -6.777 -26.256  1.00137.42           C
ANISOU  593  C1'   G X  28    16512  23210  12492  -3524  -3315  -2034       C
ATOM    594  N9    G X  28      31.462  -7.574 -27.321  1.00134.69           N
ANISOU  594  N9    G X  28    16203  22335  12638  -2981  -3158  -1743       N
ATOM    595  C8    G X  28      31.843  -8.811 -27.782  1.00133.84           C
ANISOU  595  C8    G X  28    15765  22390  12700  -2564  -3218  -1243       C
ATOM    596  N7    G X  28      31.073  -9.262 -28.734  1.00131.00           N
ANISOU  596  N7    G X  28    15568  21443  12763  -2180  -3034  -1126       N
ATOM    597  C5    G X  28      30.124  -8.265 -28.912  1.00130.90           C
ANISOU  597  C5    G X  28    15985  20876  12876  -2328  -2864  -1543       C
ATOM    598  C6    G X  28      29.026  -8.188 -29.808  1.00130.17           C
ANISOU  598  C6    G X  28    16196  20072  13191  -2070  -2657  -1612       C
ATOM    599  O6    G X  28      28.658  -9.013 -30.653  1.00129.29           O
ANISOU  599  O6    G X  28    16054  19673  13396  -1690  -2582  -1340       O
ATOM    600  N1    G X  28      28.322  -6.998 -29.652  1.00131.05           N
ANISOU  600  N1    G X  28    16679  19801  13314  -2305  -2528  -2053       N
ATOM    601  C2    G X  28      28.632  -6.008 -28.752  1.00132.10           C
ANISOU  601  C2    G X  28    16923  20163  13107  -2754  -2563  -2418       C
ATOM    602  N2    G X  28      27.830  -4.934 -28.754  1.00132.26           N
ANISOU  602  N2    G X  28    17342  19684  13226  -2894  -2378  -2821       N
ATOM    603  N3    G X  28      29.652  -6.068 -27.912  1.00132.93           N
ANISOU  603  N3    G X  28    16766  20940  12800  -3049  -2762  -2388       N
ATOM    604  C4    G X  28      30.350  -7.216 -28.047  1.00132.64           C
ANISOU  604  C4    G X  28    16325  21322  12750  -2803  -2918  -1927       C
ATOM    605  P     A X  29      30.072  -8.329 -22.246  1.00141.08           P
ANISOU  605  P     A X  29    17227  24634  11743  -3237  -3287  -1883       P
ATOM    606  OP1   A X  29      29.978  -7.996 -20.803  1.00144.95           O
ANISOU  606  OP1   A X  29    17840  25614  11620  -3581  -3339  -2112       O
ATOM    607  OP2   A X  29      29.933  -9.741 -22.686  1.00139.02           O
ANISOU  607  OP2   A X  29    16733  24340  11750  -2661  -3288  -1311       O
ATOM    608  O5'   A X  29      28.983  -7.468 -23.024  1.00140.62           O
ANISOU  608  O5'   A X  29    17614  23690  12125  -3201  -2967  -2297       O
ATOM    609  C5'   A X  29      27.955  -6.785 -22.325  1.00142.01           C
ANISOU  609  C5'   A X  29    18195  23605  12158  -3336  -2736  -2720       C
ATOM    610  C4'   A X  29      27.253  -5.793 -23.217  1.00139.31           C
ANISOU  610  C4'   A X  29    18202  22467  12262  -3347  -2486  -3092       C
ATOM    611  O4'   A X  29      27.822  -5.838 -24.552  1.00136.27           O
ANISOU  611  O4'   A X  29    17657  21820  12299  -3237  -2566  -2906       O
ATOM    612  C3'   A X  29      25.771  -6.043 -23.436  1.00138.88           C
ANISOU  612  C3'   A X  29    18388  21835  12544  -2930  -2195  -3104       C
ATOM    613  O3'   A X  29      24.971  -5.564 -22.370  1.00141.24           O
ANISOU  613  O3'   A X  29    18975  22129  12562  -3066  -1992  -3453       O
ATOM    614  C2'   A X  29      25.508  -5.350 -24.766  1.00136.10           C
ANISOU  614  C2'   A X  29    18201  20783  12727  -2853  -2077  -3244       C
ATOM    615  O2'   A X  29      25.399  -3.946 -24.587  1.00135.66           O
ANISOU  615  O2'   A X  29    18487  20436  12621  -3227  -1932  -3769       O
ATOM    616  C1'   A X  29      26.809  -5.641 -25.515  1.00133.48           C
ANISOU  616  C1'   A X  29    17548  20714  12456  -2936  -2335  -2970       C
ATOM    617  N9    A X  29      26.719  -6.858 -26.345  1.00130.07           N
ANISOU  617  N9    A X  29    16876  20198  12346  -2463  -2379  -2481       N
ATOM    618  C8    A X  29      27.594  -7.916 -26.348  1.00127.90           C
ANISOU  618  C8    A X  29    16216  20412  11968  -2325  -2583  -2043       C
ATOM    619  N7    A X  29      27.278  -8.867 -27.192  1.00125.54           N
ANISOU  619  N7    A X  29    15818  19856  12024  -1898  -2536  -1694       N
ATOM    620  C5    A X  29      26.116  -8.405 -27.791  1.00125.96           C
ANISOU  620  C5    A X  29    16188  19250  12422  -1763  -2318  -1908       C
ATOM    621  C6    A X  29      25.283  -8.958 -28.779  1.00124.80           C
ANISOU  621  C6    A X  29    16107  18602  12708  -1383  -2193  -1734       C
ATOM    622  N6    A X  29      25.504 -10.141 -29.357  1.00124.45           N
ANISOU  622  N6    A X  29    15851  18604  12831  -1073  -2238  -1323       N
ATOM    623  N1    A X  29      24.200  -8.245 -29.158  1.00125.32           N
ANISOU  623  N1    A X  29    16468  18116  13031  -1335  -2012  -2002       N
ATOM    624  C2    A X  29      23.981  -7.060 -28.575  1.00127.58           C
ANISOU  624  C2    A X  29    16991  18313  13170  -1624  -1927  -2421       C
ATOM    625  N3    A X  29      24.691  -6.434 -27.639  1.00129.21           N
ANISOU  625  N3    A X  29    17209  18911  12974  -2013  -2000  -2655       N
ATOM    626  C4    A X  29      25.760  -7.167 -27.283  1.00128.31           C
ANISOU  626  C4    A X  29    16774  19392  12588  -2079  -2216  -2375       C
ATOM    627  P     C X  30      24.158  -6.597 -21.448  1.00139.96           P
ANISOU  627  P     C X  30    18773  22221  12184  -2778  -1897  -3219       P
ATOM    628  OP1   C X  30      24.797  -7.931 -21.583  1.00137.43           O
ANISOU  628  OP1   C X  30    18067  22324  11826  -2523  -2139  -2637       O
ATOM    629  OP2   C X  30      24.000  -5.992 -20.101  1.00143.03           O
ANISOU  629  OP2   C X  30    19387  22922  12037  -3139  -1799  -3600       O
ATOM    630  O5'   C X  30      22.723  -6.666 -22.134  1.00139.62           O
ANISOU  630  O5'   C X  30    18912  21461  12675  -2359  -1593  -3246       O
ATOM    631  C5'   C X  30      21.916  -5.503 -22.239  1.00139.03           C
ANISOU  631  C5'   C X  30    19184  20845  12796  -2442  -1317  -3719       C
ATOM    632  C4'   C X  30      21.274  -5.397 -23.599  1.00134.95           C
ANISOU  632  C4'   C X  30    18703  19657  12916  -2110  -1219  -3642       C
ATOM    633  O4'   C X  30      22.235  -5.750 -24.626  1.00130.31           O
ANISOU  633  O4'   C X  30    17888  19108  12517  -2085  -1475  -3345       O
ATOM    634  C3'   C X  30      20.099  -6.328 -23.850  1.00134.70           C
ANISOU  634  C3'   C X  30    18593  19401  13187  -1642  -1073  -3369       C
ATOM    635  O3'   C X  30      18.888  -5.818 -23.319  1.00138.16           O
ANISOU  635  O3'   C X  30    19260  19556  13680  -1563   -751  -3673       O
ATOM    636  C2'   C X  30      20.087  -6.458 -25.369  1.00131.20           C
ANISOU  636  C2'   C X  30    18067  18514  13270  -1404  -1154  -3160       C
ATOM    637  O2'   C X  30      19.440  -5.343 -25.964  1.00131.53           O
ANISOU  637  O2'   C X  30    18357  17966  13651  -1387   -976  -3473       O
ATOM    638  C1'   C X  30      21.580  -6.385 -25.703  1.00127.63           C
ANISOU  638  C1'   C X  30    17467  18365  12660  -1668  -1435  -3060       C
ATOM    639  N1    C X  30      22.195  -7.716 -25.920  1.00124.06           N
ANISOU  639  N1    C X  30    16690  18277  12169  -1482  -1638  -2569       N
ATOM    640  C2    C X  30      21.960  -8.399 -27.119  1.00121.46           C
ANISOU  640  C2    C X  30    16254  17626  12267  -1157  -1659  -2267       C
ATOM    641  O2    C X  30      21.225  -7.890 -27.979  1.00121.15           O
ANISOU  641  O2    C X  30    16373  17045  12612  -1035  -1540  -2394       O
ATOM    642  N3    C X  30      22.535  -9.608 -27.316  1.00119.18           N
ANISOU  642  N3    C X  30    15700  17626  11957   -980  -1802  -1838       N
ATOM    643  C4    C X  30      23.322 -10.136 -26.377  1.00119.59           C
ANISOU  643  C4    C X  30    15568  18274  11598  -1083  -1940  -1666       C
ATOM    644  N4    C X  30      23.866 -11.331 -26.617  1.00117.78           N
ANISOU  644  N4    C X  30    15083  18275  11392   -858  -2055  -1218       N
ATOM    645  C5    C X  30      23.586  -9.460 -25.151  1.00121.90           C
ANISOU  645  C5    C X  30    15939  18953  11425  -1423  -1963  -1942       C
ATOM    646  C6    C X  30      23.011  -8.264 -24.969  1.00123.61           C
ANISOU  646  C6    C X  30    16447  18865  11655  -1628  -1801  -2407       C
ATOM    647  P     C X  31      17.829  -6.795 -22.609  1.00128.21           P
ANISOU  647  P     C X  31    17922  18439  12353  -1288   -570  -3490       P
ATOM    648  OP1   C X  31      16.934  -5.962 -21.765  1.00130.43           O
ANISOU  648  OP1   C X  31    18466  18565  12527  -1365   -231  -3926       O
ATOM    649  OP2   C X  31      18.576  -7.922 -21.996  1.00128.17           O
ANISOU  649  OP2   C X  31    17696  19049  11954  -1329   -783  -3120       O
ATOM    650  O5'   C X  31      16.970  -7.372 -23.819  1.00125.79           O
ANISOU  650  O5'   C X  31    17488  17669  12637   -865   -530  -3214       O
ATOM    651  C5'   C X  31      16.491  -6.519 -24.848  1.00124.64           C
ANISOU  651  C5'   C X  31    17460  16939  12958   -754   -451  -3385       C
ATOM    652  C4'   C X  31      16.066  -7.312 -26.057  1.00122.72           C
ANISOU  652  C4'   C X  31    17034  16431  13161   -426   -540  -3025       C
ATOM    653  O4'   C X  31      17.235  -7.823 -26.741  1.00119.74           O
ANISOU  653  O4'   C X  31    16514  16225  12759   -493   -830  -2748       O
ATOM    654  C3'   C X  31      15.227  -8.546 -25.768  1.00125.81           C
ANISOU  654  C3'   C X  31    17254  16957  13590   -173   -450  -2739       C
ATOM    655  O3'   C X  31      13.855  -8.228 -25.611  1.00129.45           O
ANISOU  655  O3'   C X  31    17769  17132  14285      9   -170  -2908       O
ATOM    656  C2'   C X  31      15.506  -9.447 -26.967  1.00122.79           C
ANISOU  656  C2'   C X  31    16694  16469  13493      4   -654  -2352       C
ATOM    657  O2'   C X  31      14.675  -9.100 -28.064  1.00122.15           O
ANISOU  657  O2'   C X  31    16631  15895  13886    200   -606  -2377       O
ATOM    658  C1'   C X  31      16.951  -9.078 -27.317  1.00118.75           C
ANISOU  658  C1'   C X  31    16189  16101  12829   -224   -895  -2349       C
ATOM    659  N1    C X  31      17.944 -10.063 -26.830  1.00117.97           N
ANISOU  659  N1    C X  31    15917  16508  12398   -289  -1066  -2052       N
ATOM    660  C2    C X  31      18.211 -11.195 -27.605  1.00115.49           C
ANISOU  660  C2    C X  31    15428  16192  12263    -90  -1184  -1655       C
ATOM    661  O2    C X  31      17.599 -11.355 -28.673  1.00114.26           O
ANISOU  661  O2    C X  31    15274  15635  12505     96  -1155  -1581       O
ATOM    662  N3    C X  31      19.131 -12.087 -27.176  1.00114.28           N
ANISOU  662  N3    C X  31    15110  16475  11838   -103  -1322  -1356       N
ATOM    663  C4    C X  31      19.775 -11.879 -26.027  1.00117.05           C
ANISOU  663  C4    C X  31    15444  17297  11731   -319  -1383  -1426       C
ATOM    664  N4    C X  31      20.669 -12.794 -25.642  1.00117.55           N
ANISOU  664  N4    C X  31    15315  17803  11546   -290  -1536  -1079       N
ATOM    665  C5    C X  31      19.526 -10.735 -25.218  1.00119.48           C
ANISOU  665  C5    C X  31    15941  17648  11810   -571  -1281  -1852       C
ATOM    666  C6    C X  31      18.615  -9.858 -25.657  1.00119.30           C
ANISOU  666  C6    C X  31    16101  17140  12086   -540  -1107  -2161       C
ATOM    667  P     G X  32      13.112  -8.471 -24.209  1.00124.62           P
ANISOU  667  P     G X  32    17185  16791  13372     -4    106  -3028       P
ATOM    668  OP1   G X  32      12.130  -7.371 -24.024  1.00125.27           O
ANISOU  668  OP1   G X  32    17424  16523  13651     63    407  -3413       O
ATOM    669  OP2   G X  32      14.140  -8.719 -23.166  1.00126.32           O
ANISOU  669  OP2   G X  32    17437  17541  13018   -282     -3  -3016       O
ATOM    670  O5'   G X  32      12.294  -9.816 -24.449  1.00123.94           O
ANISOU  670  O5'   G X  32    16874  16733  13485    258    145  -2650       O
ATOM    671  C5'   G X  32      11.328  -9.892 -25.491  1.00122.58           C
ANISOU  671  C5'   G X  32    16592  16153  13829    513    188  -2566       C
ATOM    672  C4'   G X  32      11.273 -11.264 -26.119  1.00121.79           C
ANISOU  672  C4'   G X  32    16296  16104  13874    647     53  -2142       C
ATOM    673  O4'   G X  32      12.610 -11.668 -26.530  1.00120.24           O
ANISOU  673  O4'   G X  32    16092  16067  13526    542   -230  -1934       O
ATOM    674  C3'   G X  32      10.746 -12.381 -25.216  1.00125.05           C
ANISOU  674  C3'   G X  32    16613  16809  14090    682    215  -1944       C
ATOM    675  O3'   G X  32       9.981 -13.297 -25.995  1.00126.42           O
ANISOU  675  O3'   G X  32    16621  16801  14612    857    221  -1685       O
ATOM    676  C2'   G X  32      12.025 -13.066 -24.746  1.00125.77           C
ANISOU  676  C2'   G X  32    16718  17293  13775    543     24  -1712       C
ATOM    677  O2'   G X  32      11.862 -14.414 -24.358  1.00131.11           O
ANISOU  677  O2'   G X  32    17297  18179  14340    613     71  -1362       O
ATOM    678  C1'   G X  32      12.908 -12.937 -25.981  1.00121.80           C
ANISOU  678  C1'   G X  32    16194  16603  13483    551   -255  -1613       C
ATOM    679  N9    G X  32      14.343 -13.019 -25.699  1.00121.39           N
ANISOU  679  N9    G X  32    16153  16882  13087    390   -470  -1514       N
ATOM    680  C8    G X  32      15.108 -12.159 -24.949  1.00121.57           C
ANISOU  680  C8    G X  32    16282  17159  12750    151   -522  -1757       C
ATOM    681  N7    G X  32      16.362 -12.519 -24.880  1.00118.25           N
ANISOU  681  N7    G X  32    15787  17060  12084     48   -749  -1561       N
ATOM    682  C5    G X  32      16.430 -13.688 -25.626  1.00116.17           C
ANISOU  682  C5    G X  32    15380  16714  12045    259   -825  -1168       C
ATOM    683  C6    G X  32      17.528 -14.543 -25.915  1.00112.87           C
ANISOU  683  C6    G X  32    14822  16516  11547    306  -1023   -811       C
ATOM    684  O6    G X  32      18.707 -14.443 -25.560  1.00112.66           O
ANISOU  684  O6    G X  32    14724  16854  11227    168  -1205   -745       O
ATOM    685  N1    G X  32      17.147 -15.619 -26.707  1.00111.53           N
ANISOU  685  N1    G X  32    14583  16106  11689    539   -987   -509       N
ATOM    686  C2    G X  32      15.875 -15.850 -27.166  1.00115.27           C
ANISOU  686  C2    G X  32    15093  16216  12489    670   -815   -545       C
ATOM    687  N2    G X  32      15.711 -16.947 -27.919  1.00118.34           N
ANISOU  687  N2    G X  32    15422  16419  13123    839   -805   -250       N
ATOM    688  N3    G X  32      14.843 -15.065 -26.905  1.00118.42           N
ANISOU  688  N3    G X  32    15572  16452  12971    636   -654   -851       N
ATOM    689  C4    G X  32      15.191 -14.009 -26.139  1.00118.46           C
ANISOU  689  C4    G X  32    15669  16644  12697    447   -656  -1149       C
ATOM    690  P     G X  33       8.460 -13.622 -25.594  1.00117.34           P
ANISOU  690  P     G X  33    15346  15601  13636    975    523  -1708       P
ATOM    691  OP1   G X  33       8.442 -14.916 -24.865  1.00120.33           O
ANISOU  691  OP1   G X  33    15678  16274  13769    938    608  -1421       O
ATOM    692  OP2   G X  33       7.886 -12.412 -24.951  1.00117.82           O
ANISOU  692  OP2   G X  33    15488  15600  13677    975    756  -2097       O
ATOM    693  O5'   G X  33       7.728 -13.828 -26.994  1.00114.66           O
ANISOU  693  O5'   G X  33    14847  14904  13813   1133    429  -1591       O
ATOM    694  C5'   G X  33       7.485 -12.729 -27.860  1.00111.46           C
ANISOU  694  C5'   G X  33    14454  14174  13724   1222    354  -1786       C
ATOM    695  C4'   G X  33       6.189 -12.900 -28.611  1.00109.57           C
ANISOU  695  C4'   G X  33    14000  13716  13916   1386    410  -1723       C
ATOM    696  O4'   G X  33       6.387 -13.806 -29.726  1.00106.91           O
ANISOU  696  O4'   G X  33    13590  13288  13743   1381    181  -1441       O
ATOM    697  C3'   G X  33       5.046 -13.514 -27.816  1.00112.51           C
ANISOU  697  C3'   G X  33    14200  14247  14301   1422    699  -1695       C
ATOM    698  O3'   G X  33       4.348 -12.545 -27.051  1.00113.78           O
ANISOU  698  O3'   G X  33    14357  14394  14480   1502    975  -1992       O
ATOM    699  C2'   G X  33       4.186 -14.167 -28.893  1.00110.40           C
ANISOU  699  C2'   G X  33    13702  13824  14421   1501    608  -1496       C
ATOM    700  O2'   G X  33       3.335 -13.208 -29.502  1.00108.08           O
ANISOU  700  O2'   G X  33    13274  13298  14492   1672    618  -1642       O
ATOM    701  C1'   G X  33       5.238 -14.601 -29.918  1.00107.63           C
ANISOU  701  C1'   G X  33    13464  13374  14057   1432    284  -1305       C
ATOM    702  N9    G X  33       5.632 -16.020 -29.799  1.00109.63           N
ANISOU  702  N9    G X  33    13730  13778  14145   1323    264  -1027       N
ATOM    703  C8    G X  33       6.929 -16.470 -29.754  1.00110.03           C
ANISOU  703  C8    G X  33    13948  13925  13934   1243    123   -887       C
ATOM    704  N7    G X  33       7.030 -17.766 -29.668  1.00112.06           N
ANISOU  704  N7    G X  33    14196  14264  14116   1193    158   -624       N
ATOM    705  C5    G X  33       5.717 -18.209 -29.667  1.00113.11           C
ANISOU  705  C5    G X  33    14157  14356  14465   1199    327   -603       C
ATOM    706  C6    G X  33       5.203 -19.530 -29.592  1.00115.51           C
ANISOU  706  C6    G X  33    14398  14684  14804   1127    454   -375       C
ATOM    707  O6    G X  33       5.827 -20.595 -29.510  1.00119.07           O
ANISOU  707  O6    G X  33    14962  15169  15111   1075    452   -130       O
ATOM    708  N1    G X  33       3.813 -19.543 -29.620  1.00116.26           N
ANISOU  708  N1    G X  33    14274  14752  15147   1122    610   -445       N
ATOM    709  C2    G X  33       3.020 -18.427 -29.709  1.00114.63           C
ANISOU  709  C2    G X  33    13909  14502  15144   1223    643   -683       C
ATOM    710  N2    G X  33       1.697 -18.642 -29.722  1.00115.42           N
ANISOU  710  N2    G X  33    13751  14619  15485   1216    801   -696       N
ATOM    711  N3    G X  33       3.490 -17.191 -29.779  1.00112.23           N
ANISOU  711  N3    G X  33    13688  14133  14820   1324    542   -886       N
ATOM    712  C4    G X  33       4.838 -17.148 -29.756  1.00111.63           C
ANISOU  712  C4    G X  33    13842  14083  14491   1285    386   -844       C
ATOM    713  P     U X  34       3.399 -12.982 -25.830  1.00112.59           P
ANISOU  713  P     U X  34    14093  14487  14199   1494   1352  -2039       P
ATOM    714  OP1   U X  34       2.719 -11.760 -25.329  1.00114.36           O
ANISOU  714  OP1   U X  34    14324  14601  14528   1620   1628  -2385       O
ATOM    715  OP2   U X  34       4.189 -13.820 -24.893  1.00114.17           O
ANISOU  715  OP2   U X  34    14440  15015  13923   1307   1371  -1903       O
ATOM    716  O5'   U X  34       2.289 -13.900 -26.508  1.00112.16           O
ANISOU  716  O5'   U X  34    13726  14384  14507   1567   1364  -1804       O
ATOM    717  C5'   U X  34       0.991 -13.398 -26.789  1.00112.77           C
ANISOU  717  C5'   U X  34    13538  14331  14977   1746   1523  -1909       C
ATOM    718  C4'   U X  34      -0.014 -14.517 -26.874  1.00113.66           C
ANISOU  718  C4'   U X  34    13362  14567  15259   1705   1627  -1696       C
ATOM    719  O4'   U X  34       0.529 -15.583 -27.696  1.00111.65           O
ANISOU  719  O4'   U X  34    13141  14283  14996   1572   1343  -1408       O
ATOM    720  C3'   U X  34      -0.358 -15.193 -25.553  1.00116.77           C
ANISOU  720  C3'   U X  34    13752  15251  15363   1587   1973  -1684       C
ATOM    721  O3'   U X  34      -1.371 -14.503 -24.838  1.00119.14           O
ANISOU  721  O3'   U X  34    13894  15604  15769   1712   2337  -1919       O
ATOM    722  C2'   U X  34      -0.768 -16.597 -25.982  1.00116.73           C
ANISOU  722  C2'   U X  34    13582  15308  15462   1454   1919  -1373       C
ATOM    723  O2'   U X  34      -2.111 -16.610 -26.443  1.00117.34           O
ANISOU  723  O2'   U X  34    13283  15351  15950   1530   2020  -1373       O
ATOM    724  C1'   U X  34       0.156 -16.839 -27.175  1.00113.56           C
ANISOU  724  C1'   U X  34    13309  14715  15123   1423   1507  -1215       C
ATOM    725  N1    U X  34       1.388 -17.576 -26.807  1.00114.48           N
ANISOU  725  N1    U X  34    13710  14933  14855   1285   1408  -1046       N
ATOM    726  C2    U X  34       1.403 -18.951 -26.951  1.00115.82           C
ANISOU  726  C2    U X  34    13878  15138  14990   1148   1402   -758       C
ATOM    727  O2    U X  34       0.445 -19.591 -27.347  1.00115.82           O
ANISOU  727  O2    U X  34    13666  15099  15243   1090   1475   -662       O
ATOM    728  N3    U X  34       2.584 -19.557 -26.596  1.00117.01           N
ANISOU  728  N3    U X  34    14282  15375  14802   1077   1315   -582       N
ATOM    729  C4    U X  34       3.731 -18.944 -26.134  1.00116.83           C
ANISOU  729  C4    U X  34    14474  15452  14465   1101   1208   -664       C
ATOM    730  O4    U X  34       4.717 -19.629 -25.859  1.00120.23           O
ANISOU  730  O4    U X  34    15072  15991  14620   1047   1124   -452       O
ATOM    731  C5    U X  34       3.639 -17.522 -26.023  1.00115.69           C
ANISOU  731  C5    U X  34    14327  15269  14360   1190   1216   -992       C
ATOM    732  C6    U X  34       2.502 -16.905 -26.358  1.00114.53           C
ANISOU  732  C6    U X  34    13970  14990  14556   1291   1325  -1165       C
ATOM    733  P     G X  35      -1.546 -14.711 -23.253  1.00120.42           P
ANISOU  733  P     G X  35    14158  16064  15532   1603   2752  -2030       P
ATOM    734  OP1   G X  35      -2.736 -13.931 -22.826  1.00120.83           O
ANISOU  734  OP1   G X  35    13984  16103  15823   1781   3126  -2280       O
ATOM    735  OP2   G X  35      -0.237 -14.463 -22.599  1.00121.21           O
ANISOU  735  OP2   G X  35    14648  16265  15143   1479   2663  -2111       O
ATOM    736  O5'   G X  35      -1.904 -16.256 -23.099  1.00121.73           O
ANISOU  736  O5'   G X  35    14200  16420  15631   1420   2811  -1702       O
ATOM    737  C5'   G X  35      -3.068 -16.795 -23.708  1.00121.39           C
ANISOU  737  C5'   G X  35    13782  16344  15995   1437   2865  -1572       C
ATOM    738  C4'   G X  35      -3.248 -18.257 -23.381  1.00122.93           C
ANISOU  738  C4'   G X  35    13956  16704  16046   1208   2966  -1285       C
ATOM    739  O4'   G X  35      -2.464 -19.079 -24.285  1.00122.29           O
ANISOU  739  O4'   G X  35    14005  16486  15972   1104   2606  -1025       O
ATOM    740  C3'   G X  35      -2.790 -18.703 -22.004  1.00124.91           C
ANISOU  740  C3'   G X  35    14471  17209  15779   1067   3220  -1244       C
ATOM    741  O3'   G X  35      -3.703 -18.369 -20.974  1.00126.07           O
ANISOU  741  O3'   G X  35    14492  17546  15862   1082   3667  -1429       O
ATOM    742  C2'   G X  35      -2.603 -20.202 -22.196  1.00125.58           C
ANISOU  742  C2'   G X  35    14607  17314  15793    868   3146   -873       C
ATOM    743  O2'   G X  35      -3.855 -20.871 -22.179  1.00126.17           O
ANISOU  743  O2'   G X  35    14378  17445  16114    765   3401   -788       O
ATOM    744  C1'   G X  35      -2.046 -20.254 -23.618  1.00124.02           C
ANISOU  744  C1'   G X  35    14414  16846  15860    915   2708   -778       C
ATOM    745  N9    G X  35      -0.572 -20.317 -23.624  1.00123.91           N
ANISOU  745  N9    G X  35    14745  16809  15527    912   2447   -681       N
ATOM    746  C8    G X  35       0.312 -19.279 -23.782  1.00122.83           C
ANISOU  746  C8    G X  35    14767  16615  15289   1026   2236   -864       C
ATOM    747  N7    G X  35       1.560 -19.660 -23.736  1.00123.18           N
ANISOU  747  N7    G X  35    15066  16695  15043    979   2031   -701       N
ATOM    748  C5    G X  35       1.497 -21.031 -23.529  1.00124.26           C
ANISOU  748  C5    G X  35    15234  16889  15091    857   2122   -380       C
ATOM    749  C6    G X  35       2.533 -21.991 -23.391  1.00124.32           C
ANISOU  749  C6    G X  35    15463  16941  14833    802   2003    -68       C
ATOM    750  O6    G X  35       3.756 -21.815 -23.427  1.00123.57           O
ANISOU  750  O6    G X  35    15546  16886  14518    846   1772    -12       O
ATOM    751  N1    G X  35       2.022 -23.270 -23.194  1.00125.10           N
ANISOU  751  N1    G X  35    15548  17031  14951    687   2195    208       N
ATOM    752  C2    G X  35       0.688 -23.588 -23.136  1.00125.86           C
ANISOU  752  C2    G X  35    15428  17110  15282    594   2460    174       C
ATOM    753  N2    G X  35       0.395 -24.882 -22.939  1.00126.42           N
ANISOU  753  N2    G X  35    15547  17154  15332    450   2633    466       N
ATOM    754  N3    G X  35      -0.287 -22.703 -23.263  1.00125.74           N
ANISOU  754  N3    G X  35    15159  17100  15516    642   2559   -113       N
ATOM    755  C4    G X  35       0.186 -21.453 -23.455  1.00124.80           C
ANISOU  755  C4    G X  35    15068  16959  15392    793   2383   -372       C
ATOM    756  P     G X  36      -3.227 -18.406 -19.439  1.00130.25           P
ANISOU  756  P     G X  36    15332  18365  15792    964   3953  -1490       P
ATOM    757  OP1   G X  36      -4.412 -18.175 -18.575  1.00132.97           O
ANISOU  757  OP1   G X  36    15478  18880  16166    974   4453  -1668       O
ATOM    758  OP2   G X  36      -2.038 -17.525 -19.308  1.00129.41           O
ANISOU  758  OP2   G X  36    15543  18228  15400   1016   3734  -1668       O
ATOM    759  O5'   G X  36      -2.745 -19.908 -19.224  1.00130.12           O
ANISOU  759  O5'   G X  36    15471  18463  15507    748   3886  -1075       O
ATOM    760  C5'   G X  36      -3.686 -20.965 -19.103  1.00131.81           C
ANISOU  760  C5'   G X  36    15488  18739  15854    607   4131   -861       C
ATOM    761  C4'   G X  36      -2.999 -22.301 -18.990  1.00131.68           C
ANISOU  761  C4'   G X  36    15704  18746  15582    436   4027   -459       C
ATOM    762  O4'   G X  36      -2.009 -22.442 -20.038  1.00129.09           O
ANISOU  762  O4'   G X  36    15496  18191  15363    497   3575   -331       O
ATOM    763  C3'   G X  36      -2.219 -22.534 -17.708  1.00133.04           C
ANISOU  763  C3'   G X  36    16221  19194  15134    354   4150   -349       C
ATOM    764  O3'   G X  36      -3.060 -22.943 -16.643  1.00135.77           O
ANISOU  764  O3'   G X  36    16531  19772  15286    217   4606   -315       O
ATOM    765  C2'   G X  36      -1.195 -23.591 -18.115  1.00131.80           C
ANISOU  765  C2'   G X  36    16284  18935  14859    306   3854     47       C
ATOM    766  O2'   G X  36      -1.763 -24.891 -18.059  1.00132.92           O
ANISOU  766  O2'   G X  36    16395  19031  15080    146   4053    365       O
ATOM    767  C1'   G X  36      -0.936 -23.236 -19.584  1.00129.11           C
ANISOU  767  C1'   G X  36    15817  18277  14962    427   3474    -33       C
ATOM    768  N9    G X  36       0.334 -22.511 -19.796  1.00128.44           N
ANISOU  768  N9    G X  36    15926  18183  14692    546   3131   -121       N
ATOM    769  C8    G X  36       0.510 -21.173 -20.059  1.00127.55           C
ANISOU  769  C8    G X  36    15776  18024  14661    671   3003   -472       C
ATOM    770  N7    G X  36       1.764 -20.841 -20.215  1.00127.10           N
ANISOU  770  N7    G X  36    15920  17976  14395    713   2698   -460       N
ATOM    771  C5    G X  36       2.460 -22.031 -20.052  1.00127.48           C
ANISOU  771  C5    G X  36    16123  18091  14221    646   2614    -64       C
ATOM    772  C6    G X  36       3.853 -22.302 -20.109  1.00126.61           C
ANISOU  772  C6    G X  36    16213  18046  13847    672   2320    146       C
ATOM    773  O6    G X  36       4.786 -21.518 -20.322  1.00125.67           O
ANISOU  773  O6    G X  36    16171  17957  13622    723   2060      7       O
ATOM    774  N1    G X  36       4.121 -23.649 -19.886  1.00126.74           N
ANISOU  774  N1    G X  36    16332  18091  13733    632   2363    573       N
ATOM    775  C2    G X  36       3.174 -24.613 -19.639  1.00127.66           C
ANISOU  775  C2    G X  36    16399  18157  13947    539   2658    760       C
ATOM    776  N2    G X  36       3.630 -25.859 -19.449  1.00127.38           N
ANISOU  776  N2    G X  36    16520  18108  13769    519   2676   1188       N
ATOM    777  N3    G X  36       1.875 -24.372 -19.584  1.00128.56           N
ANISOU  777  N3    G X  36    16318  18234  14296    473   2928    554       N
ATOM    778  C4    G X  36       1.591 -23.070 -19.798  1.00128.37           C
ANISOU  778  C4    G X  36    16161  18202  14413    548   2885    151       C
ATOM    779  P     U X  37      -2.928 -22.270 -15.191  1.00138.82           P
ANISOU  779  P     U X  37    17119  20501  15123    187   4902   -526       P
ATOM    780  OP1   U X  37      -4.199 -22.512 -14.461  1.00141.47           O
ANISOU  780  OP1   U X  37    17274  20997  15483     78   5418   -578       O
ATOM    781  OP2   U X  37      -2.435 -20.880 -15.363  1.00137.67           O
ANISOU  781  OP2   U X  37    17025  20310  14972    346   4727   -911       O
ATOM    782  O5'   U X  37      -1.787 -23.126 -14.485  1.00139.34           O
ANISOU  782  O5'   U X  37    17562  20763  14617     74   4771   -151       O
ATOM    783  C5'   U X  37      -1.765 -24.540 -14.609  1.00139.38           C
ANISOU  783  C5'   U X  37    17623  20698  14639    -34   4776    308       C
ATOM    784  C4'   U X  37      -0.373 -25.091 -14.436  1.00138.85           C
ANISOU  784  C4'   U X  37    17871  20703  14183    -14   4463    650       C
ATOM    785  O4'   U X  37       0.406 -24.854 -15.635  1.00137.27           O
ANISOU  785  O4'   U X  37    17636  20237  14283    132   4018    634       O
ATOM    786  C3'   U X  37       0.457 -24.464 -13.329  1.00140.03           C
ANISOU  786  C3'   U X  37    18273  21233  13698    -28   4430    559       C
ATOM    787  O3'   U X  37       0.139 -24.982 -12.050  1.00142.93           O
ANISOU  787  O3'   U X  37    18800  21918  13591   -183   4783    732       O
ATOM    788  C2'   U X  37       1.885 -24.761 -13.773  1.00138.31           C
ANISOU  788  C2'   U X  37    18218  20982  13351     69   3965    830       C
ATOM    789  O2'   U X  37       2.248 -26.093 -13.440  1.00139.32           O
ANISOU  789  O2'   U X  37    18511  21151  13273     33   3985   1361       O
ATOM    790  C1'   U X  37       1.763 -24.660 -15.297  1.00137.17           C
ANISOU  790  C1'   U X  37    17862  20407  13850    190   3726    738       C
ATOM    791  N1    U X  37       2.214 -23.348 -15.821  1.00136.43           N
ANISOU  791  N1    U X  37    17711  20259  13869    295   3467    344       N
ATOM    792  C2    U X  37       3.385 -23.342 -16.554  1.00135.06           C
ANISOU  792  C2    U X  37    17606  19978  13731    393   3049    464       C
ATOM    793  O2    U X  37       4.028 -24.353 -16.773  1.00134.15           O
ANISOU  793  O2    U X  37    17583  19813  13574    422   2902    868       O
ATOM    794  N3    U X  37       3.773 -22.113 -17.025  1.00134.34           N
ANISOU  794  N3    U X  37    17477  19824  13743    461   2836    100       N
ATOM    795  C4    U X  37       3.125 -20.910 -16.840  1.00134.83           C
ANISOU  795  C4    U X  37    17462  19885  13884    463   3003   -358       C
ATOM    796  O4    U X  37       3.602 -19.884 -17.328  1.00134.00           O
ANISOU  796  O4    U X  37    17364  19677  13875    525   2791   -635       O
ATOM    797  C5    U X  37       1.921 -20.996 -16.070  1.00136.05           C
ANISOU  797  C5    U X  37    17538  20148  14008    393   3447   -459       C
ATOM    798  C6    U X  37       1.517 -22.182 -15.598  1.00136.78           C
ANISOU  798  C6    U X  37    17646  20335  13988    301   3656   -115       C
ATOM    799  P     A X  38      -0.319 -23.994 -10.868  1.00146.42           P
ANISOU  799  P     A X  38    19304  22709  13620   -279   5126    333       P
ATOM    800  OP1   A X  38      -1.567 -24.533 -10.270  1.00150.39           O
ANISOU  800  OP1   A X  38    19713  23281  14149   -417   5644    385       O
ATOM    801  OP2   A X  38      -0.303 -22.607 -11.399  1.00144.63           O
ANISOU  801  OP2   A X  38    18955  22356  13643   -159   4998   -179       O
ATOM    802  O5'   A X  38       0.844 -24.126  -9.788  1.00149.00           O
ANISOU  802  O5'   A X  38    19984  23457  13171   -364   4977    549       O
ATOM    803  C5'   A X  38       2.199 -23.878 -10.149  1.00146.22           C
ANISOU  803  C5'   A X  38    19741  23143  12671   -275   4481    628       C
ATOM    804  C4'   A X  38       2.522 -22.406 -10.105  1.00145.83           C
ANISOU  804  C4'   A X  38    19709  23178  12522   -273   4371     91       C
ATOM    805  O4'   A X  38       2.839 -22.024  -8.738  1.00150.77           O
ANISOU  805  O4'   A X  38    20590  24287  12409   -456   4509    -18       O
ATOM    806  C3'   A X  38       3.720 -21.980 -10.951  1.00142.28           C
ANISOU  806  C3'   A X  38    19256  22614  12190   -163   3851     74       C
ATOM    807  O3'   A X  38       3.503 -20.654 -11.425  1.00141.15           O
ANISOU  807  O3'   A X  38    19024  22287  12321   -119   3840   -467       O
ATOM    808  C2'   A X  38       4.853 -21.964  -9.933  1.00144.67           C
ANISOU  808  C2'   A X  38    19813  23410  11747   -291   3658    224       C
ATOM    809  O2'   A X  38       5.946 -21.142 -10.284  1.00142.72           O
ANISOU  809  O2'   A X  38    19595  23220  11413   -283   3259     33       O
ATOM    810  C1'   A X  38       4.131 -21.449  -8.694  1.00149.97           C
ANISOU  810  C1'   A X  38    20623  24386  11972   -480   4091    -83       C
ATOM    811  N9    A X  38       4.765 -21.823  -7.429  1.00154.68           N
ANISOU  811  N9    A X  38    21477  25522  11772   -655   4074    169       N
ATOM    812  C8    A X  38       4.863 -23.068  -6.860  1.00157.10           C
ANISOU  812  C8    A X  38    21883  26032  11775   -676   4124    739       C
ATOM    813  N7    A X  38       5.496 -23.073  -5.711  1.00161.70           N
ANISOU  813  N7    A X  38    22700  27147  11590   -846   4067    864       N
ATOM    814  C5    A X  38       5.834 -21.741  -5.511  1.00162.32           C
ANISOU  814  C5    A X  38    22842  27382  11452   -975   3982    306       C
ATOM    815  C6    A X  38       6.517 -21.081  -4.474  1.00166.74           C
ANISOU  815  C6    A X  38    23633  28472  11250  -1220   3886    108       C
ATOM    816  N6    A X  38       7.005 -21.698  -3.396  1.00171.55           N
ANISOU  816  N6    A X  38    24438  29614  11128  -1366   3832    495       N
ATOM    817  N1    A X  38       6.685 -19.745  -4.583  1.00166.44           N
ANISOU  817  N1    A X  38    23631  28398  11211  -1328   3847   -505       N
ATOM    818  C2    A X  38       6.194 -19.125  -5.662  1.00161.98           C
ANISOU  818  C2    A X  38    22877  27297  11373  -1161   3897   -853       C
ATOM    819  N3    A X  38       5.538 -19.633  -6.702  1.00157.62           N
ANISOU  819  N3    A X  38    22079  26253  11555   -913   3959   -695       N
ATOM    820  C4    A X  38       5.387 -20.961  -6.560  1.00158.03           C
ANISOU  820  C4    A X  38    22106  26361  11578   -848   4001   -121       C
ATOM    821  P     U X  39       2.755 -20.397 -12.822  1.00143.20           P
ANISOU  821  P     U X  39    18993  22030  13388     63   3818   -629       P
ATOM    822  OP1   U X  39       1.341 -20.830 -12.677  1.00144.12           O
ANISOU  822  OP1   U X  39    18934  22054  13771     55   4255   -628       O
ATOM    823  OP2   U X  39       3.579 -20.980 -13.909  1.00141.90           O
ANISOU  823  OP2   U X  39    18775  21645  13496    175   3391   -312       O
ATOM    824  O5'   U X  39       2.775 -18.811 -12.960  1.00143.01           O
ANISOU  824  O5'   U X  39    18980  21911  13446     93   3812  -1204       O
ATOM    825  C5'   U X  39       3.159 -18.184 -14.178  1.00141.81           C
ANISOU  825  C5'   U X  39    18724  21419  13740    232   3491  -1346       C
ATOM    826  C4'   U X  39       3.851 -16.865 -13.932  1.00141.70           C
ANISOU  826  C4'   U X  39    18886  21467  13486    168   3381  -1763       C
ATOM    827  O4'   U X  39       3.620 -16.435 -12.559  1.00143.07           O
ANISOU  827  O4'   U X  39    19258  21978  13123     -4   3721  -2017       O
ATOM    828  C3'   U X  39       5.369 -16.874 -14.121  1.00141.09           C
ANISOU  828  C3'   U X  39    18946  21537  13124     95   2916  -1607       C
ATOM    829  O3'   U X  39       5.774 -15.601 -14.614  1.00140.67           O
ANISOU  829  O3'   U X  39    18944  21288  13215     99   2770  -2007       O
ATOM    830  C2'   U X  39       5.877 -17.024 -12.693  1.00142.23           C
ANISOU  830  C2'   U X  39    19325  22205  12511   -129   2995  -1564       C
ATOM    831  O2'   U X  39       7.199 -16.572 -12.489  1.00141.93           O
ANISOU  831  O2'   U X  39    19437  22420  12070   -271   2647  -1608       O
ATOM    832  C1'   U X  39       4.865 -16.171 -11.942  1.00143.37           C
ANISOU  832  C1'   U X  39    19543  22358  12573   -194   3465  -2034       C
ATOM    833  N1    U X  39       4.770 -16.440 -10.501  1.00144.79           N
ANISOU  833  N1    U X  39    19922  23002  12088   -401   3732  -2016       N
ATOM    834  C2    U X  39       5.764 -15.877  -9.726  1.00147.07           C
ANISOU  834  C2    U X  39    20463  23663  11753   -634   3570  -2184       C
ATOM    835  O2    U X  39       6.669 -15.212 -10.200  1.00145.23           O
ANISOU  835  O2    U X  39    20272  23372  11538   -675   3236  -2335       O
ATOM    836  N3    U X  39       5.667 -16.126  -8.382  1.00152.33           N
ANISOU  836  N3    U X  39    21331  24791  11758   -844   3810  -2163       N
ATOM    837  C4    U X  39       4.690 -16.862  -7.750  1.00155.02           C
ANISOU  837  C4    U X  39    21653  25235  12013   -838   4214  -1991       C
ATOM    838  O4    U X  39       4.740 -16.992  -6.527  1.00160.03           O
ANISOU  838  O4    U X  39    22507  26315  11983  -1055   4399  -1987       O
ATOM    839  C5    U X  39       3.691 -17.408  -8.620  1.00151.88           C
ANISOU  839  C5    U X  39    20972  24421  12316   -598   4374  -1831       C
ATOM    840  C6    U X  39       3.760 -17.183  -9.938  1.00146.79           C
ANISOU  840  C6    U X  39    20121  23341  12312   -396   4123  -1853       C
ATOM    841  P     A X  40       6.051 -15.392 -16.179  1.00137.78           P
ANISOU  841  P     A X  40    18420  20487  13444    276   2445  -1962       P
ATOM    842  OP1   A X  40       6.048 -13.935 -16.462  1.00136.58           O
ANISOU  842  OP1   A X  40    18346  20097  13451    281   2470  -2446       O
ATOM    843  OP2   A X  40       5.144 -16.293 -16.935  1.00139.92           O
ANISOU  843  OP2   A X  40    18451  20508  14204    447   2521  -1688       O
ATOM    844  O5'   A X  40       7.536 -15.924 -16.373  1.00134.37           O
ANISOU  844  O5'   A X  40    18049  20265  12739    201   2004  -1635       O
ATOM    845  C5'   A X  40       8.055 -16.120 -17.679  1.00132.56           C
ANISOU  845  C5'   A X  40    17701  19751  12916    329   1678  -1458       C
ATOM    846  C4'   A X  40       9.317 -16.941 -17.675  1.00131.65           C
ANISOU  846  C4'   A X  40    17605  19894  12524    293   1351  -1056       C
ATOM    847  O4'   A X  40       9.111 -18.146 -16.882  1.00132.42           O
ANISOU  847  O4'   A X  40    17713  20256  12343    290   1488   -675       O
ATOM    848  C3'   A X  40       9.751 -17.409 -19.059  1.00129.97           C
ANISOU  848  C3'   A X  40    17259  19369  12755    449   1075   -814       C
ATOM    849  O3'   A X  40      11.174 -17.415 -19.151  1.00128.53           O
ANISOU  849  O3'   A X  40    17105  19401  12329    391    737   -666       O
ATOM    850  C2'   A X  40       9.211 -18.833 -19.118  1.00130.15           C
ANISOU  850  C2'   A X  40    17203  19343  12907    557   1197   -394       C
ATOM    851  O2'   A X  40       9.891 -19.682 -20.009  1.00128.29           O
ANISOU  851  O2'   A X  40    16904  18967  12873    670    960    -39       O
ATOM    852  C1'   A X  40       9.380 -19.286 -17.675  1.00131.19           C
ANISOU  852  C1'   A X  40    17454  19938  12456    439   1331   -235       C
ATOM    853  N9    A X  40       8.468 -20.367 -17.289  1.00132.19           N
ANISOU  853  N9    A X  40    17559  20049  12617    477   1614     37       N
ATOM    854  C8    A X  40       7.132 -20.282 -16.988  1.00133.57           C
ANISOU  854  C8    A X  40    17688  20122  12940    455   1979   -144       C
ATOM    855  N7    A X  40       6.584 -21.434 -16.684  1.00134.14           N
ANISOU  855  N7    A X  40    17750  20210  13008    463   2179    190       N
ATOM    856  C5    A X  40       7.628 -22.342 -16.795  1.00133.02           C
ANISOU  856  C5    A X  40    17672  20157  12714    520   1934    628       C
ATOM    857  C6    A X  40       7.702 -23.733 -16.602  1.00132.81           C
ANISOU  857  C6    A X  40    17697  20143  12623    566   1999   1129       C
ATOM    858  N6    A X  40       6.661 -24.487 -16.241  1.00133.96           N
ANISOU  858  N6    A X  40    17845  20217  12836    517   2339   1269       N
ATOM    859  N1    A X  40       8.897 -24.334 -16.794  1.00131.21           N
ANISOU  859  N1    A X  40    17541  20017  12296    668   1720   1496       N
ATOM    860  C2    A X  40       9.942 -23.579 -17.155  1.00129.91           C
ANISOU  860  C2    A X  40    17346  19949  12067    693   1390   1356       C
ATOM    861  N3    A X  40       9.997 -22.266 -17.369  1.00130.10           N
ANISOU  861  N3    A X  40    17331  19972  12128    615   1293    889       N
ATOM    862  C4    A X  40       8.793 -21.699 -17.172  1.00131.73           C
ANISOU  862  C4    A X  40    17520  20064  12467    540   1583    541       C
ATOM    863  P     G X  41      11.907 -16.395 -20.154  1.00132.39           P
ANISOU  863  P     G X  41    17581  19670  13050    369    474   -912       P
ATOM    864  OP1   G X  41      13.239 -16.054 -19.593  1.00131.17           O
ANISOU  864  OP1   G X  41    17484  19923  12431    190    230   -911       O
ATOM    865  OP2   G X  41      10.945 -15.309 -20.473  1.00135.39           O
ANISOU  865  OP2   G X  41    17993  19710  13738    380    666  -1346       O
ATOM    866  O5'   G X  41      12.128 -17.246 -21.482  1.00128.46           O
ANISOU  866  O5'   G X  41    16950  18866  12993    559    300   -581       O
ATOM    867  C5'   G X  41      11.135 -17.300 -22.497  1.00128.79           C
ANISOU  867  C5'   G X  41    16913  18460  13561    693    399   -637       C
ATOM    868  C4'   G X  41      11.672 -17.957 -23.741  1.00126.61           C
ANISOU  868  C4'   G X  41    16561  17951  13594    809    185   -372       C
ATOM    869  O4'   G X  41      12.635 -17.071 -24.371  1.00124.44           O
ANISOU  869  O4'   G X  41    16307  17627  13349    755    -62   -533       O
ATOM    870  C3'   G X  41      12.438 -19.252 -23.513  1.00125.12           C
ANISOU  870  C3'   G X  41    16357  17966  13216    870    105     84       C
ATOM    871  O3'   G X  41      11.589 -20.383 -23.447  1.00126.38           O
ANISOU  871  O3'   G X  41    16499  18010  13510    951    310    333       O
ATOM    872  C2'   G X  41      13.397 -19.296 -24.692  1.00121.71           C
ANISOU  872  C2'   G X  41    15879  17363  13001    937   -152    187       C
ATOM    873  O2'   G X  41      12.737 -19.771 -25.856  1.00121.73           O
ANISOU  873  O2'   G X  41    15846  16948  13457   1039   -111    244       O
ATOM    874  C1'   G X  41      13.714 -17.815 -24.890  1.00121.46           C
ANISOU  874  C1'   G X  41    15879  17310  12959    813   -273   -212       C
ATOM    875  N9    G X  41      14.949 -17.376 -24.205  1.00119.81           N
ANISOU  875  N9    G X  41    15685  17505  12333    677   -450   -228       N
ATOM    876  C8    G X  41      15.098 -16.124 -23.660  1.00120.86           C
ANISOU  876  C8    G X  41    15901  17773  12248    484   -463   -606       C
ATOM    877  N7    G X  41      16.263 -15.920 -23.119  1.00119.44           N
ANISOU  877  N7    G X  41    15704  17986  11690    340   -650   -568       N
ATOM    878  C5    G X  41      16.940 -17.111 -23.320  1.00117.09           C
ANISOU  878  C5    G X  41    15282  17827  11378    490   -770   -110       C
ATOM    879  C6    G X  41      18.258 -17.467 -22.938  1.00114.95           C
ANISOU  879  C6    G X  41    14897  17993  10787    457   -996    156       C
ATOM    880  O6    G X  41      19.093 -16.783 -22.334  1.00114.99           O
ANISOU  880  O6    G X  41    14880  18384  10428    242  -1158     22       O
ATOM    881  N1    G X  41      18.570 -18.765 -23.322  1.00112.82           N
ANISOU  881  N1    G X  41    14525  17689  10654    698  -1019    622       N
ATOM    882  C2    G X  41      17.722 -19.609 -23.992  1.00112.65           C
ANISOU  882  C2    G X  41    14539  17253  11011    896   -843    779       C
ATOM    883  N2    G X  41      18.209 -20.826 -24.278  1.00110.32           N
ANISOU  883  N2    G X  41    14172  16944  10798   1107   -861   1220       N
ATOM    884  N3    G X  41      16.492 -19.286 -24.357  1.00114.87           N
ANISOU  884  N3    G X  41    14913  17163  11571    885   -658    523       N
ATOM    885  C4    G X  41      16.155 -18.026 -23.996  1.00117.07           C
ANISOU  885  C4    G X  41    15262  17473  11745    699   -634     97       C
ATOM    886  P     U X  42      11.348 -21.135 -22.050  1.00126.95           P
ANISOU  886  P     U X  42    16632  18423  13180    915    514    559       P
ATOM    887  OP1   U X  42       9.952 -21.639 -22.034  1.00129.09           O
ANISOU  887  OP1   U X  42    16875  18486  13686    921    809    557       O
ATOM    888  OP2   U X  42      11.821 -20.235 -20.968  1.00127.78           O
ANISOU  888  OP2   U X  42    16803  18931  12817    772    476    347       O
ATOM    889  O5'   U X  42      12.339 -22.376 -22.092  1.00124.30           O
ANISOU  889  O5'   U X  42    16307  18186  12733   1035    392   1062       O
ATOM    890  C5'   U X  42      12.346 -23.274 -23.195  1.00122.28           C
ANISOU  890  C5'   U X  42    16030  17565  12867   1166    375   1291       C
ATOM    891  C4'   U X  42      13.521 -24.215 -23.124  1.00119.08           C
ANISOU  891  C4'   U X  42    15638  17296  12310   1308    251   1733       C
ATOM    892  O4'   U X  42      14.748 -23.438 -23.156  1.00116.94           O
ANISOU  892  O4'   U X  42    15296  17288  11848   1295    -33   1653       O
ATOM    893  C3'   U X  42      13.587 -25.074 -21.864  1.00120.20           C
ANISOU  893  C3'   U X  42    15852  17751  12066   1339    383   2100       C
ATOM    894  O3'   U X  42      14.116 -26.359 -22.186  1.00117.76           O
ANISOU  894  O3'   U X  42    15580  17296  11867   1533    402   2566       O
ATOM    895  C2'   U X  42      14.565 -24.309 -20.976  1.00120.19           C
ANISOU  895  C2'   U X  42    15811  18275  11582   1267    168   2051       C
ATOM    896  O2'   U X  42      15.250 -25.108 -20.033  1.00120.05           O
ANISOU  896  O2'   U X  42    15815  18626  11171   1354    135   2499       O
ATOM    897  C1'   U X  42      15.521 -23.700 -22.000  1.00117.05           C
ANISOU  897  C1'   U X  42    15304  17786  11382   1302   -107   1916       C
ATOM    898  N1    U X  42      16.110 -22.426 -21.560  1.00117.40           N
ANISOU  898  N1    U X  42    15303  18177  11126   1123   -302   1597       N
ATOM    899  C2    U X  42      17.475 -22.249 -21.672  1.00114.49           C
ANISOU  899  C2    U X  42    14816  18083  10603   1145   -584   1722       C
ATOM    900  O2    U X  42      18.220 -23.102 -22.123  1.00111.68           O
ANISOU  900  O2    U X  42    14378  17693  10361   1344   -667   2097       O
ATOM    901  N3    U X  42      17.937 -21.031 -21.235  1.00115.14           N
ANISOU  901  N3    U X  42    14875  18475  10396    917   -744   1384       N
ATOM    902  C4    U X  42      17.190 -19.996 -20.708  1.00118.18           C
ANISOU  902  C4    U X  42    15375  18886  10644    697   -630    935       C
ATOM    903  O4    U X  42      17.752 -18.958 -20.356  1.00118.35           O
ANISOU  903  O4    U X  42    15396  19169  10402    482   -778    647       O
ATOM    904  C5    U X  42      15.786 -20.258 -20.625  1.00121.00           C
ANISOU  904  C5    U X  42    15837  18945  11194    736   -323    845       C
ATOM    905  C6    U X  42      15.309 -21.435 -21.044  1.00120.59           C
ANISOU  905  C6    U X  42    15780  18625  11414    930   -185   1174       C
ATOM    906  P     C X  43      13.168 -27.472 -22.855  1.00113.32           P
ANISOU  906  P     C X  43    15115  16232  11709   1576    669   2712       P
ATOM    907  OP1   C X  43      12.656 -26.938 -24.143  1.00112.72           O
ANISOU  907  OP1   C X  43    14984  15777  12068   1508    625   2355       O
ATOM    908  OP2   C X  43      13.904 -28.761 -22.841  1.00111.00           O
ANISOU  908  OP2   C X  43    14902  15866  11406   1787    710   3230       O
ATOM    909  O5'   C X  43      11.939 -27.597 -21.847  1.00117.21           O
ANISOU  909  O5'   C X  43    15673  16825  12035   1423    955   2665       O
ATOM    910  C5'   C X  43      12.056 -28.350 -20.648  1.00118.42           C
ANISOU  910  C5'   C X  43    15931  17254  11810   1457   1090   3045       C
ATOM    911  C4'   C X  43      10.707 -28.707 -20.070  1.00121.33           C
ANISOU  911  C4'   C X  43    16372  17548  12178   1304   1434   3009       C
ATOM    912  O4'   C X  43      10.281 -27.692 -19.126  1.00123.89           O
ANISOU  912  O4'   C X  43    16659  18243  12171   1144   1474   2697       O
ATOM    913  C3'   C X  43       9.552 -28.806 -21.055  1.00121.84           C
ANISOU  913  C3'   C X  43    16390  17158  12745   1200   1597   2763       C
ATOM    914  O3'   C X  43       9.524 -30.046 -21.741  1.00120.11           O
ANISOU  914  O3'   C X  43    16276  16540  12821   1269   1711   3066       O
ATOM    915  C2'   C X  43       8.333 -28.580 -20.168  1.00125.03           C
ANISOU  915  C2'   C X  43    16780  17711  13013   1016   1883   2596       C
ATOM    916  O2'   C X  43       7.980 -29.776 -19.487  1.00125.64           O
ANISOU  916  O2'   C X  43    17005  17767  12964    991   2160   2990       O
ATOM    917  C1'   C X  43       8.873 -27.581 -19.141  1.00126.09           C
ANISOU  917  C1'   C X  43    16904  18342  12661    993   1759   2446       C
ATOM    918  N1    C X  43       8.508 -26.179 -19.451  1.00127.07           N
ANISOU  918  N1    C X  43    16895  18487  12898    911   1674   1913       N
ATOM    919  C2    C X  43       7.165 -25.781 -19.404  1.00128.89           C
ANISOU  919  C2    C X  43    17035  18615  13322    790   1929   1608       C
ATOM    920  O2    C X  43       6.288 -26.611 -19.121  1.00129.62           O
ANISOU  920  O2    C X  43    17145  18618  13485    717   2218   1772       O
ATOM    921  N3    C X  43       6.848 -24.494 -19.680  1.00129.61           N
ANISOU  921  N3    C X  43    17013  18697  13535    758   1868   1149       N
ATOM    922  C4    C X  43       7.806 -23.618 -19.982  1.00128.80           C
ANISOU  922  C4    C X  43    16915  18670  13355    806   1574    980       C
ATOM    923  N4    C X  43       7.446 -22.360 -20.245  1.00129.50           N
ANISOU  923  N4    C X  43    16924  18700  13581    777   1549    538       N
ATOM    924  C5    C X  43       9.179 -23.994 -20.028  1.00126.90           C
ANISOU  924  C5    C X  43    16749  18563  12905    889   1306   1267       C
ATOM    925  C6    C X  43       9.481 -25.269 -19.755  1.00125.99           C
ANISOU  925  C6    C X  43    16717  18471  12682    958   1364   1732       C
ATOM    926  P     C X  44       9.017 -30.126 -23.264  1.00114.31           P
ANISOU  926  P     C X  44    15487  15318  12628   1214   1690   2840       P
ATOM    927  OP1   C X  44       9.343 -31.483 -23.774  1.00112.05           O
ANISOU  927  OP1   C X  44    15375  14671  12527   1306   1804   3210       O
ATOM    928  OP2   C X  44       9.524 -28.932 -23.985  1.00113.32           O
ANISOU  928  OP2   C X  44    15223  15243  12590   1251   1385   2500       O
ATOM    929  O5'   C X  44       7.430 -30.013 -23.158  1.00117.36           O
ANISOU  929  O5'   C X  44    15788  15620  13185    979   1943   2591       O
ATOM    930  C5'   C X  44       6.689 -30.911 -22.344  1.00118.89           C
ANISOU  930  C5'   C X  44    16080  15817  13277    868   2275   2825       C
ATOM    931  C4'   C X  44       5.202 -30.668 -22.446  1.00121.23           C
ANISOU  931  C4'   C X  44    16217  16042  13800    639   2484   2535       C
ATOM    932  O4'   C X  44       4.822 -29.547 -21.608  1.00123.10           O
ANISOU  932  O4'   C X  44    16317  16653  13803    606   2506   2255       O
ATOM    933  C3'   C X  44       4.670 -30.299 -23.822  1.00121.09           C
ANISOU  933  C3'   C X  44    16038  15732  14239    563   2351   2225       C
ATOM    934  O3'   C X  44       4.487 -31.429 -24.658  1.00119.97           O
ANISOU  934  O3'   C X  44    16008  15191  14383    475   2439   2395       O
ATOM    935  C2'   C X  44       3.370 -29.572 -23.494  1.00123.35           C
ANISOU  935  C2'   C X  44    16087  16175  14608    410   2505   1908       C
ATOM    936  O2'   C X  44       2.328 -30.501 -23.231  1.00124.17           O
ANISOU  936  O2'   C X  44    16184  16176  14819    202   2834   2035       O
ATOM    937  C1'   C X  44       3.729 -28.863 -22.186  1.00124.27           C
ANISOU  937  C1'   C X  44    16230  16709  14277    491   2543   1877       C
ATOM    938  N1    C X  44       4.103 -27.446 -22.393  1.00124.39           N
ANISOU  938  N1    C X  44    16127  16869  14266    595   2292   1527       N
ATOM    939  C2    C X  44       3.084 -26.496 -22.524  1.00125.32           C
ANISOU  939  C2    C X  44    16016  17018  14583    540   2361   1153       C
ATOM    940  O2    C X  44       1.902 -26.867 -22.468  1.00125.96           O
ANISOU  940  O2    C X  44    15958  17047  14855    403   2614   1125       O
ATOM    941  N3    C X  44       3.412 -25.196 -22.709  1.00125.23           N
ANISOU  941  N3    C X  44    15933  17086  14562    639   2163    841       N
ATOM    942  C4    C X  44       4.695 -24.834 -22.763  1.00124.49           C
ANISOU  942  C4    C X  44    15975  17066  14260    746   1898    876       C
ATOM    943  N4    C X  44       4.974 -23.542 -22.947  1.00124.38           N
ANISOU  943  N4    C X  44    15908  17102  14247    808   1728    555       N
ATOM    944  C5    C X  44       5.751 -25.780 -22.631  1.00123.45           C
ANISOU  944  C5    C X  44    16031  16953  13922    800   1807   1254       C
ATOM    945  C6    C X  44       5.413 -27.062 -22.447  1.00123.33           C
ANISOU  945  C6    C X  44    16098  16832  13930    743   2013   1577       C
ATOM    946  P     A X  45       4.291 -31.250 -26.244  1.00118.09           P
ANISOU  946  P     A X  45    15678  14631  14560    409   2240   2154       P
ATOM    947  OP1   A X  45       5.493 -30.572 -26.792  1.00116.07           O
ANISOU  947  OP1   A X  45    15447  14399  14255    623   1916   2092       O
ATOM    948  OP2   A X  45       3.875 -32.564 -26.797  1.00117.15           O
ANISOU  948  OP2   A X  45    15710  14134  14666    233   2439   2329       O
ATOM    949  O5'   A X  45       3.054 -30.255 -26.376  1.00120.74           O
ANISOU  949  O5'   A X  45    15697  15111  15069    269   2233   1772       O
ATOM    950  C5'   A X  45       1.731 -30.753 -26.514  1.00121.70           C
ANISOU  950  C5'   A X  45    15682  15139  15419     12   2455   1715       C
ATOM    951  C4'   A X  45       0.749 -29.646 -26.803  1.00123.07           C
ANISOU  951  C4'   A X  45    15507  15464  15789    -36   2376   1358       C
ATOM    952  O4'   A X  45       0.982 -28.527 -25.910  1.00123.64           O
ANISOU  952  O4'   A X  45    15506  15854  15619    140   2354   1215       O
ATOM    953  C3'   A X  45       0.826 -29.031 -28.190  1.00122.52           C
ANISOU  953  C3'   A X  45    15324  15234  15996     -6   2048   1143       C
ATOM    954  O3'   A X  45       0.167 -29.817 -29.169  1.00122.32           O
ANISOU  954  O3'   A X  45    15260  14962  16255   -247   2059   1149       O
ATOM    955  C2'   A X  45       0.201 -27.656 -27.983  1.00123.18           C
ANISOU  955  C2'   A X  45    15108  15557  16138     87   1984    844       C
ATOM    956  O2'   A X  45      -1.216 -27.742 -27.983  1.00123.92           O
ANISOU  956  O2'   A X  45    14905  15718  16461    -96   2160    743       O
ATOM    957  C1'   A X  45       0.666 -27.316 -26.564  1.00123.63           C
ANISOU  957  C1'   A X  45    15271  15884  15819    218   2143    894       C
ATOM    958  N9    A X  45       1.854 -26.440 -26.552  1.00122.91           N
ANISOU  958  N9    A X  45    15304  15861  15535    434   1892    820       N
ATOM    959  C8    A X  45       3.178 -26.805 -26.562  1.00122.04           C
ANISOU  959  C8    A X  45    15447  15707  15216    538   1751   1021       C
ATOM    960  N7    A X  45       4.007 -25.789 -26.542  1.00121.55           N
ANISOU  960  N7    A X  45    15410  15757  15015    688   1536    878       N
ATOM    961  C5    A X  45       3.174 -24.678 -26.515  1.00121.89           C
ANISOU  961  C5    A X  45    15238  15885  15188    695   1551    561       C
ATOM    962  C6    A X  45       3.436 -23.296 -26.484  1.00121.17           C
ANISOU  962  C6    A X  45    15096  15884  15059    811   1409    282       C
ATOM    963  N6    A X  45       4.665 -22.774 -26.478  1.00120.40           N
ANISOU  963  N6    A X  45    15151  15841  14756    903   1198    265       N
ATOM    964  N1    A X  45       2.378 -22.456 -26.465  1.00120.96           N
ANISOU  964  N1    A X  45    14849  15882  15228    827   1506     21       N
ATOM    965  C2    A X  45       1.145 -22.978 -26.471  1.00121.64           C
ANISOU  965  C2    A X  45    14735  15954  15527    723   1714     45       C
ATOM    966  N3    A X  45       0.772 -24.256 -26.499  1.00122.57           N
ANISOU  966  N3    A X  45    14866  16014  15691    566   1853    281       N
ATOM    967  C4    A X  45       1.846 -25.065 -26.521  1.00122.59           C
ANISOU  967  C4    A X  45    15136  15945  15499    562   1767    532       C
ATOM    968  P     C X  46       0.322 -29.467 -30.729  1.00123.03           P
ANISOU  968  P     C X  46    15305  14851  16590   -265   1720    986       P
ATOM    969  OP1   C X  46      -0.397 -30.509 -31.507  1.00122.65           O
ANISOU  969  OP1   C X  46    15263  14578  16759   -584   1800   1019       O
ATOM    970  OP2   C X  46       1.756 -29.203 -31.008  1.00121.84           O
ANISOU  970  OP2   C X  46    15395  14612  16286    -33   1514   1048       O
ATOM    971  O5'   C X  46      -0.472 -28.097 -30.889  1.00123.51           O
ANISOU  971  O5'   C X  46    14993  15135  16802   -190   1569    704       O
ATOM    972  C5'   C X  46       0.062 -27.036 -31.662  1.00122.43           C
ANISOU  972  C5'   C X  46    14825  14974  16717     -9   1244    546       C
ATOM    973  C4'   C X  46      -0.615 -25.727 -31.346  1.00121.93           C
ANISOU  973  C4'   C X  46    14457  15131  16739    132   1209    326       C
ATOM    974  O4'   C X  46      -0.208 -25.264 -30.028  1.00122.49           O
ANISOU  974  O4'   C X  46    14603  15398  16539    294   1382    318       O
ATOM    975  C3'   C X  46      -0.257 -24.569 -32.262  1.00119.59           C
ANISOU  975  C3'   C X  46    14110  14776  16552    299    878    163       C
ATOM    976  O3'   C X  46      -0.950 -24.586 -33.496  1.00118.41           O
ANISOU  976  O3'   C X  46    13780  14532  16677    173    680    110       O
ATOM    977  C2'   C X  46      -0.558 -23.362 -31.391  1.00118.97           C
ANISOU  977  C2'   C X  46    13868  14899  16434    500    968    -11       C
ATOM    978  O2'   C X  46      -1.959 -23.152 -31.293  1.00119.22           O
ANISOU  978  O2'   C X  46    13533  15060  16705    452   1099   -103       O
ATOM    979  C1'   C X  46      -0.052 -23.858 -30.040  1.00121.05           C
ANISOU  979  C1'   C X  46    14327  15295  16370    504   1235    101       C
ATOM    980  N1    C X  46       1.389 -23.559 -29.858  1.00120.56           N
ANISOU  980  N1    C X  46    14554  15214  16040    641   1094    139       N
ATOM    981  C2    C X  46       1.829 -22.244 -29.644  1.00119.13           C
ANISOU  981  C2    C X  46    14379  15106  15779    818    985    -62       C
ATOM    982  O2    C X  46       1.012 -21.312 -29.599  1.00118.12           O
ANISOU  982  O2    C X  46    14036  15026  15818    897   1025   -267       O
ATOM    983  N3    C X  46       3.154 -22.013 -29.489  1.00118.70           N
ANISOU  983  N3    C X  46    14561  15064  15474    897    850    -25       N
ATOM    984  C4    C X  46       4.026 -23.021 -29.539  1.00119.54           C
ANISOU  984  C4    C X  46    14868  15123  15428    854    821    219       C
ATOM    985  N4    C X  46       5.321 -22.742 -29.378  1.00118.94           N
ANISOU  985  N4    C X  46    14969  15105  15119    942    679    260       N
ATOM    986  C5    C X  46       3.608 -24.364 -29.753  1.00120.74           C
ANISOU  986  C5    C X  46    15044  15159  15671    715    951    433       C
ATOM    987  C6    C X  46       2.298 -24.581 -29.905  1.00121.24           C
ANISOU  987  C6    C X  46    14896  15204  15966    590   1083    374       C
ATOM    988  P     G X  47      -0.124 -24.456 -34.867  1.00121.48           P
ANISOU  988  P     G X  47    14358  14703  17098    180    343    108       P
ATOM    989  OP1   G X  47      -0.951 -25.001 -35.972  1.00121.33           O
ANISOU  989  OP1   G X  47    14197  14613  17290    -70    219    108       O
ATOM    990  OP2   G X  47       1.234 -25.008 -34.623  1.00122.27           O
ANISOU  990  OP2   G X  47    14825  14678  16953    231    380    240       O
ATOM    991  O5'   G X  47       0.028 -22.885 -35.073  1.00117.78           O
ANISOU  991  O5'   G X  47    13780  14285  16685    439    136    -55       O
ATOM    992  C5'   G X  47      -1.007 -21.997 -34.681  1.00117.21           C
ANISOU  992  C5'   G X  47    13377  14376  16781    555    197   -183       C
ATOM    993  C4'   G X  47      -0.460 -20.643 -34.307  1.00114.47           C
ANISOU  993  C4'   G X  47    13089  14038  16368    829    146   -323       C
ATOM    994  O4'   G X  47       0.297 -20.741 -33.072  1.00116.34           O
ANISOU  994  O4'   G X  47    13533  14360  16310    880    359   -320       O
ATOM    995  C3'   G X  47       0.520 -20.027 -35.292  1.00110.27           C
ANISOU  995  C3'   G X  47    12762  13323  15810    911   -159   -342       C
ATOM    996  O3'   G X  47      -0.120 -19.400 -36.389  1.00107.52           O
ANISOU  996  O3'   G X  47    12225  12913  15715    952   -398   -376       O
ATOM    997  C2'   G X  47       1.310 -19.064 -34.416  1.00109.12           C
ANISOU  997  C2'   G X  47    12770  13211  15481   1100    -85   -463       C
ATOM    998  O2'   G X  47       0.570 -17.874 -34.184  1.00108.09           O
ANISOU  998  O2'   G X  47    12437  13111  15520   1284    -40   -628       O
ATOM    999  C1'   G X  47       1.389 -19.846 -33.104  1.00113.57           C
ANISOU  999  C1'   G X  47    13392  13942  15816   1030    214   -404       C
ATOM   1000  N9    G X  47       2.639 -20.622 -32.992  1.00114.42           N
ANISOU 1000  N9    G X  47    13796  14015  15664    961    186   -256       N
ATOM   1001  C8    G X  47       2.752 -21.984 -32.846  1.00117.57           C
ANISOU 1001  C8    G X  47    14289  14406  15978    813    303    -56       C
ATOM   1002  N7    G X  47       3.989 -22.392 -32.768  1.00117.51           N
ANISOU 1002  N7    G X  47    14531  14363  15756    833    255     67       N
ATOM   1003  C5    G X  47       4.741 -21.229 -32.865  1.00114.10           C
ANISOU 1003  C5    G X  47    14161  13942  15251    966     87    -72       C
ATOM   1004  C6    G X  47       6.148 -21.042 -32.843  1.00112.00           C
ANISOU 1004  C6    G X  47    14097  13687  14772   1027    -34    -28       C
ATOM   1005  O6    G X  47       7.037 -21.893 -32.730  1.00115.40           O
ANISOU 1005  O6    G X  47    14679  14124  15043   1015    -19    167       O
ATOM   1006  N1    G X  47       6.487 -19.699 -32.971  1.00108.43           N
ANISOU 1006  N1    G X  47    13648  13233  14317   1114   -174   -228       N
ATOM   1007  C2    G X  47       5.591 -18.667 -33.101  1.00107.15           C
ANISOU 1007  C2    G X  47    13337  13029  14346   1176   -182   -430       C
ATOM   1008  N2    G X  47       6.114 -17.438 -33.213  1.00104.10           N
ANISOU 1008  N2    G X  47    13023  12596  13935   1254   -298   -601       N
ATOM   1009  N3    G X  47       4.278 -18.829 -33.124  1.00108.80           N
ANISOU 1009  N3    G X  47    13333  13239  14768   1165    -72   -454       N
ATOM   1010  C4    G X  47       3.923 -20.127 -33.001  1.00112.20           C
ANISOU 1010  C4    G X  47    13736  13703  15191   1041     51   -276       C
ATOM   1011  P     A X  48       0.419 -19.639 -37.883  1.00109.58           P
ANISOU 1011  P     A X  48    12647  12997  15991    837   -719   -297       P
ATOM   1012  OP1   A X  48       0.509 -21.103 -38.113  1.00112.42           O
ANISOU 1012  OP1   A X  48    13119  13324  16272    570   -655   -179       O
ATOM   1013  OP2   A X  48      -0.390 -18.799 -38.802  1.00107.11           O
ANISOU 1013  OP2   A X  48    12095  12681  15922    920   -952   -321       O
ATOM   1014  O5'   A X  48       1.900 -19.053 -37.858  1.00106.27           O
ANISOU 1014  O5'   A X  48    12563  12451  15366    957   -796   -331       O
ATOM   1015  C5'   A X  48       2.155 -17.729 -37.412  1.00103.57           C
ANISOU 1015  C5'   A X  48    12233  12098  15021   1177   -794   -464       C
ATOM   1016  C4'   A X  48       3.634 -17.466 -37.289  1.00100.80           C
ANISOU 1016  C4'   A X  48    12196  11671  14433   1201   -839   -482       C
ATOM   1017  O4'   A X  48       4.155 -18.128 -36.106  1.00104.10           O
ANISOU 1017  O4'   A X  48    12710  12228  14614   1162   -616   -452       O
ATOM   1018  C3'   A X  48       4.501 -17.999 -38.418  1.00 97.69           C
ANISOU 1018  C3'   A X  48    12007  11137  13973   1080  -1036   -373       C
ATOM   1019  O3'   A X  48       4.500 -17.168 -39.565  1.00 93.80           O
ANISOU 1019  O3'   A X  48    11536  10501  13604   1122  -1284   -396       O
ATOM   1020  C2'   A X  48       5.863 -18.128 -37.754  1.00 96.74           C
ANISOU 1020  C2'   A X  48    12116  11054  13589   1093   -958   -359       C
ATOM   1021  O2'   A X  48       6.491 -16.859 -37.642  1.00 94.35           O
ANISOU 1021  O2'   A X  48    11900  10715  13234   1202  -1035   -490       O
ATOM   1022  C1'   A X  48       5.466 -18.595 -36.355  1.00102.05           C
ANISOU 1022  C1'   A X  48    12697  11918  14159   1104   -693   -357       C
ATOM   1023  N9    A X  48       5.467 -20.066 -36.253  1.00105.33           N
ANISOU 1023  N9    A X  48    13154  12353  14513    974   -574   -181       N
ATOM   1024  C8    A X  48       4.386 -20.909 -36.176  1.00109.50           C
ANISOU 1024  C8    A X  48    13533  12908  15163    862   -446   -120       C
ATOM   1025  N7    A X  48       4.711 -22.177 -36.099  1.00112.37           N
ANISOU 1025  N7    A X  48    14026  13231  15438    749   -333     42       N
ATOM   1026  C5    A X  48       6.098 -22.168 -36.129  1.00109.11           C
ANISOU 1026  C5    A X  48    13835  12782  14841    823   -396    105       C
ATOM   1027  C6    A X  48       7.054 -23.198 -36.081  1.00108.88           C
ANISOU 1027  C6    A X  48    14005  12693  14672    808   -320    290       C
ATOM   1028  N6    A X  48       6.743 -24.492 -35.988  1.00112.14           N
ANISOU 1028  N6    A X  48    14479  13023  15106    700   -142    444       N
ATOM   1029  N1    A X  48       8.359 -22.848 -36.131  1.00108.09           N
ANISOU 1029  N1    A X  48    14036  12611  14421    913   -417    319       N
ATOM   1030  C2    A X  48       8.672 -21.550 -36.224  1.00105.67           C
ANISOU 1030  C2    A X  48    13692  12362  14094    985   -577    156       C
ATOM   1031  N3    A X  48       7.866 -20.492 -36.277  1.00102.94           N
ANISOU 1031  N3    A X  48    13211  12031  13872   1005   -648    -29       N
ATOM   1032  C4    A X  48       6.577 -20.874 -36.224  1.00104.92           C
ANISOU 1032  C4    A X  48    13305  12278  14281    941   -552    -37       C
ATOM   1033  P     A X  49       4.628 -17.817 -41.030  1.00 94.19           P
ANISOU 1033  P     A X  49    11680  10430  13676    953  -1496   -286       P
ATOM   1034  OP1   A X  49       4.787 -16.712 -42.008  1.00 90.32           O
ANISOU 1034  OP1   A X  49    11247   9811  13258   1030  -1736   -308       O
ATOM   1035  OP2   A X  49       3.522 -18.793 -41.199  1.00 98.71           O
ANISOU 1035  OP2   A X  49    12062  11081  14362    800  -1458   -225       O
ATOM   1036  O5'   A X  49       6.000 -18.626 -40.976  1.00 92.83           O
ANISOU 1036  O5'   A X  49    11785  10210  13277    867  -1424   -222       O
ATOM   1037  C5'   A X  49       7.245 -17.950 -41.079  1.00 88.61           C
ANISOU 1037  C5'   A X  49    11444   9615  12611    935  -1488   -253       C
ATOM   1038  C4'   A X  49       8.405 -18.855 -40.745  1.00 88.06           C
ANISOU 1038  C4'   A X  49    11543   9569  12347    892  -1368   -164       C
ATOM   1039  O4'   A X  49       8.074 -19.690 -39.607  1.00 92.34           O
ANISOU 1039  O4'   A X  49    12004  10245  12834    896  -1148   -108       O
ATOM   1040  C3'   A X  49       8.816 -19.847 -41.821  1.00 87.08           C
ANISOU 1040  C3'   A X  49    11576   9307  12203    756  -1404    -64       C
ATOM   1041  O3'   A X  49       9.623 -19.261 -42.827  1.00 83.07           O
ANISOU 1041  O3'   A X  49    11220   8686  11658    742  -1565    -84       O
ATOM   1042  C2'   A X  49       9.533 -20.928 -41.021  1.00 88.23           C
ANISOU 1042  C2'   A X  49    11801   9510  12213    774  -1191     54       C
ATOM   1043  O2'   A X  49      10.861 -20.528 -40.716  1.00 85.15           O
ANISOU 1043  O2'   A X  49    11500   9183  11669    869  -1196     72       O
ATOM   1044  C1'   A X  49       8.722 -20.940 -39.723  1.00 92.63           C
ANISOU 1044  C1'   A X  49    12182  10234  12778    828  -1045     39       C
ATOM   1045  N9    A X  49       7.708 -22.012 -39.704  1.00 97.42           N
ANISOU 1045  N9    A X  49    12723  10810  13484    704   -920    102       N
ATOM   1046  C8    A X  49       6.340 -21.890 -39.684  1.00101.32           C
ANISOU 1046  C8    A X  49    13009  11349  14137    637   -925     39       C
ATOM   1047  N7    A X  49       5.708 -23.039 -39.663  1.00106.11           N
ANISOU 1047  N7    A X  49    13600  11921  14795    482   -787    115       N
ATOM   1048  C5    A X  49       6.727 -23.982 -39.666  1.00104.36           C
ANISOU 1048  C5    A X  49    13619  11589  14446    472   -669    242       C
ATOM   1049  C6    A X  49       6.719 -25.388 -39.650  1.00106.44           C
ANISOU 1049  C6    A X  49    14021  11720  14700    345   -470    369       C
ATOM   1050  N6    A X  49       5.605 -26.123 -39.627  1.00111.11           N
ANISOU 1050  N6    A X  49    14529  12285  15402    148   -359    373       N
ATOM   1051  N1    A X  49       7.912 -26.025 -39.658  1.00103.16           N
ANISOU 1051  N1    A X  49    13833  11192  14170    427   -372    499       N
ATOM   1052  C2    A X  49       9.031 -25.290 -39.679  1.00 98.77           C
ANISOU 1052  C2    A X  49    13324  10699  13506    598   -484    495       C
ATOM   1053  N3    A X  49       9.166 -23.966 -39.696  1.00 96.51           N
ANISOU 1053  N3    A X  49    12928  10541  13201    683   -677    367       N
ATOM   1054  C4    A X  49       7.964 -23.363 -39.687  1.00 99.19           C
ANISOU 1054  C4    A X  49    13078  10945  13664    622   -755    244       C
ATOM   1055  P     A X  50       9.480 -19.728 -44.358  1.00 85.89           P
ANISOU 1055  P     A X  50    11707   8880  12049    577  -1693    -54       P
ATOM   1056  OP1   A X  50      10.199 -18.743 -45.206  1.00 82.41           O
ANISOU 1056  OP1   A X  50    11393   8357  11563    589  -1860    -87       O
ATOM   1057  OP2   A X  50       8.047 -20.013 -44.620  1.00 90.08           O
ANISOU 1057  OP2   A X  50    12078   9430  12720    476  -1753    -64       O
ATOM   1058  O5'   A X  50      10.274 -21.107 -44.417  1.00 85.88           O
ANISOU 1058  O5'   A X  50    11875   8807  11947    511  -1502     40       O
ATOM   1059  C5'   A X  50      11.601 -21.212 -43.920  1.00 83.53           C
ANISOU 1059  C5'   A X  50    11663   8550  11525    624  -1389    101       C
ATOM   1060  C4'   A X  50      12.078 -22.642 -43.927  1.00 84.35           C
ANISOU 1060  C4'   A X  50    11899   8562  11590    601  -1175    220       C
ATOM   1061  O4'   A X  50      11.470 -23.361 -42.824  1.00 87.67           O
ANISOU 1061  O4'   A X  50    12220   9059  12033    633  -1008    293       O
ATOM   1062  C3'   A X  50      11.706 -23.453 -45.159  1.00 85.01           C
ANISOU 1062  C3'   A X  50    12151   8434  11716    408  -1165    199       C
ATOM   1063  O3'   A X  50      12.615 -23.257 -46.229  1.00 82.29           O
ANISOU 1063  O3'   A X  50    11983   7982  11302    375  -1216    176       O
ATOM   1064  C2'   A X  50      11.685 -24.885 -44.637  1.00 87.11           C
ANISOU 1064  C2'   A X  50    12494   8610  11995    402   -894    311       C
ATOM   1065  O2'   A X  50      13.000 -25.419 -44.583  1.00 85.24           O
ANISOU 1065  O2'   A X  50    12391   8310  11685    539   -728    425       O
ATOM   1066  C1'   A X  50      11.183 -24.688 -43.206  1.00 89.53           C
ANISOU 1066  C1'   A X  50    12589   9116  12313    514   -844    359       C
ATOM   1067  N9    A X  50       9.729 -24.904 -43.073  1.00 93.69           N
ANISOU 1067  N9    A X  50    12991   9657  12949    363   -852    304       N
ATOM   1068  C8    A X  50       8.755 -23.939 -42.990  1.00 95.54           C
ANISOU 1068  C8    A X  50    13012  10026  13263    343  -1027    198       C
ATOM   1069  N7    A X  50       7.543 -24.417 -42.860  1.00100.19           N
ANISOU 1069  N7    A X  50    13478  10634  13956    199   -982    181       N
ATOM   1070  C5    A X  50       7.729 -25.791 -42.852  1.00100.90           C
ANISOU 1070  C5    A X  50    13745  10567  14025     92   -758    272       C
ATOM   1071  C6    A X  50       6.827 -26.864 -42.740  1.00104.72           C
ANISOU 1071  C6    A X  50    14229  10976  14584   -116   -597    296       C
ATOM   1072  N6    A X  50       5.506 -26.709 -42.613  1.00109.11           N
ANISOU 1072  N6    A X  50    14545  11658  15254   -260   -655    230       N
ATOM   1073  N1    A X  50       7.333 -28.116 -42.765  1.00103.87           N
ANISOU 1073  N1    A X  50    14372  10650  14444   -173   -353    395       N
ATOM   1074  C2    A X  50       8.658 -28.268 -42.892  1.00100.00           C
ANISOU 1074  C2    A X  50    14082  10052  13862      3   -283    478       C
ATOM   1075  N3    A X  50       9.606 -27.340 -43.005  1.00 96.51           N
ANISOU 1075  N3    A X  50    13621   9708  13342    198   -430    468       N
ATOM   1076  C4    A X  50       9.070 -26.107 -42.977  1.00 96.91           C
ANISOU 1076  C4    A X  50    13455   9952  13415    215   -668    355       C
ATOM   1077  P     G X  51      12.156 -23.529 -47.744  1.00 83.05           P
ANISOU 1077  P     G X  51    12259   7905  11391    134  -1310     92       P
ATOM   1078  OP1   G X  51      13.307 -23.232 -48.635  1.00 80.33           O
ANISOU 1078  OP1   G X  51    12094   7483  10944    139  -1318     81       O
ATOM   1079  OP2   G X  51      10.868 -22.822 -47.951  1.00 85.01           O
ANISOU 1079  OP2   G X  51    12349   8239  11714     35  -1550     24       O
ATOM   1080  O5'   G X  51      11.903 -25.102 -47.793  1.00 84.87           O
ANISOU 1080  O5'   G X  51    12639   7963  11646     14  -1060    123       O
ATOM   1081  C5'   G X  51      12.986 -26.007 -47.959  1.00 83.69           C
ANISOU 1081  C5'   G X  51    12698   7649  11453     82   -803    190       C
ATOM   1082  C4'   G X  51      12.513 -27.438 -48.019  1.00 85.81           C
ANISOU 1082  C4'   G X  51    13132   7702  11770    -59   -560    201       C
ATOM   1083  O4'   G X  51      11.769 -27.757 -46.817  1.00 88.47           O
ANISOU 1083  O4'   G X  51    13295   8131  12189    -12   -491    282       O
ATOM   1084  C3'   G X  51      11.562 -27.778 -49.157  1.00 86.79           C
ANISOU 1084  C3'   G X  51    13399   7703  11876   -408   -648     46       C
ATOM   1085  O3'   G X  51      12.254 -28.057 -50.364  1.00 84.93           O
ANISOU 1085  O3'   G X  51    13449   7284  11538   -516   -579    -36       O
ATOM   1086  C2'   G X  51      10.789 -28.975 -48.612  1.00 89.85           C
ANISOU 1086  C2'   G X  51    13824   7963  12352   -536   -431     72       C
ATOM   1087  O2'   G X  51      11.535 -30.172 -48.778  1.00 89.59           O
ANISOU 1087  O2'   G X  51    14087   7633  12319   -512    -85    115       O
ATOM   1088  C1'   G X  51      10.720 -28.651 -47.117  1.00 91.15           C
ANISOU 1088  C1'   G X  51    13721   8326  12585   -284   -409    218       C
ATOM   1089  N9    G X  51       9.446 -28.022 -46.719  1.00 93.88           N
ANISOU 1089  N9    G X  51    13786   8889  12996   -383   -618    166       N
ATOM   1090  C8    G X  51       9.216 -26.679 -46.549  1.00 94.50           C
ANISOU 1090  C8    G X  51    13623   9205  13078   -274   -887    132       C
ATOM   1091  N7    G X  51       7.995 -26.409 -46.178  1.00 97.08           N
ANISOU 1091  N7    G X  51    13711   9680  13495   -362   -992     97       N
ATOM   1092  C5    G X  51       7.381 -27.650 -46.090  1.00 99.84           C
ANISOU 1092  C5    G X  51    14140   9904  13892   -575   -792    106       C
ATOM   1093  C6    G X  51       6.052 -27.992 -45.730  1.00104.84           C
ANISOU 1093  C6    G X  51    14577  10629  14629   -770   -781     80       C
ATOM   1094  O6    G X  51       5.123 -27.239 -45.410  1.00109.50           O
ANISOU 1094  O6    G X  51    14854  11447  15302   -759   -946     50       O
ATOM   1095  N1    G X  51       5.848 -29.367 -45.771  1.00106.39           N
ANISOU 1095  N1    G X  51    14972  10610  14842   -994   -522     93       N
ATOM   1096  C2    G X  51       6.800 -30.296 -46.112  1.00104.21           C
ANISOU 1096  C2    G X  51    15053  10037  14504   -993   -286    128       C
ATOM   1097  N2    G X  51       6.408 -31.578 -46.090  1.00107.46           N
ANISOU 1097  N2    G X  51    15651  10220  14959  -1230    -23    130       N
ATOM   1098  N3    G X  51       8.044 -29.991 -46.448  1.00100.15           N
ANISOU 1098  N3    G X  51    14700   9446  13905   -776   -287    160       N
ATOM   1099  C4    G X  51       8.264 -28.659 -46.417  1.00 98.06           C
ANISOU 1099  C4    G X  51    14233   9415  13609   -592   -554    145       C
ATOM   1100  P     U X  52      11.563 -27.802 -51.794  1.00 92.98           P
ANISOU 1100  P     U X  52    14601   8285  12441   -865   -806   -208       P
ATOM   1101  OP1   U X  52      10.667 -28.952 -52.080  1.00 95.53           O
ANISOU 1101  OP1   U X  52    15070   8449  12778  -1179   -682   -302       O
ATOM   1102  OP2   U X  52      12.638 -27.461 -52.761  1.00 90.75           O
ANISOU 1102  OP2   U X  52    14527   7930  12024   -840   -789   -248       O
ATOM   1103  O5'   U X  52      10.675 -26.499 -51.573  1.00 94.07           O
ANISOU 1103  O5'   U X  52    14414   8713  12614   -849  -1191   -196       O
ATOM   1104  C5'   U X  52      10.357 -25.630 -52.657  1.00 93.55           C
ANISOU 1104  C5'   U X  52    14364   8740  12441   -999  -1498   -261       C
ATOM   1105  C4'   U X  52       9.428 -24.515 -52.235  1.00 96.01           C
ANISOU 1105  C4'   U X  52    14340   9291  12848   -919  -1805   -215       C
ATOM   1106  O4'   U X  52       8.116 -25.062 -51.933  1.00100.24           O
ANISOU 1106  O4'   U X  52    14701   9904  13480  -1096  -1844   -240       O
ATOM   1107  C3'   U X  52       9.857 -23.739 -50.989  1.00 96.43           C
ANISOU 1107  C3'   U X  52    14176   9450  13011   -580  -1774   -126       C
ATOM   1108  O3'   U X  52       9.364 -22.401 -51.064  1.00 98.64           O
ANISOU 1108  O3'   U X  52    14263   9883  13334   -495  -2066   -108       O
ATOM   1109  C2'   U X  52       9.085 -24.457 -49.890  1.00 99.55           C
ANISOU 1109  C2'   U X  52    14394   9893  13540   -568  -1627   -100       C
ATOM   1110  O2'   U X  52       8.900 -23.701 -48.712  1.00100.96           O
ANISOU 1110  O2'   U X  52    14307  10233  13820   -331  -1656    -47       O
ATOM   1111  C1'   U X  52       7.766 -24.732 -50.602  1.00101.68           C
ANISOU 1111  C1'   U X  52    14594  10214  13825   -869  -1801   -167       C
ATOM   1112  N1    U X  52       6.971 -25.826 -50.023  1.00104.05           N
ANISOU 1112  N1    U X  52    14827  10493  14214  -1022  -1622   -178       N
ATOM   1113  C2    U X  52       7.267 -27.148 -50.313  1.00104.05           C
ANISOU 1113  C2    U X  52    15113  10263  14160  -1214  -1360   -222       C
ATOM   1114  O2    U X  52       8.181 -27.510 -51.032  1.00103.50           O
ANISOU 1114  O2    U X  52    15348  10005  13973  -1247  -1248   -259       O
ATOM   1115  N3    U X  52       6.443 -28.064 -49.710  1.00106.40           N
ANISOU 1115  N3    U X  52    15334  10537  14554  -1370  -1197   -222       N
ATOM   1116  C4    U X  52       5.378 -27.806 -48.875  1.00109.90           C
ANISOU 1116  C4    U X  52    15432  11190  15134  -1358  -1264   -186       C
ATOM   1117  O4    U X  52       4.734 -28.749 -48.413  1.00112.94           O
ANISOU 1117  O4    U X  52    15795  11525  15590  -1538  -1075   -188       O
ATOM   1118  C5    U X  52       5.137 -26.419 -48.630  1.00110.29           C
ANISOU 1118  C5    U X  52    15188  11481  15237  -1131  -1527   -151       C
ATOM   1119  C6    U X  52       5.920 -25.503 -49.200  1.00106.70           C
ANISOU 1119  C6    U X  52    14824  11023  14696   -976  -1693   -148       C
ATOM   1120  P     A X  53       9.542 -21.483 -52.374  1.00104.61           P
ANISOU 1120  P     A X  53    15151  10632  13966   -580  -2328   -112       P
ATOM   1121  OP1   A X  53      10.595 -20.484 -52.065  1.00104.40           O
ANISOU 1121  OP1   A X  53    15147  10594  13927   -356  -2316    -76       O
ATOM   1122  OP2   A X  53       9.667 -22.291 -53.613  1.00103.27           O
ANISOU 1122  OP2   A X  53    15263  10352  13623   -867  -2307   -176       O
ATOM   1123  O5'   A X  53       8.152 -20.712 -52.456  1.00108.38           O
ANISOU 1123  O5'   A X  53    15353  11275  14552   -590  -2633    -76       O
ATOM   1124  C5'   A X  53       6.920 -21.413 -52.303  1.00113.88           C
ANISOU 1124  C5'   A X  53    15864  12073  15333   -752  -2667    -96       C
ATOM   1125  C4'   A X  53       6.272 -21.690 -53.639  1.00115.20           C
ANISOU 1125  C4'   A X  53    16117  12288  15366  -1069  -2894   -117       C
ATOM   1126  O4'   A X  53       6.875 -22.874 -54.234  1.00113.97           O
ANISOU 1126  O4'   A X  53    16297  11964  15041  -1319  -2689   -215       O
ATOM   1127  C3'   A X  53       4.764 -21.949 -53.606  1.00117.91           C
ANISOU 1127  C3'   A X  53    16152  12833  15816  -1232  -3063   -108       C
ATOM   1128  O3'   A X  53       4.163 -21.405 -54.783  1.00119.68           O
ANISOU 1128  O3'   A X  53    16344  13197  15933  -1384  -3424    -53       O
ATOM   1129  C2'   A X  53       4.687 -23.472 -53.669  1.00117.05           C
ANISOU 1129  C2'   A X  53    16210  12624  15639  -1545  -2831   -223       C
ATOM   1130  O2'   A X  53       3.470 -23.980 -54.173  1.00117.79           O
ANISOU 1130  O2'   A X  53    16151  12882  15721  -1878  -3002   -260       O
ATOM   1131  C1'   A X  53       5.858 -23.789 -54.594  1.00113.37           C
ANISOU 1131  C1'   A X  53    16181  11951  14943  -1651  -2730   -285       C
ATOM   1132  N9    A X  53       6.399 -25.156 -54.509  1.00110.62           N
ANISOU 1132  N9    A X  53    16116  11374  14539  -1811  -2374   -390       N
ATOM   1133  C8    A X  53       7.549 -25.561 -55.141  1.00107.76           C
ANISOU 1133  C8    A X  53    16137  10794  14014  -1848  -2182   -452       C
ATOM   1134  N7    A X  53       7.869 -26.814 -54.946  1.00107.02           N
ANISOU 1134  N7    A X  53    16259  10480  13922  -1957  -1842   -530       N
ATOM   1135  C5    A X  53       6.859 -27.284 -54.124  1.00108.71           C
ANISOU 1135  C5    A X  53    16232  10773  14299  -2025  -1812   -518       C
ATOM   1136  C6    A X  53       6.635 -28.556 -53.565  1.00109.79           C
ANISOU 1136  C6    A X  53    16459  10738  14519  -2157  -1499   -562       C
ATOM   1137  N6    A X  53       7.441 -29.602 -53.761  1.00108.37           N
ANISOU 1137  N6    A X  53    16651  10242  14283  -2213  -1146   -625       N
ATOM   1138  N1    A X  53       5.544 -28.721 -52.788  1.00113.25           N
ANISOU 1138  N1    A X  53    16595  11322  15112  -2222  -1534   -530       N
ATOM   1139  C2    A X  53       4.740 -27.670 -52.595  1.00114.55           C
ANISOU 1139  C2    A X  53    16377  11792  15357  -2131  -1857   -464       C
ATOM   1140  N3    A X  53       4.846 -26.430 -53.068  1.00112.88           N
ANISOU 1140  N3    A X  53    16051  11742  15097  -1975  -2165   -411       N
ATOM   1141  C4    A X  53       5.944 -26.281 -53.835  1.00110.69           C
ANISOU 1141  C4    A X  53    16098  11310  14651  -1938  -2133   -438       C
ATOM   1142  P     U X  54       3.868 -19.827 -54.917  1.00126.93           P
ANISOU 1142  P     U X  54    17057  14226  16945  -1097  -3723    104       P
ATOM   1143  OP1   U X  54       2.798 -19.672 -55.935  1.00125.41           O
ANISOU 1143  OP1   U X  54    16711  14260  16681  -1304  -4093    188       O
ATOM   1144  OP2   U X  54       5.143 -19.089 -55.100  1.00126.02           O
ANISOU 1144  OP2   U X  54    17223  13923  16735   -916  -3659    126       O
ATOM   1145  O5'   U X  54       3.257 -19.411 -53.506  1.00128.62           O
ANISOU 1145  O5'   U X  54    16889  14521  17459   -797  -3619    131       O
ATOM   1146  C5'   U X  54       3.532 -18.130 -52.948  1.00127.22           C
ANISOU 1146  C5'   U X  54    16625  14294  17420   -428  -3636    201       C
ATOM   1147  C4'   U X  54       2.309 -17.497 -52.325  1.00128.50           C
ANISOU 1147  C4'   U X  54    16348  14631  17843   -223  -3739    274       C
ATOM   1148  O4'   U X  54       1.731 -16.527 -53.246  1.00129.56           O
ANISOU 1148  O4'   U X  54    16372  14854  17998   -145  -4091    434       O
ATOM   1149  C3'   U X  54       1.176 -18.455 -51.949  1.00130.37           C
ANISOU 1149  C3'   U X  54    16278  15073  18184   -410  -3698    237       C
ATOM   1150  O3'   U X  54       0.556 -17.994 -50.748  1.00126.97           O
ANISOU 1150  O3'   U X  54    15510  14723  18010   -137  -3564    240       O
ATOM   1151  C2'   U X  54       0.202 -18.282 -53.111  1.00132.90           C
ANISOU 1151  C2'   U X  54    16417  15608  18470   -579  -4082    354       C
ATOM   1152  O2'   U X  54      -1.135 -18.635 -52.830  1.00134.87           O
ANISOU 1152  O2'   U X  54    16227  16127  18890   -668  -4154    380       O
ATOM   1153  C1'   U X  54       0.351 -16.793 -53.393  1.00133.48           C
ANISOU 1153  C1'   U X  54    16478  15623  18615   -240  -4276    502       C
ATOM   1154  N1    U X  54      -0.091 -16.377 -54.733  1.00137.22           N
ANISOU 1154  N1    U X  54    16939  16231  18967   -348  -4674    666       N
ATOM   1155  C2    U X  54      -0.159 -15.021 -54.984  1.00138.97           C
ANISOU 1155  C2    U X  54    17108  16404  19292    -21  -4860    846       C
ATOM   1156  O2    U X  54       0.168 -14.181 -54.164  1.00139.67           O
ANISOU 1156  O2    U X  54    17187  16317  19563    323  -4689    838       O
ATOM   1157  N3    U X  54      -0.595 -14.685 -56.242  1.00140.01           N
ANISOU 1157  N3    U X  54    17227  16687  19285   -125  -5248   1036       N
ATOM   1158  C4    U X  54      -0.983 -15.550 -57.244  1.00138.89           C
ANISOU 1158  C4    U X  54    17112  16767  18895   -546  -5474   1039       C
ATOM   1159  O4    U X  54      -1.357 -15.095 -58.326  1.00139.08           O
ANISOU 1159  O4    U X  54    17119  16946  18779   -604  -5841   1236       O
ATOM   1160  C5    U X  54      -0.904 -16.937 -56.898  1.00138.66           C
ANISOU 1160  C5    U X  54    17146  16757  18781   -891  -5241    808       C
ATOM   1161  C6    U X  54      -0.478 -17.294 -55.682  1.00138.43           C
ANISOU 1161  C6    U X  54    17133  16559  18907   -766  -4855    649       C
ATOM   1162  P     U X  55       0.352 -18.988 -49.502  1.00112.18           P
ANISOU 1162  P     U X  55    13524  12884  16215   -202  -3219    132       P
ATOM   1163  OP1   U X  55       1.232 -18.529 -48.398  1.00110.76           O
ANISOU 1163  OP1   U X  55    13472  12555  16054     75  -2959     76       O
ATOM   1164  OP2   U X  55       0.466 -20.382 -49.996  1.00114.46           O
ANISOU 1164  OP2   U X  55    14004  13148  16338   -598  -3155     69       O
ATOM   1165  O5'   U X  55      -1.158 -18.747 -49.057  1.00114.28           O
ANISOU 1165  O5'   U X  55    13267  13417  16739   -125  -3283    184       O
ATOM   1166  C5'   U X  55      -2.167 -18.469 -50.016  1.00112.74           C
ANISOU 1166  C5'   U X  55    12794  13437  16605   -215  -3629    299       C
ATOM   1167  C4'   U X  55      -3.163 -19.597 -50.120  1.00115.79           C
ANISOU 1167  C4'   U X  55    12929  14054  17011   -583  -3640    270       C
ATOM   1168  O4'   U X  55      -3.114 -20.194 -51.442  1.00115.79           O
ANISOU 1168  O4'   U X  55    13119  14094  16781   -969  -3892    274       O
ATOM   1169  C3'   U X  55      -2.945 -20.771 -49.183  1.00118.25           C
ANISOU 1169  C3'   U X  55    13350  14281  17297   -765  -3260    138       C
ATOM   1170  O3'   U X  55      -3.401 -20.518 -47.865  1.00119.96           O
ANISOU 1170  O3'   U X  55    13284  14570  17726   -522  -3008    124       O
ATOM   1171  C2'   U X  55      -3.696 -21.896 -49.884  1.00120.86           C
ANISOU 1171  C2'   U X  55    13593  14773  17553  -1253  -3367    106       C
ATOM   1172  O2'   U X  55      -5.091 -21.800 -49.636  1.00126.72           O
ANISOU 1172  O2'   U X  55    13785  15846  18516  -1286  -3459    163       O
ATOM   1173  C1'   U X  55      -3.441 -21.567 -51.357  1.00118.65           C
ANISOU 1173  C1'   U X  55    13501  14503  17077  -1386  -3740    160       C
ATOM   1174  N1    U X  55      -2.338 -22.373 -51.932  1.00117.45           N
ANISOU 1174  N1    U X  55    13894  14082  16649  -1637  -3631     52       N
ATOM   1175  C2    U X  55      -2.550 -23.732 -52.091  1.00119.60           C
ANISOU 1175  C2    U X  55    14291  14330  16823  -2081  -3490    -68       C
ATOM   1176  O2    U X  55      -3.589 -24.291 -51.780  1.00122.71           O
ANISOU 1176  O2    U X  55    14366  14922  17335  -2304  -3463    -89       O
ATOM   1177  N3    U X  55      -1.496 -24.427 -52.629  1.00118.06           N
ANISOU 1177  N3    U X  55    14612  13853  16393  -2265  -3354   -169       N
ATOM   1178  C4    U X  55      -0.277 -23.917 -53.021  1.00114.74           C
ANISOU 1178  C4    U X  55    14554  13216  15827  -2062  -3351   -156       C
ATOM   1179  O4    U X  55       0.573 -24.675 -53.490  1.00113.47           O
ANISOU 1179  O4    U X  55    14819  12819  15475  -2251  -3190   -255       O
ATOM   1180  C5    U X  55      -0.135 -22.506 -52.828  1.00112.94           C
ANISOU 1180  C5    U X  55    14160  13049  15703  -1643  -3517    -28       C
ATOM   1181  C6    U X  55      -1.145 -21.801 -52.306  1.00114.24           C
ANISOU 1181  C6    U X  55    13859  13447  16099  -1446  -3644     66       C
ATOM   1182  P     U X  56      -3.506 -21.718 -46.802  1.00109.18           P
ANISOU 1182  P     U X  56    11929  13189  16364   -713  -2622     36       P
ATOM   1183  OP1   U X  56      -3.959 -21.155 -45.505  1.00109.95           O
ANISOU 1183  OP1   U X  56    11734  13385  16657   -406  -2393     32       O
ATOM   1184  OP2   U X  56      -2.242 -22.496 -46.861  1.00109.22           O
ANISOU 1184  OP2   U X  56    12449  12911  16140   -839  -2452    -22       O
ATOM   1185  O5'   U X  56      -4.675 -22.636 -47.374  1.00112.07           O
ANISOU 1185  O5'   U X  56    12020  13788  16771  -1149  -2740     36       O
ATOM   1186  C5'   U X  56      -5.420 -23.480 -46.514  1.00115.51           C
ANISOU 1186  C5'   U X  56    12231  14340  17316  -1337  -2469     -1       C
ATOM   1187  C4'   U X  56      -5.513 -24.886 -47.049  1.00117.43           C
ANISOU 1187  C4'   U X  56    12672  14525  17421  -1864  -2418    -71       C
ATOM   1188  O4'   U X  56      -4.977 -24.962 -48.395  1.00115.36           O
ANISOU 1188  O4'   U X  56    12720  14159  16953  -2053  -2697    -92       O
ATOM   1189  C3'   U X  56      -4.725 -25.933 -46.286  1.00118.64           C
ANISOU 1189  C3'   U X  56    13224  14387  17467  -1959  -2012   -125       C
ATOM   1190  O3'   U X  56      -5.374 -26.344 -45.097  1.00121.48           O
ANISOU 1190  O3'   U X  56    13342  14848  17967  -1973  -1703   -115       O
ATOM   1191  C2'   U X  56      -4.563 -27.044 -47.315  1.00118.76           C
ANISOU 1191  C2'   U X  56    13558  14257  17310  -2439  -2062   -204       C
ATOM   1192  O2'   U X  56      -5.747 -27.825 -47.401  1.00121.64           O
ANISOU 1192  O2'   U X  56    13641  14820  17758  -2873  -2050   -246       O
ATOM   1193  C1'   U X  56      -4.417 -26.243 -48.613  1.00116.03           C
ANISOU 1193  C1'   U X  56    13232  13990  16862  -2410  -2491   -191       C
ATOM   1194  N1    U X  56      -3.006 -26.096 -49.044  1.00112.87           N
ANISOU 1194  N1    U X  56    13337  13281  16267  -2253  -2474   -208       N
ATOM   1195  C2    U X  56      -2.314 -27.235 -49.424  1.00112.16           C
ANISOU 1195  C2    U X  56    13706  12905  16004  -2540  -2281   -299       C
ATOM   1196  O2    U X  56      -2.798 -28.354 -49.411  1.00114.11           O
ANISOU 1196  O2    U X  56    14001  13109  16247  -2927  -2118   -372       O
ATOM   1197  N3    U X  56      -1.016 -27.024 -49.820  1.00108.90           N
ANISOU 1197  N3    U X  56    13705  12241  15433  -2361  -2258   -304       N
ATOM   1198  C4    U X  56      -0.349 -25.820 -49.884  1.00106.56           C
ANISOU 1198  C4    U X  56    13416  11951  15120  -1974  -2414   -235       C
ATOM   1199  O4    U X  56       0.823 -25.797 -50.264  1.00103.67           O
ANISOU 1199  O4    U X  56    13425  11361  14606  -1880  -2358   -250       O
ATOM   1200  C5    U X  56      -1.129 -24.690 -49.483  1.00107.58           C
ANISOU 1200  C5    U X  56    13099  12348  15429  -1715  -2607   -151       C
ATOM   1201  C6    U X  56      -2.396 -24.863 -49.091  1.00110.48           C
ANISOU 1201  C6    U X  56    13049  12963  15965  -1841  -2625   -138       C
ATOM   1202  P     G X  57      -4.516 -26.614 -43.767  1.00116.22           P
ANISOU 1202  P     G X  57    12946  13969  17242  -1733  -1294    -90       P
ATOM   1203  OP1   G X  57      -5.451 -26.657 -42.613  1.00118.67           O
ANISOU 1203  OP1   G X  57    12883  14491  17715  -1702  -1048    -68       O
ATOM   1204  OP2   G X  57      -3.378 -25.660 -43.754  1.00113.65           O
ANISOU 1204  OP2   G X  57    12854  13507  16823  -1331  -1382    -73       O
ATOM   1205  O5'   G X  57      -3.938 -28.080 -43.987  1.00117.02           O
ANISOU 1205  O5'   G X  57    13503  13769  17190  -2085  -1077   -112       O
ATOM   1206  C5'   G X  57      -4.808 -29.164 -44.273  1.00118.79           C
ANISOU 1206  C5'   G X  57    13654  14026  17455  -2574   -998   -158       C
ATOM   1207  C4'   G X  57      -4.045 -30.381 -44.728  1.00118.26           C
ANISOU 1207  C4'   G X  57    14119  13586  17229  -2853   -822   -197       C
ATOM   1208  O4'   G X  57      -3.480 -30.145 -46.042  1.00115.62           O
ANISOU 1208  O4'   G X  57    14019  13153  16758  -2914  -1112   -269       O
ATOM   1209  C3'   G X  57      -2.851 -30.771 -43.872  1.00117.63           C
ANISOU 1209  C3'   G X  57    14438  13201  17055  -2580   -492   -106       C
ATOM   1210  O3'   G X  57      -3.229 -31.524 -42.732  1.00119.99           O
ANISOU 1210  O3'   G X  57    14704  13472  17414  -2656   -126    -28       O
ATOM   1211  C2'   G X  57      -1.972 -31.545 -44.848  1.00115.39           C
ANISOU 1211  C2'   G X  57    14654  12565  16622  -2764   -470   -164       C
ATOM   1212  O2'   G X  57      -2.427 -32.883 -44.982  1.00116.74           O
ANISOU 1212  O2'   G X  57    15006  12545  16802  -3221   -231   -214       O
ATOM   1213  C1'   G X  57      -2.240 -30.808 -46.162  1.00113.82           C
ANISOU 1213  C1'   G X  57    14329  12536  16382  -2871   -902   -269       C
ATOM   1214  N9    G X  57      -1.202 -29.810 -46.484  1.00110.67           N
ANISOU 1214  N9    G X  57    14060  12098  15890  -2479  -1087   -238       N
ATOM   1215  C8    G X  57      -1.269 -28.457 -46.254  1.00110.05           C
ANISOU 1215  C8    G X  57    13684  12255  15875  -2123  -1313   -190       C
ATOM   1216  N7    G X  57      -0.208 -27.814 -46.655  1.00106.95           N
ANISOU 1216  N7    G X  57    13515  11749  15374  -1868  -1426   -178       N
ATOM   1217  C5    G X  57       0.607 -28.802 -47.188  1.00105.23           C
ANISOU 1217  C5    G X  57    13743  11223  15015  -2047  -1265   -217       C
ATOM   1218  C6    G X  57       1.891 -28.702 -47.776  1.00101.46           C
ANISOU 1218  C6    G X  57    13633  10526  14390  -1908  -1267   -224       C
ATOM   1219  O6    G X  57       2.571 -27.685 -47.941  1.00 99.03           O
ANISOU 1219  O6    G X  57    13330  10263  14036  -1622  -1431   -194       O
ATOM   1220  N1    G X  57       2.367 -29.942 -48.189  1.00100.76           N
ANISOU 1220  N1    G X  57    13939  10132  14214  -2146  -1025   -275       N
ATOM   1221  C2    G X  57       1.691 -31.129 -48.050  1.00103.57           C
ANISOU 1221  C2    G X  57    14360  10376  14616  -2497   -807   -319       C
ATOM   1222  N2    G X  57       2.315 -32.223 -48.510  1.00103.45           N
ANISOU 1222  N2    G X  57    14786  10003  14516  -2676   -553   -375       N
ATOM   1223  N3    G X  57       0.490 -31.236 -47.501  1.00106.77           N
ANISOU 1223  N3    G X  57    14426  10990  15151  -2666   -812   -313       N
ATOM   1224  C4    G X  57       0.009 -30.040 -47.095  1.00107.51           C
ANISOU 1224  C4    G X  57    14102  11412  15334  -2416  -1048   -259       C
ATOM   1225  P     C X  58      -2.376 -31.439 -41.374  1.00119.66           P
ANISOU 1225  P     C X  58    14816  13343  17306  -2248    162    125       P
ATOM   1226  OP1   C X  58      -1.655 -30.140 -41.356  1.00118.69           O
ANISOU 1226  OP1   C X  58    14634  13330  17130  -1812    -65    126       O
ATOM   1227  OP2   C X  58      -3.276 -31.794 -40.247  1.00122.08           O
ANISOU 1227  OP2   C X  58    14877  13806  17703  -2344    436    189       O
ATOM   1228  O5'   C X  58      -1.299 -32.602 -41.524  1.00117.30           O
ANISOU 1228  O5'   C X  58    15074  12611  16884  -2309    410    197       O
ATOM   1229  C5'   C X  58      -1.596 -33.786 -42.250  1.00117.54           C
ANISOU 1229  C5'   C X  58    15346  12387  16927  -2758    531    127       C
ATOM   1230  C4'   C X  58      -0.353 -34.366 -42.875  1.00114.33           C
ANISOU 1230  C4'   C X  58    15450  11585  16405  -2693    620    139       C
ATOM   1231  O4'   C X  58      -0.013 -33.614 -44.069  1.00112.49           O
ANISOU 1231  O4'   C X  58    15223  11411  16107  -2663    264      4       O
ATOM   1232  C3'   C X  58       0.904 -34.296 -42.021  1.00112.59           C
ANISOU 1232  C3'   C X  58    15444  11235  16099  -2226    797    333       C
ATOM   1233  O3'   C X  58       0.986 -35.341 -41.068  1.00112.98           O
ANISOU 1233  O3'   C X  58    15692  11078  16158  -2241   1196    509       O
ATOM   1234  C2'   C X  58       2.017 -34.319 -43.061  1.00108.95           C
ANISOU 1234  C2'   C X  58    15321  10529  15546  -2133    706    277       C
ATOM   1235  O2'   C X  58       2.239 -35.642 -43.527  1.00107.45           O
ANISOU 1235  O2'   C X  58    15548   9922  15357  -2393    989    261       O
ATOM   1236  C1'   C X  58       1.389 -33.505 -44.192  1.00109.31           C
ANISOU 1236  C1'   C X  58    15142  10795  15597  -2331    308     72       C
ATOM   1237  N1    C X  58       1.756 -32.070 -44.126  1.00108.39           N
ANISOU 1237  N1    C X  58    14781  10952  15449  -1964      9     82       N
ATOM   1238  C2    C X  58       2.805 -31.595 -44.920  1.00104.86           C
ANISOU 1238  C2    C X  58    14539  10407  14897  -1790   -145     49       C
ATOM   1239  O2    C X  58       3.404 -32.387 -45.661  1.00102.85           O
ANISOU 1239  O2    C X  58    14653   9850  14576  -1927    -20      6       O
ATOM   1240  N3    C X  58       3.138 -30.283 -44.863  1.00103.66           N
ANISOU 1240  N3    C X  58    14190  10475  14722  -1487   -400     55       N
ATOM   1241  C4    C X  58       2.472 -29.455 -44.055  1.00106.19           C
ANISOU 1241  C4    C X  58    14141  11084  15123  -1339   -491     81       C
ATOM   1242  N4    C X  58       2.836 -28.171 -44.030  1.00105.04           N
ANISOU 1242  N4    C X  58    13851  11100  14959  -1052   -713     72       N
ATOM   1243  C5    C X  58       1.401 -29.908 -43.235  1.00109.94           C
ANISOU 1243  C5    C X  58    14389  11678  15705  -1488   -328    109       C
ATOM   1244  C6    C X  58       1.084 -31.206 -43.305  1.00110.76           C
ANISOU 1244  C6    C X  58    14676  11581  15825  -1806    -89    115       C
ATOM   1245  P     U X  59       1.816 -35.128 -39.709  1.00115.94           P
ANISOU 1245  P     U X  59    16090  11520  16441  -1778   1361    762       P
ATOM   1246  OP1   U X  59       1.711 -36.372 -38.905  1.00116.80           O
ANISOU 1246  OP1   U X  59    16432  11385  16563  -1883   1775    957       O
ATOM   1247  OP2   U X  59       1.398 -33.834 -39.113  1.00118.27           O
ANISOU 1247  OP2   U X  59    15961  12251  16727  -1578   1139    721       O
ATOM   1248  O5'   U X  59       3.325 -34.987 -40.199  1.00111.83           O
ANISOU 1248  O5'   U X  59    15858  10811  15821  -1452   1296    817       O
ATOM   1249  C5'   U X  59       4.079 -36.131 -40.573  1.00109.17           C
ANISOU 1249  C5'   U X  59    15959  10039  15484  -1474   1561    907       C
ATOM   1250  C4'   U X  59       5.486 -35.763 -40.972  1.00105.51           C
ANISOU 1250  C4'   U X  59    15654   9498  14935  -1118   1470    958       C
ATOM   1251  O4'   U X  59       5.452 -34.857 -42.106  1.00104.72           O
ANISOU 1251  O4'   U X  59    15441   9527  14820  -1200   1124    719       O
ATOM   1252  C3'   U X  59       6.303 -35.017 -39.927  1.00104.87           C
ANISOU 1252  C3'   U X  59    15415   9688  14744   -670   1403   1151       C
ATOM   1253  O3'   U X  59       6.880 -35.874 -38.956  1.00104.25           O
ANISOU 1253  O3'   U X  59    15521   9463  14626   -461   1714   1451       O
ATOM   1254  C2'   U X  59       7.330 -34.279 -40.774  1.00101.66           C
ANISOU 1254  C2'   U X  59    15042   9302  14281   -472   1173   1063       C
ATOM   1255  O2'   U X  59       8.368 -35.159 -41.181  1.00 98.59           O
ANISOU 1255  O2'   U X  59    14999   8563  13898   -347   1398   1177       O
ATOM   1256  C1'   U X  59       6.498 -33.913 -42.003  1.00102.58           C
ANISOU 1256  C1'   U X  59    15093   9424  14457   -820    945    773       C
ATOM   1257  N1    U X  59       5.902 -32.563 -41.889  1.00104.50           N
ANISOU 1257  N1    U X  59    14956  10057  14692   -790    612    653       N
ATOM   1258  C2    U X  59       6.732 -31.465 -42.021  1.00102.38           C
ANISOU 1258  C2    U X  59    14600   9955  14344   -516    384    635       C
ATOM   1259  O2    U X  59       7.931 -31.556 -42.222  1.00 99.22           O
ANISOU 1259  O2    U X  59    14386   9436  13876   -310    431    714       O
ATOM   1260  N3    U X  59       6.105 -30.249 -41.904  1.00104.00           N
ANISOU 1260  N3    U X  59    14484  10466  14567   -490    115    525       N
ATOM   1261  C4    U X  59       4.763 -30.021 -41.677  1.00107.81           C
ANISOU 1261  C4    U X  59    14694  11123  15145   -676     52    442       C
ATOM   1262  O4    U X  59       4.349 -28.864 -41.597  1.00109.09           O
ANISOU 1262  O4    U X  59    14582  11532  15336   -583   -174    358       O
ATOM   1263  C5    U X  59       3.971 -31.205 -41.554  1.00109.82           C
ANISOU 1263  C5    U X  59    15017  11236  15474   -969    285    468       C
ATOM   1264  C6    U X  59       4.555 -32.402 -41.663  1.00108.04           C
ANISOU 1264  C6    U X  59    15140  10687  15224  -1028    551    565       C
ATOM   1265  P     U X  60       7.628 -35.257 -37.673  1.00109.44           P
ANISOU 1265  P     U X  60    16011  10448  15122    -51   1666   1684       P
ATOM   1266  OP1   U X  60       6.647 -34.447 -36.907  1.00113.32           O
ANISOU 1266  OP1   U X  60    16170  11314  15572   -136   1543   1597       O
ATOM   1267  OP2   U X  60       8.364 -36.356 -36.999  1.00108.35           O
ANISOU 1267  OP2   U X  60    16136  10080  14950    159   1987   2026       O
ATOM   1268  O5'   U X  60       8.705 -34.258 -38.289  1.00105.91           O
ANISOU 1268  O5'   U X  60    15493  10140  14608    193   1380   1594       O
ATOM   1269  C5'   U X  60      10.067 -34.635 -38.422  1.00102.47           C
ANISOU 1269  C5'   U X  60    15244   9557  14133    485   1470   1777       C
ATOM   1270  C4'   U X  60      10.963 -33.424 -38.477  1.00100.27           C
ANISOU 1270  C4'   U X  60    14772   9585  13743    722   1180   1725       C
ATOM   1271  O4'   U X  60      10.464 -32.505 -39.485  1.00100.17           O
ANISOU 1271  O4'   U X  60    14648   9634  13779    518    909   1409       O
ATOM   1272  C3'   U X  60      11.025 -32.587 -37.207  1.00101.76           C
ANISOU 1272  C3'   U X  60    14699  10200  13764    891   1051   1814       C
ATOM   1273  O3'   U X  60      11.939 -33.099 -36.250  1.00100.99           O
ANISOU 1273  O3'   U X  60    14651  10179  13542   1180   1194   2147       O
ATOM   1274  C2'   U X  60      11.404 -31.209 -37.733  1.00 99.99           C
ANISOU 1274  C2'   U X  60    14295  10203  13495    931    722   1594       C
ATOM   1275  O2'   U X  60      12.796 -31.141 -38.005  1.00 96.34           O
ANISOU 1275  O2'   U X  60    13886   9743  12974   1168    686   1703       O
ATOM   1276  C1'   U X  60      10.648 -31.171 -39.059  1.00100.10           C
ANISOU 1276  C1'   U X  60    14374   9993  13665    647    641   1334       C
ATOM   1277  N1    U X  60       9.317 -30.532 -38.930  1.00103.79           N
ANISOU 1277  N1    U X  60    14630  10624  14183    437    511   1145       N
ATOM   1278  C2    U X  60       9.250 -29.151 -38.915  1.00103.65           C
ANISOU 1278  C2    U X  60    14390  10869  14124    495    241    987       C
ATOM   1279  O2    U X  60      10.234 -28.435 -38.997  1.00100.46           O
ANISOU 1279  O2    U X  60    13969  10571  13630    671    101    982       O
ATOM   1280  N3    U X  60       7.983 -28.633 -38.797  1.00107.39           N
ANISOU 1280  N3    U X  60    14655  11472  14677    337    156    836       N
ATOM   1281  C4    U X  60       6.801 -29.339 -38.697  1.00111.42           C
ANISOU 1281  C4    U X  60    15124  11916  15295    105    297    824       C
ATOM   1282  O4    U X  60       5.735 -28.730 -38.596  1.00114.86           O
ANISOU 1282  O4    U X  60    15314  12516  15810      1    201    691       O
ATOM   1283  C5    U X  60       6.953 -30.760 -38.722  1.00111.00           C
ANISOU 1283  C5    U X  60    15324  11588  15263     11    570    978       C
ATOM   1284  C6    U X  60       8.174 -31.290 -38.836  1.00107.26           C
ANISOU 1284  C6    U X  60    15086  10946  14722    190    671   1131       C
ATOM   1285  P     U X  61      11.834 -32.664 -34.704  1.00101.89           P
ANISOU 1285  P     U X  61    14576  10702  13436   1297   1163   2300       P
ATOM   1286  OP1   U X  61      10.602 -33.265 -34.133  1.00105.83           O
ANISOU 1286  OP1   U X  61    15112  11128  13973   1089   1370   2329       O
ATOM   1287  OP2   U X  61      13.146 -32.935 -34.063  1.00102.58           O
ANISOU 1287  OP2   U X  61    14680  10928  13369   1628   1191   2624       O
ATOM   1288  O5'   U X  61      11.636 -31.083 -34.752  1.00102.31           O
ANISOU 1288  O5'   U X  61    14367  11091  13415   1240    841   1998       O
ATOM   1289  C5'   U X  61      12.741 -30.207 -34.923  1.00 99.33           C
ANISOU 1289  C5'   U X  61    13892  10914  12935   1409    618   1958       C
ATOM   1290  C4'   U X  61      12.286 -28.777 -35.072  1.00100.11           C
ANISOU 1290  C4'   U X  61    13800  11222  13016   1298    366   1642       C
ATOM   1291  O4'   U X  61      11.222 -28.710 -36.057  1.00101.11           O
ANISOU 1291  O4'   U X  61    13942  11124  13353   1068    336   1412       O
ATOM   1292  C3'   U X  61      11.685 -28.141 -33.828  1.00104.38           C
ANISOU 1292  C3'   U X  61    14181  12086  13392   1279    354   1595       C
ATOM   1293  O3'   U X  61      12.674 -27.634 -32.948  1.00103.57           O
ANISOU 1293  O3'   U X  61    14003  12313  13034   1444    261   1697       O
ATOM   1294  C2'   U X  61      10.775 -27.061 -34.403  1.00105.91           C
ANISOU 1294  C2'   U X  61    14244  12281  13718   1123    192   1258       C
ATOM   1295  O2'   U X  61      11.525 -25.908 -34.757  1.00102.75           O
ANISOU 1295  O2'   U X  61    13779  11998  13262   1189    -43   1106       O
ATOM   1296  C1'   U X  61      10.279 -27.727 -35.688  1.00104.55           C
ANISOU 1296  C1'   U X  61    14182  11755  13787    972    224   1205       C
ATOM   1297  N1    U X  61       8.958 -28.377 -35.522  1.00109.05           N
ANISOU 1297  N1    U X  61    14730  12229  14476    782    394   1192       N
ATOM   1298  C2    U X  61       7.835 -27.582 -35.648  1.00112.69           C
ANISOU 1298  C2    U X  61    14991  12784  15042    652    294    966       C
ATOM   1299  O2    U X  61       7.894 -26.387 -35.880  1.00111.97           O
ANISOU 1299  O2    U X  61    14778  12813  14953    707     85    787       O
ATOM   1300  N3    U X  61       6.638 -28.237 -35.489  1.00116.90           N
ANISOU 1300  N3    U X  61    15468  13259  15690    459    460    968       N
ATOM   1301  C4    U X  61       6.453 -29.579 -35.226  1.00117.26           C
ANISOU 1301  C4    U X  61    15670  13133  15750    357    723   1159       C
ATOM   1302  O4    U X  61       5.309 -30.022 -35.109  1.00120.60           O
ANISOU 1302  O4    U X  61    16010  13530  16284    144    857   1126       O
ATOM   1303  C5    U X  61       7.662 -30.335 -35.113  1.00113.19           C
ANISOU 1303  C5    U X  61    15398  12482  15128    522    825   1395       C
ATOM   1304  C6    U X  61       8.842 -29.723 -35.263  1.00109.53           C
ANISOU 1304  C6    U X  61    14954  12105  14557    735    656   1407       C
ATOM   1305  P     G X  62      13.081 -28.442 -31.619  1.00113.16           P
ANISOU 1305  P     G X  62    15255  13733  14009   1585    425   2047       P
ATOM   1306  OP1   G X  62      12.032 -28.196 -30.598  1.00118.01           O
ANISOU 1306  OP1   G X  62    15802  14533  14505   1470    524   1973       O
ATOM   1307  OP2   G X  62      13.426 -29.837 -31.991  1.00111.74           O
ANISOU 1307  OP2   G X  62    15256  13250  13951   1686    623   2343       O
ATOM   1308  O5'   G X  62      14.418 -27.728 -31.131  1.00108.89           O
ANISOU 1308  O5'   G X  62    14603  13556  13214   1739    221   2111       O
ATOM   1309  C5'   G X  62      15.628 -27.853 -31.866  1.00102.18           C
ANISOU 1309  C5'   G X  62    13758  12647  12420   1880    125   2214       C
ATOM   1310  C4'   G X  62      16.557 -26.699 -31.588  1.00100.98           C
ANISOU 1310  C4'   G X  62    13442  12859  12065   1898   -124   2101       C
ATOM   1311  O4'   G X  62      15.933 -25.463 -32.016  1.00101.43           O
ANISOU 1311  O4'   G X  62    13455  12889  12194   1712   -261   1703       O
ATOM   1312  C3'   G X  62      16.897 -26.467 -30.123  1.00103.56           C
ANISOU 1312  C3'   G X  62    13671  13650  12028   1937   -172   2237       C
ATOM   1313  O3'   G X  62      17.966 -27.288 -29.680  1.00102.38           O
ANISOU 1313  O3'   G X  62    13486  13672  11740   2158   -154   2640       O
ATOM   1314  C2'   G X  62      17.222 -24.978 -30.075  1.00103.51           C
ANISOU 1314  C2'   G X  62    13544  13894  11891   1801   -406   1911       C
ATOM   1315  O2'   G X  62      18.558 -24.741 -30.493  1.00100.28           O
ANISOU 1315  O2'   G X  62    13033  13623  11447   1882   -571   1986       O
ATOM   1316  C1'   G X  62      16.274 -24.414 -31.137  1.00103.02           C
ANISOU 1316  C1'   G X  62    13542  13473  12128   1660   -406   1574       C
ATOM   1317  N9    G X  62      15.029 -23.861 -30.567  1.00107.61           N
ANISOU 1317  N9    G X  62    14124  14079  12685   1524   -338   1343       N
ATOM   1318  C8    G X  62      13.911 -24.566 -30.193  1.00111.43           C
ANISOU 1318  C8    G X  62    14657  14447  13233   1495   -129   1409       C
ATOM   1319  N7    G X  62      12.954 -23.807 -29.733  1.00116.00           N
ANISOU 1319  N7    G X  62    15188  15095  13790   1382    -91   1157       N
ATOM   1320  C5    G X  62      13.466 -22.520 -29.814  1.00114.87           C
ANISOU 1320  C5    G X  62    14993  15084  13566   1339   -280    905       C
ATOM   1321  C6    G X  62      12.881 -21.275 -29.462  1.00118.68           C
ANISOU 1321  C6    G X  62    15437  15644  14013   1242   -301    569       C
ATOM   1322  O6    G X  62      11.761 -21.055 -28.984  1.00124.70           O
ANISOU 1322  O6    G X  62    16172  16399  14810   1195   -150    427       O
ATOM   1323  N1    G X  62      13.750 -20.217 -29.703  1.00115.77           N
ANISOU 1323  N1    G X  62    15062  15357  13566   1201   -496    393       N
ATOM   1324  C2    G X  62      15.014 -20.336 -30.224  1.00110.33           C
ANISOU 1324  C2    G X  62    14368  14711  12840   1238   -657    525       C
ATOM   1325  N2    G X  62      15.696 -19.192 -30.387  1.00108.78           N
ANISOU 1325  N2    G X  62    14162  14597  12571   1149   -821    310       N
ATOM   1326  N3    G X  62      15.570 -21.490 -30.560  1.00107.24           N
ANISOU 1326  N3    G X  62    13982  14272  12491   1354   -635    842       N
ATOM   1327  C4    G X  62      14.746 -22.535 -30.329  1.00109.56           C
ANISOU 1327  C4    G X  62    14319  14449  12861   1404   -441   1015       C
ATOM   1328  P     A X  63      17.805 -28.203 -28.370  1.00105.67           P
ANISOU 1328  P     A X  63    13949  14288  11914   2267     -1   3015       P
ATOM   1329  OP1   A X  63      18.046 -29.616 -28.757  1.00104.24           O
ANISOU 1329  OP1   A X  63    13898  13780  11928   2484    210   3386       O
ATOM   1330  OP2   A X  63      16.538 -27.827 -27.695  1.00109.45           O
ANISOU 1330  OP2   A X  63    14479  14809  12296   2065     90   2803       O
ATOM   1331  O5'   A X  63      19.009 -27.748 -27.432  1.00105.85           O
ANISOU 1331  O5'   A X  63    13781  14885  11553   2352   -224   3187       O
ATOM   1332  C5'   A X  63      19.802 -26.616 -27.755  1.00104.31           C
ANISOU 1332  C5'   A X  63    13420  14922  11289   2263   -481   2944       C
ATOM   1333  C4'   A X  63      19.764 -25.593 -26.649  1.00106.80           C
ANISOU 1333  C4'   A X  63    13655  15710  11215   2070   -635   2753       C
ATOM   1334  O4'   A X  63      18.864 -24.515 -27.007  1.00107.81           O
ANISOU 1334  O4'   A X  63    13846  15664  11454   1832   -642   2266       O
ATOM   1335  C3'   A X  63      19.234 -26.082 -25.312  1.00110.23           C
ANISOU 1335  C3'   A X  63    14158  16391  11335   2070   -518   2959       C
ATOM   1336  O3'   A X  63      20.198 -26.791 -24.555  1.00111.22           O
ANISOU 1336  O3'   A X  63    14187  16883  11191   2265   -587   3426       O
ATOM   1337  C2'   A X  63      18.761 -24.794 -24.649  1.00112.86           C
ANISOU 1337  C2'   A X  63    14483  16986  11411   1793   -603   2543       C
ATOM   1338  O2'   A X  63      19.859 -24.083 -24.095  1.00112.55           O
ANISOU 1338  O2'   A X  63    14289  17450  11025   1716   -861   2525       O
ATOM   1339  C1'   A X  63      18.234 -24.010 -25.849  1.00111.64           C
ANISOU 1339  C1'   A X  63    14364  16423  11632   1678   -609   2122       C
ATOM   1340  N9    A X  63      16.775 -24.131 -26.009  1.00114.25           N
ANISOU 1340  N9    A X  63    14823  16409  12178   1608   -385   1946       N
ATOM   1341  C8    A X  63      15.973 -25.236 -25.861  1.00115.76           C
ANISOU 1341  C8    A X  63    15117  16389  12479   1683   -145   2171       C
ATOM   1342  N7    A X  63      14.703 -24.995 -26.085  1.00118.54           N
ANISOU 1342  N7    A X  63    15521  16493  13027   1562      3   1913       N
ATOM   1343  C5    A X  63      14.673 -23.643 -26.403  1.00118.92           C
ANISOU 1343  C5    A X  63    15509  16570  13105   1436   -145   1509       C
ATOM   1344  C6    A X  63      13.629 -22.769 -26.742  1.00121.91           C
ANISOU 1344  C6    A X  63    15883  16761  13675   1315    -96   1127       C
ATOM   1345  N6    A X  63      12.348 -23.135 -26.826  1.00125.37           N
ANISOU 1345  N6    A X  63    16338  16982  14317   1280    109   1077       N
ATOM   1346  N1    A X  63      13.952 -21.483 -26.997  1.00121.49           N
ANISOU 1346  N1    A X  63    15797  16755  13610   1230   -260    807       N
ATOM   1347  C2    A X  63      15.233 -21.106 -26.920  1.00118.18           C
ANISOU 1347  C2    A X  63    15342  16574  12989   1224   -464    845       C
ATOM   1348  N3    A X  63      16.300 -21.832 -26.608  1.00115.50           N
ANISOU 1348  N3    A X  63    14959  16474  12454   1321   -546   1184       N
ATOM   1349  C4    A X  63      15.944 -23.103 -26.361  1.00116.07           C
ANISOU 1349  C4    A X  63    15075  16473  12555   1446   -376   1516       C
ATOM   1350  P     U X  64      19.737 -27.979 -23.577  1.00125.81           P
ANISOU 1350  P     U X  64    16166  18770  12865   2404   -375   3861       P
ATOM   1351  OP1   U X  64      18.836 -28.875 -24.346  1.00125.21           O
ANISOU 1351  OP1   U X  64    16285  18087  13201   2472    -83   3900       O
ATOM   1352  OP2   U X  64      20.948 -28.538 -22.924  1.00125.70           O
ANISOU 1352  OP2   U X  64    16003  19179  12578   2636   -517   4356       O
ATOM   1353  O5'   U X  64      18.865 -27.248 -22.461  1.00129.53           O
ANISOU 1353  O5'   U X  64    16707  19534  12976   2133   -346   3597       O
ATOM   1354  C5'   U X  64      19.401 -26.169 -21.701  1.00130.75           C
ANISOU 1354  C5'   U X  64    16740  20226  12713   1948   -586   3396       C
ATOM   1355  C4'   U X  64      19.953 -26.637 -20.380  1.00132.51           C
ANISOU 1355  C4'   U X  64    16924  20997  12427   2011   -663   3807       C
ATOM   1356  O4'   U X  64      20.354 -25.479 -19.596  1.00133.82           O
ANISOU 1356  O4'   U X  64    17001  21703  12141   1746   -890   3525       O
ATOM   1357  C3'   U X  64      18.973 -27.420 -19.509  1.00135.35           C
ANISOU 1357  C3'   U X  64    17485  21314  12628   2019   -388   4025       C
ATOM   1358  O3'   U X  64      19.690 -28.406 -18.770  1.00138.87           O
ANISOU 1358  O3'   U X  64    17902  22065  12798   2248   -431   4630       O
ATOM   1359  C2'   U X  64      18.449 -26.355 -18.554  1.00138.25           C
ANISOU 1359  C2'   U X  64    17901  22043  12584   1698   -405   3630       C
ATOM   1360  O2'   U X  64      17.944 -26.855 -17.334  1.00141.30           O
ANISOU 1360  O2'   U X  64    18424  22689  12573   1657   -244   3863       O
ATOM   1361  C1'   U X  64      19.695 -25.500 -18.346  1.00137.22           C
ANISOU 1361  C1'   U X  64    17572  22420  12146   1605   -769   3542       C
ATOM   1362  N1    U X  64      19.410 -24.116 -17.943  1.00138.75           N
ANISOU 1362  N1    U X  64    17798  22826  12094   1260   -832   2981       N
ATOM   1363  C2    U X  64      20.447 -23.386 -17.399  1.00139.93           C
ANISOU 1363  C2    U X  64    17808  23538  11820   1092  -1137   2911       C
ATOM   1364  O2    U X  64      21.572 -23.836 -17.266  1.00142.82           O
ANISOU 1364  O2    U X  64    17985  24257  12023   1231  -1373   3309       O
ATOM   1365  N3    U X  64      20.121 -22.104 -17.031  1.00141.13           N
ANISOU 1365  N3    U X  64    18044  23821  11758    753  -1147   2356       N
ATOM   1366  C4    U X  64      18.886 -21.498 -17.142  1.00143.81           C
ANISOU 1366  C4    U X  64    18569  23793  12282    618   -878   1900       C
ATOM   1367  O4    U X  64      18.748 -20.333 -16.766  1.00145.59           O
ANISOU 1367  O4    U X  64    18869  24155  12293    334   -890   1424       O
ATOM   1368  C5    U X  64      17.863 -22.324 -17.706  1.00145.00           C
ANISOU 1368  C5    U X  64    18802  23419  12873    825   -595   2034       C
ATOM   1369  C6    U X  64      18.152 -23.576 -18.074  1.00142.13           C
ANISOU 1369  C6    U X  64    18384  22914  12704   1107   -584   2546       C
ATOM   1370  P     U X  65      18.969 -29.775 -18.340  1.00144.33           P
ANISOU 1370  P     U X  65    18815  22494  13531   2414   -103   5081       P
ATOM   1371  OP1   U X  65      17.541 -29.473 -18.064  1.00145.30           O
ANISOU 1371  OP1   U X  65    19119  22424  13665   2153    162   4722       O
ATOM   1372  OP2   U X  65      19.318 -30.813 -19.343  1.00144.33           O
ANISOU 1372  OP2   U X  65    18831  22003  14004   2726      5   5401       O
ATOM   1373  O5'   U X  65      19.668 -30.156 -16.960  1.00146.53           O
ANISOU 1373  O5'   U X  65    19055  23414  13205   2500   -243   5580       O
ATOM   1374  C5'   U X  65      19.490 -29.351 -15.803  1.00148.70           C
ANISOU 1374  C5'   U X  65    19344  24247  12909   2213   -344   5378       C
ATOM   1375  C4'   U X  65      20.812 -29.000 -15.167  1.00148.58           C
ANISOU 1375  C4'   U X  65    19098  24934  12423   2235   -735   5597       C
ATOM   1376  O4'   U X  65      21.323 -27.768 -15.743  1.00146.29           O
ANISOU 1376  O4'   U X  65    18621  24761  12201   2037   -986   5092       O
ATOM   1377  C3'   U X  65      20.784 -28.719 -13.673  1.00153.71           C
ANISOU 1377  C3'   U X  65    19810  26247  12344   2019   -821   5677       C
ATOM   1378  O3'   U X  65      20.769 -29.898 -12.884  1.00158.03           O
ANISOU 1378  O3'   U X  65    20474  26921  12648   2238   -706   6326       O
ATOM   1379  C2'   U X  65      22.029 -27.864 -13.478  1.00152.80           C
ANISOU 1379  C2'   U X  65    19413  26751  11892   1902  -1260   5585       C
ATOM   1380  O2'   U X  65      23.196 -28.673 -13.465  1.00153.99           O
ANISOU 1380  O2'   U X  65    19336  27169  12003   2247  -1483   6221       O
ATOM   1381  C1'   U X  65      22.028 -27.035 -14.761  1.00148.06           C
ANISOU 1381  C1'   U X  65    18719  25724  11814   1817  -1287   5043       C
ATOM   1382  N1    U X  65      21.366 -25.724 -14.570  1.00149.23           N
ANISOU 1382  N1    U X  65    18978  25909  11815   1404  -1249   4346       N
ATOM   1383  C2    U X  65      22.014 -24.786 -13.787  1.00150.82           C
ANISOU 1383  C2    U X  65    19086  26754  11465   1103  -1529   4135       C
ATOM   1384  O2    U X  65      23.094 -24.994 -13.260  1.00151.34           O
ANISOU 1384  O2    U X  65    18950  27397  11155   1151  -1833   4506       O
ATOM   1385  N3    U X  65      21.353 -23.591 -13.643  1.00151.98           N
ANISOU 1385  N3    U X  65    19379  26849  11517    739  -1436   3473       N
ATOM   1386  C4    U X  65      20.133 -23.245 -14.189  1.00151.96           C
ANISOU 1386  C4    U X  65    19563  26253  11920    684  -1113   3044       C
ATOM   1387  O4    U X  65      19.666 -22.127 -13.969  1.00153.34           O
ANISOU 1387  O4    U X  65    19851  26440  11972    380  -1045   2480       O
ATOM   1388  C5    U X  65      19.524 -24.269 -14.981  1.00150.42           C
ANISOU 1388  C5    U X  65    19413  25472  12267    994   -874   3314       C
ATOM   1389  C6    U X  65      20.146 -25.442 -15.140  1.00149.03           C
ANISOU 1389  C6    U X  65    19139  25302  12183   1317   -941   3922       C
ATOM   1390  P     U X  66      20.653 -29.802 -11.283  1.00159.45           P
ANISOU 1390  P     U X  66    20772  27781  12030   2028   -753   6497       P
ATOM   1391  OP1   U X  66      20.394 -31.163 -10.749  1.00160.18           O
ANISOU 1391  OP1   U X  66    21047  27767  12046   2293   -530   7173       O
ATOM   1392  OP2   U X  66      19.714 -28.698 -10.958  1.00158.78           O
ANISOU 1392  OP2   U X  66    20833  27727  11768   1601   -612   5804       O
ATOM   1393  O5'   U X  66      22.109 -29.353 -10.823  1.00158.76           O
ANISOU 1393  O5'   U X  66    20378  28469  11475   2021  -1254   6689       O
ATOM   1394  C5'   U X  66      22.759 -29.962  -9.720  1.00165.49           C
ANISOU 1394  C5'   U X  66    21184  29951  11743   2140  -1444   7320       C
ATOM   1395  C4'   U X  66      23.595 -28.962  -8.963  1.00169.02           C
ANISOU 1395  C4'   U X  66    21432  31246  11543   1822  -1868   7131       C
ATOM   1396  O4'   U X  66      23.867 -27.811  -9.809  1.00164.42           O
ANISOU 1396  O4'   U X  66    20680  30547  11243   1600  -2013   6481       O
ATOM   1397  C3'   U X  66      22.944 -28.359  -7.730  1.00172.42           C
ANISOU 1397  C3'   U X  66    22110  32123  11280   1389  -1798   6837       C
ATOM   1398  O3'   U X  66      23.003 -29.203  -6.595  1.00178.83           O
ANISOU 1398  O3'   U X  66    23040  33218  11690   1471  -1783   7365       O
ATOM   1399  C2'   U X  66      23.697 -27.046  -7.573  1.00173.14           C
ANISOU 1399  C2'   U X  66    21997  32774  11014   1005  -2174   6344       C
ATOM   1400  O2'   U X  66      24.988 -27.269  -7.025  1.00178.69           O
ANISOU 1400  O2'   U X  66    22413  33933  11549   1060  -2564   6676       O
ATOM   1401  C1'   U X  66      23.858 -26.629  -9.033  1.00166.46           C
ANISOU 1401  C1'   U X  66    20982  31340  10927   1108  -2169   5974       C
ATOM   1402  N1    U X  66      22.732 -25.779  -9.487  1.00161.47           N
ANISOU 1402  N1    U X  66    20585  30170  10595    838  -1852   5225       N
ATOM   1403  C2    U X  66      22.702 -24.450  -9.102  1.00162.02           C
ANISOU 1403  C2    U X  66    20704  30545  10311    373  -1948   4581       C
ATOM   1404  O2    U X  66      23.561 -23.938  -8.405  1.00166.40           O
ANISOU 1404  O2    U X  66    21126  31804  10293    127  -2290   4573       O
ATOM   1405  N3    U X  66      21.621 -23.737  -9.564  1.00159.62           N
ANISOU 1405  N3    U X  66    20611  29688  10349    200  -1623   3946       N
ATOM   1406  C4    U X  66      20.589 -24.201 -10.355  1.00158.10           C
ANISOU 1406  C4    U X  66    20548  28740  10784    417  -1253   3892       C
ATOM   1407  O4    U X  66      19.685 -23.434 -10.691  1.00158.10           O
ANISOU 1407  O4    U X  66    20693  28346  11032    240  -1009   3313       O
ATOM   1408  C5    U X  66      20.690 -25.581 -10.710  1.00157.48           C
ANISOU 1408  C5    U X  66    20417  28407  11012    841  -1187   4549       C
ATOM   1409  C6    U X  66      21.729 -26.296 -10.273  1.00158.41           C
ANISOU 1409  C6    U X  66    20363  28997  10828   1042  -1464   5172       C
ATOM   1410  P     G X  67      21.643 -29.756  -5.943  1.00177.93           P
ANISOU 1410  P     G X  67    23346  32897  11363   1411  -1313   7476       P
ATOM   1411  OP1   G X  67      21.903 -31.118  -5.411  1.00182.95           O
ANISOU 1411  OP1   G X  67    24043  33406  12065   1741  -1264   8188       O
ATOM   1412  OP2   G X  67      20.550 -29.549  -6.927  1.00171.16           O
ANISOU 1412  OP2   G X  67    22628  31275  11130   1387   -923   6995       O
ATOM   1413  O5'   G X  67      21.387 -28.777  -4.714  1.00182.00           O
ANISOU 1413  O5'   G X  67    24018  33998  11137    886  -1365   7009       O
ATOM   1414  C5'   G X  67      22.368 -28.624  -3.700  1.00188.67           C
ANISOU 1414  C5'   G X  67    24741  35415  11532    736  -1740   7116       C
ATOM   1415  C4'   G X  67      22.553 -27.179  -3.312  1.00189.36           C
ANISOU 1415  C4'   G X  67    24807  35956  11183    227  -1928   6414       C
ATOM   1416  O4'   G X  67      22.871 -26.381  -4.484  1.00183.40           O
ANISOU 1416  O4'   G X  67    23829  35044  10809    201  -2062   6008       O
ATOM   1417  C3'   G X  67      21.343 -26.477  -2.721  1.00189.30           C
ANISOU 1417  C3'   G X  67    25167  35991  10769   -173  -1565   5872       C
ATOM   1418  O3'   G X  67      21.113 -26.796  -1.360  1.00196.16           O
ANISOU 1418  O3'   G X  67    26274  37175  11081   -335  -1484   6044       O
ATOM   1419  C2'   G X  67      21.674 -25.012  -2.960  1.00187.53           C
ANISOU 1419  C2'   G X  67    24849  35983  10419   -570  -1755   5131       C
ATOM   1420  O2'   G X  67      22.639 -24.557  -2.023  1.00193.90           O
ANISOU 1420  O2'   G X  67    25558  37349  10766   -847  -2127   5061       O
ATOM   1421  C1'   G X  67      22.333 -25.081  -4.336  1.00181.96           C
ANISOU 1421  C1'   G X  67    23810  34996  10330   -270  -1965   5243       C
ATOM   1422  N9    G X  67      21.354 -24.840  -5.412  1.00174.76           N
ANISOU 1422  N9    G X  67    23000  33370  10029   -188  -1604   4849       N
ATOM   1423  C8    G X  67      20.940 -25.712  -6.389  1.00170.11           C
ANISOU 1423  C8    G X  67    22383  32070  10183    226  -1381   5126       C
ATOM   1424  N7    G X  67      20.053 -25.197  -7.196  1.00164.56           N
ANISOU 1424  N7    G X  67    21775  30716  10035    171  -1085   4574       N
ATOM   1425  C5    G X  67      19.863 -23.908  -6.720  1.00165.59           C
ANISOU 1425  C5    G X  67    22014  31108   9797   -272  -1087   3903       C
ATOM   1426  C6    G X  67      19.015 -22.871  -7.186  1.00163.01           C
ANISOU 1426  C6    G X  67    21813  30331   9793   -483   -825   3153       C
ATOM   1427  O6    G X  67      18.237 -22.887  -8.148  1.00160.86           O
ANISOU 1427  O6    G X  67    21556  29362  10200   -325   -563   2941       O
ATOM   1428  N1    G X  67      19.134 -21.723  -6.409  1.00165.23           N
ANISOU 1428  N1    G X  67    22213  31058   9508   -926   -889   2631       N
ATOM   1429  C2    G X  67      19.963 -21.588  -5.322  1.00171.36           C
ANISOU 1429  C2    G X  67    22984  32650   9474  -1179  -1192   2789       C
ATOM   1430  N2    G X  67      19.940 -20.403  -4.696  1.00174.16           N
ANISOU 1430  N2    G X  67    23500  33317   9354  -1644  -1188   2172       N
ATOM   1431  N3    G X  67      20.756 -22.547  -4.878  1.00175.05           N
ANISOU 1431  N3    G X  67    23303  33595   9614   -991  -1475   3507       N
ATOM   1432  C4    G X  67      20.657 -23.672  -5.619  1.00171.86           C
ANISOU 1432  C4    G X  67    22785  32730   9783   -519  -1395   4041       C
ATOM   1433  P     G X  68      19.630 -26.681  -0.750  1.00196.59           P
ANISOU 1433  P     G X  68    26750  37111  10833   -572   -941   5754       P
ATOM   1434  OP1   G X  68      18.712 -27.449  -1.629  1.00191.26           O
ANISOU 1434  OP1   G X  68    26140  35854  10675   -254   -543   5999       O
ATOM   1435  OP2   G X  68      19.702 -27.004   0.697  1.00204.70           O
ANISOU 1435  OP2   G X  68    27983  38541  11254   -735   -963   5979       O
ATOM   1436  O5'   G X  68      19.271 -25.134  -0.895  1.00194.04           O
ANISOU 1436  O5'   G X  68    26495  36886  10346  -1018   -863   4839       O
ATOM   1437  C5'   G X  68      19.989 -24.150  -0.164  1.00198.50           C
ANISOU 1437  C5'   G X  68    27043  37925  10453  -1412  -1166   4423       C
ATOM   1438  C4'   G X  68      19.398 -22.775  -0.345  1.00195.95           C
ANISOU 1438  C4'   G X  68    26872  37528  10053  -1806   -952   3539       C
ATOM   1439  O4'   G X  68      19.478 -22.364  -1.734  1.00188.66           O
ANISOU 1439  O4'   G X  68    25741  36261   9681  -1675  -1003   3307       O
ATOM   1440  C3'   G X  68      17.924 -22.633  -0.010  1.00195.46           C
ANISOU 1440  C3'   G X  68    27158  37246   9863  -1942   -352   3198       C
ATOM   1441  O3'   G X  68      17.685 -22.539   1.383  1.00202.61           O
ANISOU 1441  O3'   G X  68    28342  38482  10157  -2223   -224   3112       O
ATOM   1442  C2'   G X  68      17.528 -21.384  -0.787  1.00190.56           C
ANISOU 1442  C2'   G X  68    26550  36360   9494  -2152   -197   2399       C
ATOM   1443  O2'   G X  68      17.941 -20.213  -0.098  1.00194.70           O
ANISOU 1443  O2'   G X  68    27192  37181   9603  -2598   -328   1805       O
ATOM   1444  C1'   G X  68      18.382 -21.528  -2.049  1.00185.22           C
ANISOU 1444  C1'   G X  68    25510  35385   9479  -1850   -570   2602       C
ATOM   1445  N9    G X  68      17.629 -22.122  -3.172  1.00178.68           N
ANISOU 1445  N9    G X  68    24604  33723   9565  -1443   -289   2716       N
ATOM   1446  C8    G X  68      17.936 -23.273  -3.856  1.00176.11           C
ANISOU 1446  C8    G X  68    24081  33133   9699  -1005   -404   3370       C
ATOM   1447  N7    G X  68      17.087 -23.547  -4.809  1.00170.58           N
ANISOU 1447  N7    G X  68    23373  31678   9761   -767    -93   3272       N
ATOM   1448  C5    G X  68      16.161 -22.514  -4.754  1.00169.42           C
ANISOU 1448  C5    G X  68    23395  31296   9681  -1031    234   2541       C
ATOM   1449  C6    G X  68      15.007 -22.274  -5.545  1.00164.56           C
ANISOU 1449  C6    G X  68    22812  29966   9746   -937    626   2151       C
ATOM   1450  O6    G X  68      14.560 -22.949  -6.480  1.00160.13           O
ANISOU 1450  O6    G X  68    22147  28839   9855   -636    753   2360       O
ATOM   1451  N1    G X  68      14.350 -21.112  -5.154  1.00165.65           N
ANISOU 1451  N1    G X  68    23122  30095   9721  -1243    886   1449       N
ATOM   1452  C2    G X  68      14.751 -20.286  -4.134  1.00170.77           C
ANISOU 1452  C2    G X  68    23934  31320   9630  -1625    801   1123       C
ATOM   1453  N2    G X  68      13.982 -19.210  -3.910  1.00171.38           N
ANISOU 1453  N2    G X  68    24195  31234   9687  -1864   1137    423       N
ATOM   1454  N3    G X  68      15.825 -20.498  -3.390  1.00175.35           N
ANISOU 1454  N3    G X  68    24497  32593   9536  -1765    418   1459       N
ATOM   1455  C4    G X  68      16.482 -21.623  -3.751  1.00174.37           C
ANISOU 1455  C4    G X  68    24166  32515   9572  -1439    141   2181       C
ATOM   1456  P     U X  69      16.424 -23.290   2.033  1.00204.69           P
ANISOU 1456  P     U X  69    28910  38608  10256  -2169    324   3321       P
ATOM   1457  OP1   U X  69      16.163 -24.520   1.243  1.00200.58           O
ANISOU 1457  OP1   U X  69    28256  37729  10225  -1717    422   3974       O
ATOM   1458  OP2   U X  69      16.641 -23.387   3.498  1.00213.20           O
ANISOU 1458  OP2   U X  69    30208  40131  10668  -2397    263   3433       O
ATOM   1459  O5'   U X  69      15.216 -22.285   1.781  1.00201.62           O
ANISOU 1459  O5'   U X  69    28709  37936   9959  -2411    856   2510       O
ATOM   1460  C5'   U X  69      15.220 -20.984   2.348  1.00204.62           C
ANISOU 1460  C5'   U X  69    29264  38477  10005  -2829    904   1753       C
ATOM   1461  C4'   U X  69      13.996 -20.213   1.933  1.00201.17           C
ANISOU 1461  C4'   U X  69    28971  37652   9813  -2940   1468   1066       C
ATOM   1462  O4'   U X  69      14.064 -19.910   0.513  1.00193.64           O
ANISOU 1462  O4'   U X  69    27757  36123   9695  -2699   1367    883       O
ATOM   1463  C3'   U X  69      12.680 -20.956   2.085  1.00200.85           C
ANISOU 1463  C3'   U X  69    29056  37327   9930  -2785   2046   1244       C
ATOM   1464  O3'   U X  69      12.180 -20.949   3.410  1.00207.77           O
ANISOU 1464  O3'   U X  69    30244  38479  10220  -3026   2350   1156       O
ATOM   1465  C2'   U X  69      11.787 -20.253   1.074  1.00194.91           C
ANISOU 1465  C2'   U X  69    28215  35796  10047  -2656   2387    644       C
ATOM   1466  O2'   U X  69      11.354 -18.996   1.576  1.00197.65           O
ANISOU 1466  O2'   U X  69    28790  36197  10112  -2999   2687   -150       O
ATOM   1467  C1'   U X  69      12.777 -20.004  -0.062  1.00189.62           C
ANISOU 1467  C1'   U X  69    27254  34913   9879  -2487   1877    677       C
ATOM   1468  N1    U X  69      12.784 -21.118  -1.039  1.00184.52           N
ANISOU 1468  N1    U X  69    26353  33831   9923  -2043   1766   1277       N
ATOM   1469  C2    U X  69      11.712 -21.246  -1.904  1.00179.55           C
ANISOU 1469  C2    U X  69    25638  32485  10097  -1808   2135   1121       C
ATOM   1470  O2    U X  69      10.758 -20.488  -1.905  1.00179.17           O
ANISOU 1470  O2    U X  69    25681  32153  10242  -1913   2541    543       O
ATOM   1471  N3    U X  69      11.795 -22.305  -2.776  1.00175.42           N
ANISOU 1471  N3    U X  69    24912  31591  10148  -1444   2016   1671       N
ATOM   1472  C4    U X  69      12.816 -23.228  -2.874  1.00175.76           C
ANISOU 1472  C4    U X  69    24838  31865  10080  -1254   1608   2351       C
ATOM   1473  O4    U X  69      12.745 -24.126  -3.714  1.00172.02           O
ANISOU 1473  O4    U X  69    24217  30956  10188   -928   1592   2762       O
ATOM   1474  C5    U X  69      13.887 -23.028  -1.948  1.00181.06           C
ANISOU 1474  C5    U X  69    25569  33293   9932  -1470   1238   2506       C
ATOM   1475  C6    U X  69      13.834 -22.007  -1.088  1.00185.12           C
ANISOU 1475  C6    U X  69    26278  34216   9845  -1867   1313   1973       C
ATOM   1476  P     G X  70      11.751 -22.332   4.107  1.00211.38           P
ANISOU 1476  P     G X  70    30811  39027  10476  -2861   2541   1891       P
ATOM   1477  OP1   G X  70      11.870 -22.177   5.579  1.00219.85           O
ANISOU 1477  OP1   G X  70    32176  40499  10858  -3133   2558   1834       O
ATOM   1478  OP2   G X  70      12.476 -23.431   3.421  1.00208.29           O
ANISOU 1478  OP2   G X  70    30167  38590  10384  -2498   2145   2672       O
ATOM   1479  O5'   G X  70      10.211 -22.481   3.735  1.00208.40           O
ANISOU 1479  O5'   G X  70    30480  38241  10461  -2802   3254   1676       O
ATOM   1480  C5'   G X  70       9.473 -21.370   3.254  1.00205.43           C
ANISOU 1480  C5'   G X  70    30089  37435  10529  -2879   3590    868       C
ATOM   1481  C4'   G X  70       8.372 -21.802   2.321  1.00200.07           C
ANISOU 1481  C4'   G X  70    29219  36007  10791  -2561   3968    884       C
ATOM   1482  O4'   G X  70       8.888 -21.977   0.977  1.00193.11           O
ANISOU 1482  O4'   G X  70    28026  34667  10681  -2244   3581   1052       O
ATOM   1483  C3'   G X  70       7.707 -23.132   2.639  1.00201.74           C
ANISOU 1483  C3'   G X  70    29471  36167  11014  -2426   4264   1511       C
ATOM   1484  O3'   G X  70       6.770 -22.998   3.700  1.00207.35           O
ANISOU 1484  O3'   G X  70    30438  37105  11239  -2679   4826   1280       O
ATOM   1485  C2'   G X  70       7.118 -23.529   1.289  1.00194.67           C
ANISOU 1485  C2'   G X  70    28278  34507  11182  -2079   4351   1573       C
ATOM   1486  O2'   G X  70       5.924 -22.807   1.031  1.00193.32           O
ANISOU 1486  O2'   G X  70    28055  33941  11458  -2112   4851    951       O
ATOM   1487  C1'   G X  70       8.204 -23.028   0.330  1.00189.77           C
ANISOU 1487  C1'   G X  70    27452  33760  10891  -1945   3779   1479       C
ATOM   1488  N9    G X  70       9.189 -24.076  -0.010  1.00188.50           N
ANISOU 1488  N9    G X  70    27180  33681  10761  -1714   3316   2225       N
ATOM   1489  C8    G X  70      10.145 -24.606   0.824  1.00193.31           C
ANISOU 1489  C8    G X  70    27906  34908  10635  -1780   2989   2753       C
ATOM   1490  N7    G X  70      10.884 -25.517   0.253  1.00191.17           N
ANISOU 1490  N7    G X  70    27475  34533  10626  -1483   2637   3379       N
ATOM   1491  C5    G X  70      10.392 -25.595  -1.042  1.00184.44           C
ANISOU 1491  C5    G X  70    26411  32951  10715  -1237   2738   3230       C
ATOM   1492  C6    G X  70      10.799 -26.413  -2.128  1.00179.81           C
ANISOU 1492  C6    G X  70    25620  31931  10770   -884   2511   3671       C
ATOM   1493  O6    G X  70      11.703 -27.256  -2.164  1.00180.77           O
ANISOU 1493  O6    G X  70    25693  32205  10789   -678   2186   4307       O
ATOM   1494  N1    G X  70      10.030 -26.172  -3.261  1.00173.93           N
ANISOU 1494  N1    G X  70    24716  30513  10856   -766   2711   3303       N
ATOM   1495  C2    G X  70       9.004 -25.264  -3.340  1.00172.76           C
ANISOU 1495  C2    G X  70    24573  30143  10923   -928   3071   2634       C
ATOM   1496  N2    G X  70       8.383 -25.179  -4.525  1.00167.19           N
ANISOU 1496  N2    G X  70    23675  28812  11039   -766   3183   2407       N
ATOM   1497  N3    G X  70       8.614 -24.496  -2.336  1.00177.09           N
ANISOU 1497  N3    G X  70    25304  31062  10919  -1220   3313   2223       N
ATOM   1498  C4    G X  70       9.347 -24.710  -1.223  1.00182.73           C
ANISOU 1498  C4    G X  70    26205  32429  10794  -1377   3134   2535       C
ATOM   1499  P     A X  71       5.485 -23.952   3.892  1.00208.57           P
ANISOU 1499  P     A X  71    30614  36994  11641  -2599   5418   1573       P
ATOM   1500  OP1   A X  71       4.343 -23.183   3.349  1.00205.78           O
ANISOU 1500  OP1   A X  71    30114  36136  11937  -2564   5884    908       O
ATOM   1501  OP2   A X  71       5.441 -24.374   5.315  1.00216.47           O
ANISOU 1501  OP2   A X  71    31954  38615  11682  -2871   5626   1855       O
ATOM   1502  O5'   A X  71       5.739 -25.257   3.010  1.00204.22           O
ANISOU 1502  O5'   A X  71    29855  36063  11675  -2249   5161   2323       O
ATOM   1503  C5'   A X  71       5.151 -26.502   3.370  1.00206.77           C
ANISOU 1503  C5'   A X  71    30269  36330  11964  -2202   5471   2915       C
ATOM   1504  C4'   A X  71       4.277 -27.067   2.274  1.00201.52           C
ANISOU 1504  C4'   A X  71    29350  34945  12273  -1969   5713   2979       C
ATOM   1505  O4'   A X  71       3.033 -26.328   2.190  1.00201.11           O
ANISOU 1505  O4'   A X  71    29203  34646  12562  -2077   6241   2328       O
ATOM   1506  C3'   A X  71       4.840 -27.016   0.862  1.00194.17           C
ANISOU 1506  C3'   A X  71    28128  33538  12111  -1676   5274   2977       C
ATOM   1507  O3'   A X  71       5.735 -28.083   0.599  1.00193.49           O
ANISOU 1507  O3'   A X  71    28045  33439  12031  -1463   4888   3707       O
ATOM   1508  C2'   A X  71       3.587 -27.061  -0.009  1.00190.29           C
ANISOU 1508  C2'   A X  71    27404  32425  12473  -1589   5676   2700       C
ATOM   1509  O2'   A X  71       3.142 -28.399  -0.178  1.00190.61           O
ANISOU 1509  O2'   A X  71    27450  32192  12782  -1500   5867   3284       O
ATOM   1510  C1'   A X  71       2.567 -26.316   0.857  1.00194.61           C
ANISOU 1510  C1'   A X  71    28051  33182  12710  -1847   6229   2167       C
ATOM   1511  N9    A X  71       2.362 -24.914   0.438  1.00192.09           N
ANISOU 1511  N9    A X  71    27592  32727  12667  -1858   6248   1392       N
ATOM   1512  C8    A X  71       2.827 -23.798   1.075  1.00194.73           C
ANISOU 1512  C8    A X  71    28097  33442  12452  -2040   6174    915       C
ATOM   1513  N7    A X  71       2.496 -22.666   0.512  1.00192.03           N
ANISOU 1513  N7    A X  71    27609  32818  12534  -1998   6248    265       N
ATOM   1514  C5    A X  71       1.746 -23.062  -0.582  1.00187.22           C
ANISOU 1514  C5    A X  71    26684  31640  12809  -1764   6358    332       C
ATOM   1515  C6    A X  71       1.102 -22.323  -1.588  1.00182.97           C
ANISOU 1515  C6    A X  71    25862  30612  13045  -1599   6455   -136       C
ATOM   1516  N6    A X  71       1.117 -20.989  -1.648  1.00182.86           N
ANISOU 1516  N6    A X  71    25859  30555  13063  -1622   6486   -776       N
ATOM   1517  N1    A X  71       0.436 -23.012  -2.539  1.00179.19           N
ANISOU 1517  N1    A X  71    25098  29683  13305  -1415   6519     89       N
ATOM   1518  C2    A X  71       0.426 -24.350  -2.471  1.00179.69           C
ANISOU 1518  C2    A X  71    25190  29747  13338  -1411   6517    715       C
ATOM   1519  N3    A X  71       0.994 -25.156  -1.574  1.00183.53           N
ANISOU 1519  N3    A X  71    25949  30620  13164  -1531   6457   1213       N
ATOM   1520  C4    A X  71       1.649 -24.443  -0.642  1.00187.21           C
ANISOU 1520  C4    A X  71    26667  31573  12889  -1699   6363   1000       C
ATOM   1521  P     A X  72       7.190 -27.792  -0.015  1.00190.19           P
ANISOU 1521  P     A X  72    27493  33120  11650  -1283   4203   3810       P
ATOM   1522  OP1   A X  72       7.989 -29.042   0.075  1.00191.86           O
ANISOU 1522  OP1   A X  72    27765  33424  11709  -1073   3933   4658       O
ATOM   1523  OP2   A X  72       7.694 -26.558   0.634  1.00192.63           O
ANISOU 1523  OP2   A X  72    27885  33947  11357  -1532   4032   3302       O
ATOM   1524  O5'   A X  72       6.913 -27.498  -1.559  1.00182.42           O
ANISOU 1524  O5'   A X  72    26202  31443  11665  -1069   4136   3478       O
ATOM   1525  C5'   A X  72       6.584 -28.553  -2.453  1.00179.08           C
ANISOU 1525  C5'   A X  72    25665  30465  11910   -837   4208   3873       C
ATOM   1526  C4'   A X  72       5.500 -28.151  -3.425  1.00174.41           C
ANISOU 1526  C4'   A X  72    24858  29308  12100   -816   4487   3379       C
ATOM   1527  O4'   A X  72       4.523 -27.322  -2.750  1.00177.13           O
ANISOU 1527  O4'   A X  72    25247  29816  12237  -1055   4915   2837       O
ATOM   1528  C3'   A X  72       5.940 -27.319  -4.620  1.00168.29           C
ANISOU 1528  C3'   A X  72    23844  28233  11867   -674   4140   2974       C
ATOM   1529  O3'   A X  72       6.452 -28.121  -5.672  1.00164.26           O
ANISOU 1529  O3'   A X  72    23215  27330  11867   -420   3870   3367       O
ATOM   1530  C2'   A X  72       4.667 -26.570  -5.005  1.00166.50           C
ANISOU 1530  C2'   A X  72    23465  27692  12104   -756   4524   2367       C
ATOM   1531  O2'   A X  72       3.828 -27.386  -5.808  1.00164.00           O
ANISOU 1531  O2'   A X  72    23002  26870  12442   -659   4741   2542       O
ATOM   1532  C1'   A X  72       3.991 -26.372  -3.645  1.00172.68           C
ANISOU 1532  C1'   A X  72    24447  28887  12276  -1011   4963   2229       C
ATOM   1533  N9    A X  72       4.198 -25.021  -3.088  1.00174.45           N
ANISOU 1533  N9    A X  72    24749  29445  12089  -1172   4944   1645       N
ATOM   1534  C8    A X  72       4.860 -24.667  -1.937  1.00179.40           C
ANISOU 1534  C8    A X  72    25628  30667  11868  -1374   4851   1633       C
ATOM   1535  N7    A X  72       4.861 -23.376  -1.704  1.00180.18           N
ANISOU 1535  N7    A X  72    25769  30901  11789  -1520   4891    996       N
ATOM   1536  C5    A X  72       4.146 -22.844  -2.768  1.00175.42           C
ANISOU 1536  C5    A X  72    24917  29747  11987  -1368   5020    593       C
ATOM   1537  C6    A X  72       3.789 -21.527  -3.109  1.00174.04           C
ANISOU 1537  C6    A X  72    24668  29375  12085  -1385   5133   -102       C
ATOM   1538  N6    A X  72       4.120 -20.457  -2.382  1.00177.40           N
ANISOU 1538  N6    A X  72    25298  30120  11988  -1596   5160   -574       N
ATOM   1539  N1    A X  72       3.073 -21.342  -4.240  1.00169.41           N
ANISOU 1539  N1    A X  72    23801  28238  12330  -1180   5222   -293       N
ATOM   1540  C2    A X  72       2.741 -22.413  -4.971  1.00166.39           C
ANISOU 1540  C2    A X  72    23234  27543  12445  -1014   5197    149       C
ATOM   1541  N3    A X  72       3.016 -23.697  -4.755  1.00167.29           N
ANISOU 1541  N3    A X  72    23418  27759  12384  -1001   5122    778       N
ATOM   1542  C4    A X  72       3.729 -23.847  -3.625  1.00171.89           C
ANISOU 1542  C4    A X  72    24274  28876  12159  -1165   5037    988       C
ATOM   1543  P     A X  73       7.755 -27.668  -6.497  1.00160.22           P
ANISOU 1543  P     A X  73    22565  26802  11510   -243   3301   3337       P
ATOM   1544  OP1   A X  73       8.119 -28.782  -7.408  1.00157.44           O
ANISOU 1544  OP1   A X  73    22147  26037  11635     17   3158   3838       O
ATOM   1545  OP2   A X  73       8.761 -27.145  -5.539  1.00163.99           O
ANISOU 1545  OP2   A X  73    23157  27921  11229   -357   3016   3361       O
ATOM   1546  O5'   A X  73       7.250 -26.452  -7.394  1.00155.57           O
ANISOU 1546  O5'   A X  73    21778  25890  11440   -271   3316   2624       O
ATOM   1547  C5'   A X  73       6.826 -26.657  -8.737  1.00150.33           C
ANISOU 1547  C5'   A X  73    20919  24636  11564   -113   3312   2551       C
ATOM   1548  C4'   A X  73       7.592 -25.782  -9.698  1.00146.98           C
ANISOU 1548  C4'   A X  73    20343  24074  11428    -14   2916   2244       C
ATOM   1549  O4'   A X  73       7.691 -24.446  -9.133  1.00147.78           O
ANISOU 1549  O4'   A X  73    20486  24488  11177   -189   2897   1716       O
ATOM   1550  C3'   A X  73       9.024 -26.236  -9.988  1.00145.52           C
ANISOU 1550  C3'   A X  73    20152  24014  11126    150   2463   2664       C
ATOM   1551  O3'   A X  73       9.359 -25.995 -11.356  1.00141.97           O
ANISOU 1551  O3'   A X  73    19525  23154  11265    306   2220   2525       O
ATOM   1552  C2'   A X  73       9.862 -25.343  -9.077  1.00147.98           C
ANISOU 1552  C2'   A X  73    20542  24910  10773    -11   2237   2480       C
ATOM   1553  O2'   A X  73      11.179 -25.104  -9.524  1.00146.33           O
ANISOU 1553  O2'   A X  73    20232  24839  10526     83   1769   2578       O
ATOM   1554  C1'   A X  73       9.048 -24.056  -9.049  1.00147.38           C
ANISOU 1554  C1'   A X  73    20454  24756  10788   -190   2455   1772       C
ATOM   1555  N9    A X  73       9.245 -23.301  -7.810  1.00152.21           N
ANISOU 1555  N9    A X  73    21237  25911  10684   -445   2499   1518       N
ATOM   1556  C8    A X  73       9.746 -23.816  -6.641  1.00157.41           C
ANISOU 1556  C8    A X  73    22064  27116  10628   -552   2451   1892       C
ATOM   1557  N7    A X  73       9.843 -22.945  -5.670  1.00161.42           N
ANISOU 1557  N7    A X  73    22727  28067  10538   -821   2499   1533       N
ATOM   1558  C5    A X  73       9.380 -21.771  -6.242  1.00158.64           C
ANISOU 1558  C5    A X  73    22312  27401  10565   -876   2606    876       C
ATOM   1559  C6    A X  73       9.236 -20.474  -5.725  1.00160.94           C
ANISOU 1559  C6    A X  73    22731  27858  10559  -1125   2730    242       C
ATOM   1560  N6    A X  73       9.549 -20.140  -4.471  1.00166.69           N
ANISOU 1560  N6    A X  73    23687  29161  10486  -1410   2761    137       N
ATOM   1561  N1    A X  73       8.746 -19.524  -6.549  1.00157.47           N
ANISOU 1561  N1    A X  73    22197  26962  10673  -1073   2834   -284       N
ATOM   1562  C2    A X  73       8.427 -19.865  -7.805  1.00152.06           C
ANISOU 1562  C2    A X  73    21288  25740  10748   -809   2785   -169       C
ATOM   1563  N3    A X  73       8.522 -21.048  -8.409  1.00149.42           N
ANISOU 1563  N3    A X  73    20822  25217  10734   -595   2664    373       N
ATOM   1564  C4    A X  73       9.011 -21.970  -7.563  1.00152.97           C
ANISOU 1564  C4    A X  73    21384  26084  10653   -635   2592    880       C
ATOM   1565  P     U X  74       9.426 -27.225 -12.391  1.00139.89           P
ANISOU 1565  P     U X  74    19206  22411  11535    535   2191   2965       P
ATOM   1566  OP1   U X  74       9.002 -26.726 -13.724  1.00137.89           O
ANISOU 1566  OP1   U X  74    18784  21676  11930    582   2151   2591       O
ATOM   1567  OP2   U X  74       8.717 -28.378 -11.780  1.00142.02           O
ANISOU 1567  OP2   U X  74    19618  22634  11712    512   2538   3365       O
ATOM   1568  O5'   U X  74      10.974 -27.594 -12.489  1.00138.89           O
ANISOU 1568  O5'   U X  74    19065  22500  11209    718   1775   3380       O
ATOM   1569  C5'   U X  74      11.909 -27.176 -11.498  1.00140.48           C
ANISOU 1569  C5'   U X  74    19307  23312  10757    644   1537   3465       C
ATOM   1570  C4'   U X  74      13.028 -26.357 -12.096  1.00138.00           C
ANISOU 1570  C4'   U X  74    18834  23113  10488    681   1119   3266       C
ATOM   1571  O4'   U X  74      13.708 -27.162 -13.094  1.00135.33           O
ANISOU 1571  O4'   U X  74    18391  22462  10565    960    944   3641       O
ATOM   1572  C3'   U X  74      12.587 -25.081 -12.808  1.00136.19           C
ANISOU 1572  C3'   U X  74    18520  22637  10591    552   1121   2593       C
ATOM   1573  O3'   U X  74      13.602 -24.082 -12.694  1.00135.71           O
ANISOU 1573  O3'   U X  74    18393  22927  10244    442    784   2352       O
ATOM   1574  C2'   U X  74      12.468 -25.531 -14.260  1.00133.97           C
ANISOU 1574  C2'   U X  74    18122  21763  11017    757   1095   2652       C
ATOM   1575  O2'   U X  74      12.607 -24.497 -15.211  1.00132.88           O
ANISOU 1575  O2'   U X  74    17867  21404  11218    728    932   2199       O
ATOM   1576  C1'   U X  74      13.597 -26.556 -14.368  1.00132.07           C
ANISOU 1576  C1'   U X  74    17852  21622  10708    986    868   3252       C
ATOM   1577  N1    U X  74      13.317 -27.626 -15.334  1.00130.43           N
ANISOU 1577  N1    U X  74    17644  20874  11039   1195    993   3539       N
ATOM   1578  C2    U X  74      14.304 -27.999 -16.223  1.00128.74           C
ANISOU 1578  C2    U X  74    17327  20499  11089   1414    754   3769       C
ATOM   1579  O2    U X  74      15.406 -27.478 -16.247  1.00128.52           O
ANISOU 1579  O2    U X  74    17174  20777  10879   1446    433   3762       O
ATOM   1580  N3    U X  74      13.948 -29.008 -17.084  1.00127.20           N
ANISOU 1580  N3    U X  74    17180  19774  11374   1574    923   3995       N
ATOM   1581  C4    U X  74      12.735 -29.665 -17.142  1.00127.33           C
ANISOU 1581  C4    U X  74    17321  19431  11627   1509   1278   4014       C
ATOM   1582  O4    U X  74      12.566 -30.556 -17.976  1.00125.89           O
ANISOU 1582  O4    U X  74    17190  18780  11862   1629   1396   4205       O
ATOM   1583  C5    U X  74      11.768 -29.220 -16.188  1.00129.34           C
ANISOU 1583  C5    U X  74    17637  19909  11598   1280   1498   3786       C
ATOM   1584  C6    U X  74      12.087 -28.241 -15.339  1.00130.74           C
ANISOU 1584  C6    U X  74    17785  20583  11306   1148   1362   3560       C
ATOM   1585  P     U X  75      13.231 -22.599 -12.189  1.00136.89           P
ANISOU 1585  P     U X  75    18615  23257  10140    145    859   1685       P
ATOM   1586  OP1   U X  75      11.961 -22.684 -11.426  1.00138.62           O
ANISOU 1586  OP1   U X  75    18980  23460  10231     37   1293   1548       O
ATOM   1587  OP2   U X  75      14.436 -22.012 -11.550  1.00138.48           O
ANISOU 1587  OP2   U X  75    18810  24026   9778    -21    520   1656       O
ATOM   1588  O5'   U X  75      12.942 -21.780 -13.526  1.00135.57           O
ANISOU 1588  O5'   U X  75    18335  22557  10620    194    829   1242       O
ATOM   1589  C5'   U X  75      11.743 -21.989 -14.263  1.00135.70           C
ANISOU 1589  C5'   U X  75    18317  22043  11201    299   1113   1123       C
ATOM   1590  C4'   U X  75      10.958 -20.716 -14.460  1.00136.72           C
ANISOU 1590  C4'   U X  75    18455  21965  11527    180   1279    505       C
ATOM   1591  O4'   U X  75       9.586 -21.071 -14.766  1.00137.85           O
ANISOU 1591  O4'   U X  75    18554  21742  12081    255   1628    453       O
ATOM   1592  C3'   U X  75      10.893 -19.791 -13.249  1.00138.36           C
ANISOU 1592  C3'   U X  75    18820  22572  11177    -70   1404    140       C
ATOM   1593  O3'   U X  75      10.780 -18.441 -13.696  1.00138.26           O
ANISOU 1593  O3'   U X  75    18814  22350  11369   -151   1397   -416       O
ATOM   1594  C2'   U X  75       9.592 -20.213 -12.578  1.00140.26           C
ANISOU 1594  C2'   U X  75    19126  22784  11384    -89   1853    138       C
ATOM   1595  O2'   U X  75       9.002 -19.220 -11.765  1.00141.83           O
ANISOU 1595  O2'   U X  75    19453  23128  11310   -277   2128   -346       O
ATOM   1596  C1'   U X  75       8.716 -20.546 -13.782  1.00139.76           C
ANISOU 1596  C1'   U X  75    18894  22153  12057    104   1970    148       C
ATOM   1597  N1    U X  75       7.698 -21.565 -13.501  1.00140.78           N
ANISOU 1597  N1    U X  75    19008  22196  12287    144   2303    410       N
ATOM   1598  C2    U X  75       6.380 -21.241 -13.737  1.00140.95           C
ANISOU 1598  C2    U X  75    18930  21939  12686    153   2638    116       C
ATOM   1599  O2    U X  75       6.040 -20.152 -14.166  1.00140.22           O
ANISOU 1599  O2    U X  75    18772  21657  12849    165   2664   -330       O
ATOM   1600  N3    U X  75       5.483 -22.241 -13.454  1.00141.89           N
ANISOU 1600  N3    U X  75    19022  22010  12881    150   2945    380       N
ATOM   1601  C4    U X  75       5.769 -23.501 -12.966  1.00142.72           C
ANISOU 1601  C4    U X  75    19228  22271  12726    145   2965    903       C
ATOM   1602  O4    U X  75       4.852 -24.296 -12.757  1.00145.58           O
ANISOU 1602  O4    U X  75    19570  22542  13201    113   3283   1084       O
ATOM   1603  C5    U X  75       7.159 -23.757 -12.748  1.00142.40           C
ANISOU 1603  C5    U X  75    19299  22497  12309    178   2606   1204       C
ATOM   1604  C6    U X  75       8.053 -22.802 -13.017  1.00141.45           C
ANISOU 1604  C6    U X  75    19166  22472  12107    173   2289    950       C
ATOM   1605  P     C X  76      11.857 -17.343 -13.234  1.00147.02           P
ANISOU 1605  P     C X  76    20030  23808  12023   -397   1148   -730       P
ATOM   1606  OP1   C X  76      13.183 -18.007 -13.159  1.00145.88           O
ANISOU 1606  OP1   C X  76    19812  24034  11583   -391    757   -283       O
ATOM   1607  OP2   C X  76      11.686 -16.141 -14.090  1.00146.67           O
ANISOU 1607  OP2   C X  76    19977  23354  12398   -403   1145  -1215       O
ATOM   1608  O5'   C X  76      11.407 -16.965 -11.754  1.00148.94           O
ANISOU 1608  O5'   C X  76    20490  24451  11650   -642   1440   -976       O
ATOM   1609  C5'   C X  76      10.463 -15.931 -11.519  1.00150.17           C
ANISOU 1609  C5'   C X  76    20764  24399  11894   -731   1799  -1538       C
ATOM   1610  C4'   C X  76      10.365 -15.597 -10.052  1.00152.07           C
ANISOU 1610  C4'   C X  76    21243  25114  11422  -1011   2018  -1753       C
ATOM   1611  O4'   C X  76       9.772 -16.716  -9.332  1.00153.51           O
ANISOU 1611  O4'   C X  76    21436  25511  11380   -959   2245  -1364       O
ATOM   1612  C3'   C X  76      11.686 -15.361  -9.333  1.00151.81           C
ANISOU 1612  C3'   C X  76    21323  25653  10705  -1295   1671  -1722       C
ATOM   1613  O3'   C X  76      12.229 -14.062  -9.522  1.00151.09           O
ANISOU 1613  O3'   C X  76    21331  25501  10577  -1505   1548  -2232       O
ATOM   1614  C2'   C X  76      11.325 -15.666  -7.890  1.00154.09           C
ANISOU 1614  C2'   C X  76    21812  26426  10308  -1491   1931  -1687       C
ATOM   1615  O2'   C X  76      10.575 -14.600  -7.326  1.00156.83           O
ANISOU 1615  O2'   C X  76    22377  26689  10523  -1674   2332  -2310       O
ATOM   1616  C1'   C X  76      10.397 -16.861  -8.071  1.00154.60           C
ANISOU 1616  C1'   C X  76    21756  26279  10706  -1215   2172  -1254       C
ATOM   1617  N1    C X  76      11.127 -18.155  -8.068  1.00153.97           N
ANISOU 1617  N1    C X  76    21566  26458  10476  -1090   1868   -554       N
ATOM   1618  C2    C X  76      11.921 -18.601  -6.990  1.00156.27           C
ANISOU 1618  C2    C X  76    21966  27401  10009  -1264   1679   -233       C
ATOM   1619  O2    C X  76      12.074 -17.919  -5.964  1.00161.14           O
ANISOU 1619  O2    C X  76    22789  28446   9992  -1578   1741   -548       O
ATOM   1620  N3    C X  76      12.542 -19.801  -7.086  1.00155.85           N
ANISOU 1620  N3    C X  76    21794  27510   9911  -1079   1423    442       N
ATOM   1621  C4    C X  76      12.399 -20.559  -8.172  1.00152.67           C
ANISOU 1621  C4    C X  76    21206  26638  10163   -764   1378    762       C
ATOM   1622  N4    C X  76      13.030 -21.734  -8.212  1.00152.08           N
ANISOU 1622  N4    C X  76    21048  26705  10031   -574   1164   1419       N
ATOM   1623  C5    C X  76      11.599 -20.141  -9.270  1.00151.88           C
ANISOU 1623  C5    C X  76    21005  25903  10799   -627   1556    426       C
ATOM   1624  C6    C X  76      10.993 -18.954  -9.169  1.00152.59           C
ANISOU 1624  C6    C X  76    21184  25860  10934   -785   1782   -201       C
ATOM   1625  P     C X  77      13.822 -13.831  -9.448  1.00161.71           P
ANISOU 1625  P     C X  77    22646  27291  11507  -1741   1032  -2140       P
ATOM   1626  OP1   C X  77      14.485 -15.108  -9.814  1.00161.12           O
ANISOU 1626  OP1   C X  77    22330  27393  11497  -1518    703  -1447       O
ATOM   1627  OP2   C X  77      14.130 -12.602 -10.223  1.00160.48           O
ANISOU 1627  OP2   C X  77    22522  26773  11678  -1839    949  -2621       O
ATOM   1628  O5'   C X  77      14.131 -13.525  -7.909  1.00163.63           O
ANISOU 1628  O5'   C X  77    23138  28200  10834  -2146   1080  -2323       O
ATOM   1629  C5'   C X  77      13.983 -14.528  -6.913  1.00165.12           C
ANISOU 1629  C5'   C X  77    23366  28861  10512  -2151   1145  -1904       C
ATOM   1630  C4'   C X  77      15.258 -14.795  -6.153  1.00165.07           C
ANISOU 1630  C4'   C X  77    23343  29603   9774  -2403    715  -1613       C
ATOM   1631  O4'   C X  77      15.248 -16.163  -5.670  1.00165.83           O
ANISOU 1631  O4'   C X  77    23358  30019   9629  -2216    669   -932       O
ATOM   1632  C3'   C X  77      16.551 -14.686  -6.945  1.00162.57           C
ANISOU 1632  C3'   C X  77    22784  29367   9619  -2398    197  -1446       C
ATOM   1633  O3'   C X  77      17.005 -13.346  -7.042  1.00167.86           O
ANISOU 1633  O3'   C X  77    23567  30010  10202  -2737    119  -2051       O
ATOM   1634  C2'   C X  77      17.501 -15.595  -6.171  1.00165.27           C
ANISOU 1634  C2'   C X  77    23013  30453   9331  -2450   -167   -851       C
ATOM   1635  O2'   C X  77      18.024 -14.923  -5.035  1.00171.69           O
ANISOU 1635  O2'   C X  77    24009  31908   9316  -2927   -278  -1141       O
ATOM   1636  C1'   C X  77      16.554 -16.695  -5.687  1.00165.98           C
ANISOU 1636  C1'   C X  77    23174  30504   9388  -2207    152   -445       C
ATOM   1637  N1    C X  77      16.568 -17.890  -6.563  1.00162.54           N
ANISOU 1637  N1    C X  77    22492  29748   9517  -1752     61    173       N
ATOM   1638  C2    C X  77      17.540 -18.873  -6.352  1.00163.21           C
ANISOU 1638  C2    C X  77    22397  30285   9331  -1618   -308    849       C
ATOM   1639  O2    C X  77      18.369 -18.712  -5.444  1.00168.47           O
ANISOU 1639  O2    C X  77    23080  31652   9281  -1886   -585    933       O
ATOM   1640  N3    C X  77      17.555 -19.972  -7.142  1.00160.61           N
ANISOU 1640  N3    C X  77    21880  29622   9521  -1201   -349   1393       N
ATOM   1641  C4    C X  77      16.646 -20.112  -8.109  1.00159.62           C
ANISOU 1641  C4    C X  77    21742  28779  10126   -964    -64   1271       C
ATOM   1642  N4    C X  77      16.696 -21.210  -8.866  1.00158.20           N
ANISOU 1642  N4    C X  77    21409  28282  10419   -594   -100   1788       N
ATOM   1643  C5    C X  77      15.642 -19.130  -8.344  1.00160.26           C
ANISOU 1643  C5    C X  77    21966  28439  10485  -1096    276    614       C
ATOM   1644  C6    C X  77      15.639 -18.049  -7.554  1.00161.66           C
ANISOU 1644  C6    C X  77    22331  28917  10175  -1466    339     93       C
ATOM   1645  P     A X  78      18.295 -12.975  -7.925  1.00176.88           P
ANISOU 1645  P     A X  78    24472  31181  11552  -2800   -363  -2010       P
ATOM   1646  OP1   A X  78      18.449 -11.498  -7.896  1.00179.04           O
ANISOU 1646  OP1   A X  78    24962  31330  11734  -3194   -297  -2731       O
ATOM   1647  OP2   A X  78      18.185 -13.676  -9.229  1.00177.79           O
ANISOU 1647  OP2   A X  78    24325  30780  12447  -2338   -428  -1626       O
ATOM   1648  O5'   A X  78      19.515 -13.602  -7.115  1.00174.50           O
ANISOU 1648  O5'   A X  78    24013  31754  10536  -2977   -818  -1536       O
ATOM   1649  C5'   A X  78      20.834 -13.551  -7.635  1.00169.91           C
ANISOU 1649  C5'   A X  78    23143  31438   9975  -3040  -1303  -1338       C
ATOM   1650  C4'   A X  78      21.773 -14.443  -6.863  1.00174.26           C
ANISOU 1650  C4'   A X  78    23488  32801   9921  -3064  -1690   -731       C
ATOM   1651  O4'   A X  78      21.065 -15.619  -6.396  1.00174.65           O
ANISOU 1651  O4'   A X  78    23583  32876   9902  -2743  -1489   -232       O
ATOM   1652  C3'   A X  78      22.947 -14.995  -7.657  1.00172.13           C
ANISOU 1652  C3'   A X  78    22796  32685   9923  -2844  -2136   -227       C
ATOM   1653  O3'   A X  78      24.024 -14.078  -7.730  1.00174.30           O
ANISOU 1653  O3'   A X  78    22947  33305   9974  -3244  -2474   -526       O
ATOM   1654  C2'   A X  78      23.288 -16.283  -6.918  1.00175.59           C
ANISOU 1654  C2'   A X  78    23080  33694   9941  -2626  -2321    525       C
ATOM   1655  O2'   A X  78      24.077 -16.010  -5.770  1.00182.72           O
ANISOU 1655  O2'   A X  78    23970  35381  10075  -3021  -2610    531       O
ATOM   1656  C1'   A X  78      21.906 -16.750  -6.457  1.00175.19           C
ANISOU 1656  C1'   A X  78    23337  33317   9911  -2464  -1842    525       C
ATOM   1657  N9    A X  78      21.292 -17.721  -7.382  1.00169.80           N
ANISOU 1657  N9    A X  78    22560  31995   9961  -1932  -1641    914       N
ATOM   1658  C8    A X  78      20.209 -17.489  -8.192  1.00167.72           C
ANISOU 1658  C8    A X  78    22425  30946  10356  -1764  -1258    586       C
ATOM   1659  N7    A X  78      19.850 -18.522  -8.911  1.00167.50           N
ANISOU 1659  N7    A X  78    22281  30495  10865  -1328  -1158   1030       N
ATOM   1660  C5    A X  78      20.755 -19.507  -8.545  1.00166.73           C
ANISOU 1660  C5    A X  78    21987  30899  10466  -1168  -1466   1702       C
ATOM   1661  C6    A X  78      20.903 -20.841  -8.956  1.00165.75           C
ANISOU 1661  C6    A X  78    21704  30627  10649   -725  -1500   2388       C
ATOM   1662  N6    A X  78      20.115 -21.428  -9.858  1.00164.61           N
ANISOU 1662  N6    A X  78    21583  29782  11179   -403  -1223   2480       N
ATOM   1663  N1    A X  78      21.904 -21.561  -8.403  1.00167.79           N
ANISOU 1663  N1    A X  78    21776  31487  10489   -626  -1829   2985       N
ATOM   1664  C2    A X  78      22.694 -20.968  -7.499  1.00171.39           C
ANISOU 1664  C2    A X  78    22187  32694  10241   -982  -2136   2893       C
ATOM   1665  N3    A X  78      22.654 -19.721  -7.031  1.00173.32           N
ANISOU 1665  N3    A X  78    22580  33167  10106  -1464  -2147   2246       N
ATOM   1666  C4    A X  78      21.648 -19.033  -7.600  1.00169.42           C
ANISOU 1666  C4    A X  78    22294  32009  10069  -1521  -1781   1661       C
ATOM   1667  P     A X  79      24.590 -13.600  -9.154  1.00169.34           P
ANISOU 1667  P     A X  79    22095  32206  10042  -3153  -2614   -663       P
ATOM   1668  OP1   A X  79      23.516 -13.781 -10.163  1.00163.92           O
ANISOU 1668  OP1   A X  79    21518  30625  10139  -2749  -2241   -732       O
ATOM   1669  OP2   A X  79      25.213 -12.263  -8.976  1.00172.43           O
ANISOU 1669  OP2   A X  79    22571  32813  10131  -3726  -2756  -1264       O
ATOM   1670  O5'   A X  79      25.746 -14.647  -9.469  1.00169.53           O
ANISOU 1670  O5'   A X  79    21643  32664  10105  -2860  -3043     86       O
ATOM   1671  C5'   A X  79      26.513 -15.219  -8.420  1.00175.68           C
ANISOU 1671  C5'   A X  79    22244  34290  10217  -2954  -3364    534       C
ATOM   1672  C4'   A X  79      27.000 -16.595  -8.789  1.00174.54           C
ANISOU 1672  C4'   A X  79    21746  34251  10322  -2414  -3545   1360       C
ATOM   1673  O4'   A X  79      25.978 -17.579  -8.482  1.00173.49           O
ANISOU 1673  O4'   A X  79    21813  33873  10230  -2055  -3237   1701       O
ATOM   1674  C3'   A X  79      27.294 -16.814 -10.263  1.00168.45           C
ANISOU 1674  C3'   A X  79    20730  32937  10337  -2060  -3563   1494       C
ATOM   1675  O3'   A X  79      28.566 -16.322 -10.649  1.00169.83           O
ANISOU 1675  O3'   A X  79    20556  33485  10489  -2263  -3942   1468       O
ATOM   1676  C2'   A X  79      27.145 -18.322 -10.413  1.00167.27           C
ANISOU 1676  C2'   A X  79    20449  32671  10433  -1472  -3506   2246       C
ATOM   1677  O2'   A X  79      28.305 -18.990  -9.941  1.00172.14           O
ANISOU 1677  O2'   A X  79    20698  33953  10755  -1357  -3882   2839       O
ATOM   1678  C1'   A X  79      25.994 -18.609  -9.448  1.00169.02           C
ANISOU 1678  C1'   A X  79    21048  32858  10314  -1498  -3191   2213       C
ATOM   1679  N9    A X  79      24.685 -18.629 -10.129  1.00164.24           N
ANISOU 1679  N9    A X  79    20721  31381  10302  -1300  -2728   1938       N
ATOM   1680  C8    A X  79      23.840 -17.569 -10.344  1.00167.29           C
ANISOU 1680  C8    A X  79    21390  31313  10860  -1556  -2447   1234       C
ATOM   1681  N7    A X  79      22.737 -17.888 -10.977  1.00168.99           N
ANISOU 1681  N7    A X  79    21759  30820  11630  -1277  -2080   1178       N
ATOM   1682  C5    A X  79      22.862 -19.252 -11.194  1.00168.43           C
ANISOU 1682  C5    A X  79    21529  30710  11758   -841  -2108   1863       C
ATOM   1683  C6    A X  79      22.021 -20.189 -11.822  1.00169.57           C
ANISOU 1683  C6    A X  79    21732  30256  12441   -443  -1819   2133       C
ATOM   1684  N6    A X  79      20.841 -19.878 -12.364  1.00171.37           N
ANISOU 1684  N6    A X  79    22157  29842  13113   -415  -1464   1749       N
ATOM   1685  N1    A X  79      22.437 -21.474 -11.871  1.00167.55           N
ANISOU 1685  N1    A X  79    21320  30089  12252    -75  -1905   2824       N
ATOM   1686  C2    A X  79      23.621 -21.784 -11.326  1.00163.47           C
ANISOU 1686  C2    A X  79    20568  30240  11302    -68  -2270   3244       C
ATOM   1687  N3    A X  79      24.499 -20.993 -10.711  1.00162.62           N
ANISOU 1687  N3    A X  79    20339  30790  10660   -422  -2599   3069       N
ATOM   1688  C4    A X  79      24.056 -19.724 -10.678  1.00164.87           C
ANISOU 1688  C4    A X  79    20816  30948  10877   -824  -2492   2346       C
ATOM   1689  P     A X  80      28.931 -16.152 -12.205  1.00164.15           P
ANISOU 1689  P     A X  80    19631  32176  10560  -2050  -3933   1403       P
ATOM   1690  OP1   A X  80      27.981 -15.177 -12.799  1.00160.96           O
ANISOU 1690  OP1   A X  80    19594  31027  10535  -2217  -3591    726       O
ATOM   1691  OP2   A X  80      30.392 -15.912 -12.313  1.00168.59           O
ANISOU 1691  OP2   A X  80    19757  33312  10988  -2232  -4351   1547       O
ATOM   1692  O5'   A X  80      28.618 -17.584 -12.827  1.00161.09           O
ANISOU 1692  O5'   A X  80    19135  31384  10686  -1374  -3785   2047       O
ATOM   1693  C5'   A X  80      29.635 -18.570 -12.925  1.00162.62           C
ANISOU 1693  C5'   A X  80    18908  31984  10896  -1032  -4059   2737       C
ATOM   1694  C4'   A X  80      29.188 -19.742 -13.760  1.00158.49           C
ANISOU 1694  C4'   A X  80    18384  30840  10993   -429  -3814   3180       C
ATOM   1695  O4'   A X  80      27.855 -20.152 -13.362  1.00163.09           O
ANISOU 1695  O4'   A X  80    19362  31023  11580   -316  -3455   3143       O
ATOM   1696  C3'   A X  80      29.062 -19.484 -15.252  1.00153.40           C
ANISOU 1696  C3'   A X  80    17736  29456  11093   -285  -3649   2929       C
ATOM   1697  O3'   A X  80      30.305 -19.540 -15.927  1.00152.36           O
ANISOU 1697  O3'   A X  80    17185  29549  11157   -190  -3906   3152       O
ATOM   1698  C2'   A X  80      28.075 -20.559 -15.691  1.00153.88           C
ANISOU 1698  C2'   A X  80    18001  28867  11598    180  -3299   3214       C
ATOM   1699  O2'   A X  80      28.724 -21.815 -15.818  1.00151.35           O
ANISOU 1699  O2'   A X  80    17418  28684  11404    644  -3382   3920       O
ATOM   1700  C1'   A X  80      27.137 -20.618 -14.485  1.00158.33           C
ANISOU 1700  C1'   A X  80    18879  29591  11689     32  -3145   3147       C
ATOM   1701  N9    A X  80      25.941 -19.774 -14.670  1.00156.46           N
ANISOU 1701  N9    A X  80    19007  28824  11616   -203  -2840   2509       N
ATOM   1702  C8    A X  80      25.861 -18.403 -14.691  1.00154.27           C
ANISOU 1702  C8    A X  80    18851  28525  11239   -640  -2856   1852       C
ATOM   1703  N7    A X  80      24.646 -17.946 -14.880  1.00152.06           N
ANISOU 1703  N7    A X  80    18892  27694  11191   -700  -2521   1422       N
ATOM   1704  C5    A X  80      23.873 -19.093 -14.994  1.00155.20           C
ANISOU 1704  C5    A X  80    19367  27756  11844   -312  -2283   1807       C
ATOM   1705  C6    A X  80      22.496 -19.293 -15.205  1.00158.45           C
ANISOU 1705  C6    A X  80    20039  27592  12575   -185  -1900   1651       C
ATOM   1706  N6    A X  80      21.615 -18.299 -15.345  1.00161.31           N
ANISOU 1706  N6    A X  80    20623  27597  13070   -396  -1682   1064       N
ATOM   1707  N1    A X  80      22.048 -20.566 -15.269  1.00159.89           N
ANISOU 1707  N1    A X  80    20233  27570  12947    170  -1738   2134       N
ATOM   1708  C2    A X  80      22.930 -21.564 -15.129  1.00158.50           C
ANISOU 1708  C2    A X  80    19848  27712  12662    420  -1932   2743       C
ATOM   1709  N3    A X  80      24.244 -21.503 -14.927  1.00155.57           N
ANISOU 1709  N3    A X  80    19202  27896  12013    383  -2293   2973       N
ATOM   1710  C4    A X  80      24.658 -20.225 -14.870  1.00155.12           C
ANISOU 1710  C4    A X  80    19114  28066  11758    -11  -2464   2469       C
ATOM   1711  P     A X  81      30.391 -19.181 -17.491  1.00142.22           P
ANISOU 1711  P     A X  81    15863  27600  10575    -98  -3778   2891       P
ATOM   1712  OP1   A X  81      29.613 -17.936 -17.720  1.00141.44           O
ANISOU 1712  OP1   A X  81    16106  27090  10543   -497  -3616   2167       O
ATOM   1713  OP2   A X  81      31.815 -19.245 -17.904  1.00144.18           O
ANISOU 1713  OP2   A X  81    15628  28279  10877    -49  -4073   3165       O
ATOM   1714  O5'   A X  81      29.617 -20.379 -18.199  1.00138.28           O
ANISOU 1714  O5'   A X  81    15513  26415  10613    448  -3454   3236       O
ATOM   1715  C5'   A X  81      28.438 -20.141 -18.951  1.00134.12           C
ANISOU 1715  C5'   A X  81    15338  25100  10521    468  -3124   2856       C
ATOM   1716  C4'   A X  81      27.601 -21.389 -19.075  1.00133.42           C
ANISOU 1716  C4'   A X  81    15420  24573  10701    894  -2844   3230       C
ATOM   1717  O4'   A X  81      26.507 -21.345 -18.122  1.00137.24           O
ANISOU 1717  O4'   A X  81    16213  25051  10879    759  -2672   3085       O
ATOM   1718  C3'   A X  81      26.916 -21.591 -20.415  1.00130.28           C
ANISOU 1718  C3'   A X  81    15184  23356  10959   1094  -2572   3079       C
ATOM   1719  O3'   A X  81      27.781 -22.142 -21.391  1.00127.66           O
ANISOU 1719  O3'   A X  81    14609  22900  10998   1379  -2620   3374       O
ATOM   1720  C2'   A X  81      25.740 -22.489 -20.057  1.00132.37           C
ANISOU 1720  C2'   A X  81    15721  23288  11285   1300  -2280   3265       C
ATOM   1721  O2'   A X  81      26.162 -23.837 -19.915  1.00132.81           O
ANISOU 1721  O2'   A X  81    15658  23427  11378   1702  -2258   3907       O
ATOM   1722  C1'   A X  81      25.359 -21.953 -18.677  1.00136.30           C
ANISOU 1722  C1'   A X  81    16345  24253  11191    991  -2329   3090       C
ATOM   1723  N9    A X  81      24.281 -20.946 -18.742  1.00137.71           N
ANISOU 1723  N9    A X  81    16801  24090  11431    698  -2146   2476       N
ATOM   1724  C8    A X  81      24.359 -19.619 -18.400  1.00138.41           C
ANISOU 1724  C8    A X  81    16946  24389  11255    287  -2249   1957       C
ATOM   1725  N7    A X  81      23.235 -18.963 -18.554  1.00139.60           N
ANISOU 1725  N7    A X  81    17360  24110  11571    152  -2007   1496       N
ATOM   1726  C5    A X  81      22.352 -19.924 -19.026  1.00141.73           C
ANISOU 1726  C5    A X  81    17728  23895  12226    468  -1752   1726       C
ATOM   1727  C6    A X  81      20.994 -19.864 -19.385  1.00145.28           C
ANISOU 1727  C6    A X  81    18397  23797  13004    508  -1443   1475       C
ATOM   1728  N6    A X  81      20.259 -18.751 -19.323  1.00146.97           N
ANISOU 1728  N6    A X  81    18777  23831  13233    270  -1320    938       N
ATOM   1729  N1    A X  81      20.408 -21.001 -19.819  1.00146.75           N
ANISOU 1729  N1    A X  81    18618  23622  13518    804  -1254   1804       N
ATOM   1730  C2    A X  81      21.146 -22.116 -19.882  1.00144.10           C
ANISOU 1730  C2    A X  81    18144  23417  13191   1067  -1341   2344       C
ATOM   1731  N3    A X  81      22.427 -22.299 -19.571  1.00140.20           N
ANISOU 1731  N3    A X  81    17432  23409  12429   1112  -1612   2649       N
ATOM   1732  C4    A X  81      22.981 -21.151 -19.144  1.00139.40           C
ANISOU 1732  C4    A X  81    17264  23711  11992    790  -1824   2314       C
ATOM   1733  P     C X  82      28.328 -21.222 -22.588  1.00123.93           P
ANISOU 1733  P     C X  82    14026  22209  10851   1211  -2696   3002       P
ATOM   1734  OP1   C X  82      28.703 -19.898 -22.030  1.00124.39           O
ANISOU 1734  OP1   C X  82    14035  22701  10527    733  -2918   2584       O
ATOM   1735  OP2   C X  82      29.336 -22.009 -23.345  1.00121.35           O
ANISOU 1735  OP2   C X  82    13406  21889  10811   1552  -2734   3420       O
ATOM   1736  O5'   C X  82      27.058 -21.033 -23.528  1.00123.97           O
ANISOU 1736  O5'   C X  82    14381  21415  11308   1216  -2401   2638       O
ATOM   1737  C5'   C X  82      26.796 -21.953 -24.575  1.00120.72           C
ANISOU 1737  C5'   C X  82    14029  20456  11381   1557  -2193   2849       C
ATOM   1738  C4'   C X  82      25.627 -22.852 -24.260  1.00119.43           C
ANISOU 1738  C4'   C X  82    14123  19963  11294   1742  -1935   3007       C
ATOM   1739  O4'   C X  82      25.086 -22.538 -22.949  1.00121.04           O
ANISOU 1739  O4'   C X  82    14433  20512  11047   1544  -1958   2919       O
ATOM   1740  C3'   C X  82      24.430 -22.724 -25.186  1.00116.22           C
ANISOU 1740  C3'   C X  82    13989  18872  11297   1715  -1697   2686       C
ATOM   1741  O3'   C X  82      24.600 -23.412 -26.411  1.00113.56           O
ANISOU 1741  O3'   C X  82    13652  18093  11403   1955  -1578   2834       O
ATOM   1742  C2'   C X  82      23.295 -23.255 -24.327  1.00118.68           C
ANISOU 1742  C2'   C X  82    14508  19116  11469   1741  -1505   2762       C
ATOM   1743  O2'   C X  82      23.345 -24.672 -24.252  1.00118.31           O
ANISOU 1743  O2'   C X  82    14472  18964  11518   2072  -1363   3270       O
ATOM   1744  C1'   C X  82      23.680 -22.691 -22.960  1.00122.25           C
ANISOU 1744  C1'   C X  82    14876  20217  11355   1533  -1690   2740       C
ATOM   1745  N1    C X  82      23.074 -21.360 -22.713  1.00126.10           N
ANISOU 1745  N1    C X  82    15497  20706  11709   1174  -1701   2179       N
ATOM   1746  C2    C X  82      21.733 -21.092 -23.032  1.00130.25           C
ANISOU 1746  C2    C X  82    16256  20750  12482   1117  -1465   1860       C
ATOM   1747  O2    C X  82      21.018 -21.974 -23.535  1.00131.95           O
ANISOU 1747  O2    C X  82    16567  20552  13017   1324  -1261   2030       O
ATOM   1748  N3    C X  82      21.233 -19.860 -22.779  1.00132.51           N
ANISOU 1748  N3    C X  82    16656  21033  12660    830  -1456   1366       N
ATOM   1749  C4    C X  82      22.003 -18.917 -22.235  1.00131.41           C
ANISOU 1749  C4    C X  82    16445  21318  12168    566  -1659   1157       C
ATOM   1750  N4    C X  82      21.464 -17.718 -22.006  1.00133.01           N
ANISOU 1750  N4    C X  82    16804  21444  12289    293  -1602    654       N
ATOM   1751  C5    C X  82      23.364 -19.161 -21.899  1.00129.29           C
ANISOU 1751  C5    C X  82    15933  21574  11617    567  -1922   1456       C
ATOM   1752  C6    C X  82      23.847 -20.382 -22.152  1.00127.14           C
ANISOU 1752  C6    C X  82    15513  21324  11472    893  -1937   1973       C
ATOM   1753  P     C X  83      24.635 -22.584 -27.786  1.00109.84           P
ANISOU 1753  P     C X  83    13217  17240  11278   1818  -1594   2449       P
ATOM   1754  OP1   C X  83      25.314 -21.291 -27.513  1.00109.87           O
ANISOU 1754  OP1   C X  83    13082  17625  11037   1517  -1832   2159       O
ATOM   1755  OP2   C X  83      25.152 -23.474 -28.856  1.00107.80           O
ANISOU 1755  OP2   C X  83    12911  16683  11367   2092  -1487   2707       O
ATOM   1756  O5'   C X  83      23.101 -22.281 -28.084  1.00109.95           O
ANISOU 1756  O5'   C X  83    13518  16774  11482   1696  -1415   2109       O
ATOM   1757  C5'   C X  83      22.206 -23.332 -28.413  1.00107.80           C
ANISOU 1757  C5'   C X  83    13415  16087  11459   1877  -1177   2271       C
ATOM   1758  C4'   C X  83      20.788 -22.835 -28.540  1.00106.90           C
ANISOU 1758  C4'   C X  83    13495  15651  11470   1712  -1058   1920       C
ATOM   1759  O4'   C X  83      20.391 -22.154 -27.329  1.00110.25           O
ANISOU 1759  O4'   C X  83    13932  16407  11551   1537  -1094   1752       O
ATOM   1760  C3'   C X  83      20.532 -21.825 -29.646  1.00105.85           C
ANISOU 1760  C3'   C X  83    13417  15210  11591   1557  -1117   1529       C
ATOM   1761  O3'   C X  83      20.314 -22.466 -30.890  1.00104.12           O
ANISOU 1761  O3'   C X  83    13281  14545  11736   1672  -1012   1592       O
ATOM   1762  C2'   C X  83      19.305 -21.058 -29.151  1.00109.03           C
ANISOU 1762  C2'   C X  83    13934  15544  11948   1385  -1051   1200       C
ATOM   1763  O2'   C X  83      18.108 -21.713 -29.544  1.00109.17           O
ANISOU 1763  O2'   C X  83    14069  15186  12223   1451   -857   1217       O
ATOM   1764  C1'   C X  83      19.438 -21.160 -27.626  1.00111.85           C
ANISOU 1764  C1'   C X  83    14247  16369  11883   1353  -1053   1321       C
ATOM   1765  N1    C X  83      19.824 -19.897 -26.956  1.00114.06           N
ANISOU 1765  N1    C X  83    14491  16984  11862   1120  -1202   1025       N
ATOM   1766  C2    C X  83      19.059 -18.738 -27.145  1.00115.65           C
ANISOU 1766  C2    C X  83    14803  16978  12161    945  -1167    588       C
ATOM   1767  O2    C X  83      18.081 -18.763 -27.908  1.00115.15           O
ANISOU 1767  O2    C X  83    14826  16488  12437    999  -1045    473       O
ATOM   1768  N3    C X  83      19.415 -17.603 -26.502  1.00117.77           N
ANISOU 1768  N3    C X  83    15081  17515  12150    715  -1266    299       N
ATOM   1769  C4    C X  83      20.468 -17.600 -25.683  1.00118.31           C
ANISOU 1769  C4    C X  83    15035  18089  11828    625  -1423    427       C
ATOM   1770  N4    C X  83      20.783 -16.455 -25.073  1.00120.33           N
ANISOU 1770  N4    C X  83    15326  18594  11800    347  -1512    101       N
ATOM   1771  C5    C X  83      21.254 -18.766 -25.461  1.00117.69           C
ANISOU 1771  C5    C X  83    14801  18282  11635    813  -1493    900       C
ATOM   1772  C6    C X  83      20.892 -19.882 -26.103  1.00114.88           C
ANISOU 1772  C6    C X  83    14458  17606  11583   1073  -1363   1187       C
ATOM   1773  P     G X  84      21.449 -22.475 -32.024  1.00101.25           P
ANISOU 1773  P     G X  84    12838  14093  11539   1739  -1094   1653       P
ATOM   1774  OP1   G X  84      22.719 -21.996 -31.423  1.00102.73           O
ANISOU 1774  OP1   G X  84    12810  14766  11456   1707  -1278   1730       O
ATOM   1775  OP2   G X  84      21.406 -23.800 -32.696  1.00 99.36           O
ANISOU 1775  OP2   G X  84    12682  13535  11537   1953   -907   1923       O
ATOM   1776  O5'   G X  84      20.934 -21.390 -33.067  1.00 98.45           O
ANISOU 1776  O5'   G X  84    12587  13430  11389   1546  -1155   1259       O
ATOM   1777  C5'   G X  84      19.784 -21.648 -33.865  1.00 97.82           C
ANISOU 1777  C5'   G X  84    12674  12913  11578   1535  -1038   1148       C
ATOM   1778  C4'   G X  84      18.798 -20.507 -33.814  1.00 98.96           C
ANISOU 1778  C4'   G X  84    12881  12967  11751   1359  -1091    801       C
ATOM   1779  O4'   G X  84      18.735 -19.990 -32.455  1.00102.45           O
ANISOU 1779  O4'   G X  84    13262  13758  11907   1291  -1117    730       O
ATOM   1780  C3'   G X  84      19.138 -19.318 -34.712  1.00 96.48           C
ANISOU 1780  C3'   G X  84    12593  12534  11532   1223  -1235    546       C
ATOM   1781  O3'   G X  84      17.945 -18.762 -35.264  1.00 97.97           O
ANISOU 1781  O3'   G X  84    12888  12419  11918   1154  -1223    321       O
ATOM   1782  C2'   G X  84      19.769 -18.323 -33.743  1.00 98.45           C
ANISOU 1782  C2'   G X  84    12757  13147  11503   1095  -1350    409       C
ATOM   1783  O2'   G X  84      19.657 -16.972 -34.133  1.00 98.12           O
ANISOU 1783  O2'   G X  84    12784  12985  11512    925  -1442     95       O
ATOM   1784  C1'   G X  84      18.996 -18.601 -32.459  1.00102.40           C
ANISOU 1784  C1'   G X  84    13254  13828  11827   1117  -1251    430       C
ATOM   1785  N9    G X  84      19.752 -18.256 -31.252  1.00104.55           N
ANISOU 1785  N9    G X  84    13427  14561  11735   1035  -1331    442       N
ATOM   1786  C8    G X  84      20.763 -18.990 -30.680  1.00104.18           C
ANISOU 1786  C8    G X  84    13238  14873  11472   1123  -1381    747       C
ATOM   1787  N7    G X  84      21.270 -18.426 -29.619  1.00106.25           N
ANISOU 1787  N7    G X  84    13425  15560  11386    984  -1483    680       N
ATOM   1788  C5    G X  84      20.558 -17.242 -29.488  1.00108.22           C
ANISOU 1788  C5    G X  84    13803  15683  11634    791  -1468    281       C
ATOM   1789  C6    G X  84      20.664 -16.210 -28.520  1.00110.95           C
ANISOU 1789  C6    G X  84    14177  16310  11668    559  -1522      7       C
ATOM   1790  O6    G X  84      21.435 -16.134 -27.555  1.00111.97           O
ANISOU 1790  O6    G X  84    14209  16914  11421    444  -1629     64       O
ATOM   1791  N1    G X  84      19.751 -15.190 -28.758  1.00112.67           N
ANISOU 1791  N1    G X  84    14560  16207  12041    455  -1437   -365       N
ATOM   1792  C2    G X  84      18.851 -15.161 -29.794  1.00112.39           C
ANISOU 1792  C2    G X  84    14614  15690  12401    566  -1349   -433       C
ATOM   1793  N2    G X  84      18.053 -14.085 -29.853  1.00117.59           N
ANISOU 1793  N2    G X  84    15404  16104  13170    480  -1277   -774       N
ATOM   1794  N3    G X  84      18.741 -16.116 -30.704  1.00109.02           N
ANISOU 1794  N3    G X  84    14151  15041  12232    746  -1330   -185       N
ATOM   1795  C4    G X  84      19.616 -17.122 -30.488  1.00107.36           C
ANISOU 1795  C4    G X  84    13815  15089  11886    846  -1375    149       C
ATOM   1796  P     A X  85      18.001 -17.985 -36.670  1.00100.04           P
ANISOU 1796  P     A X  85    13240  12386  12383   1068  -1328    157       P
ATOM   1797  OP1   A X  85      19.431 -17.830 -37.044  1.00100.07           O
ANISOU 1797  OP1   A X  85    13196  12522  12303   1038  -1409    224       O
ATOM   1798  OP2   A X  85      17.132 -16.786 -36.581  1.00101.71           O
ANISOU 1798  OP2   A X  85    13502  12487  12657    981  -1373   -116       O
ATOM   1799  O5'   A X  85      17.342 -19.001 -37.705  1.00 96.40           O
ANISOU 1799  O5'   A X  85    12864  11611  12151   1133  -1247    274       O
ATOM   1800  C5'   A X  85      16.653 -20.158 -37.257  1.00 96.08           C
ANISOU 1800  C5'   A X  85    12820  11547  12139   1216  -1096    430       C
ATOM   1801  C4'   A X  85      15.545 -20.542 -38.204  1.00 94.70           C
ANISOU 1801  C4'   A X  85    12731  11056  12193   1172  -1063    385       C
ATOM   1802  O4'   A X  85      14.352 -19.769 -37.913  1.00 96.40           O
ANISOU 1802  O4'   A X  85    12899  11247  12480   1120  -1096    199       O
ATOM   1803  C3'   A X  85      15.805 -20.277 -39.678  1.00 91.23           C
ANISOU 1803  C3'   A X  85    12399  10382  11884   1104  -1162    321       C
ATOM   1804  O3'   A X  85      16.608 -21.274 -40.287  1.00 90.14           O
ANISOU 1804  O3'   A X  85    12338  10155  11755   1151  -1070    488       O
ATOM   1805  C2'   A X  85      14.397 -20.192 -40.252  1.00 91.42           C
ANISOU 1805  C2'   A X  85    12447  10203  12084   1025  -1194    213       C
ATOM   1806  O2'   A X  85      13.855 -21.491 -40.444  1.00 92.83           O
ANISOU 1806  O2'   A X  85    12675  10258  12340   1010  -1055    335       O
ATOM   1807  C1'   A X  85      13.639 -19.518 -39.106  1.00 94.23           C
ANISOU 1807  C1'   A X  85    12679  10719  12406   1051  -1183    106       C
ATOM   1808  N9    A X  85      13.518 -18.058 -39.291  1.00 93.14           N
ANISOU 1808  N9    A X  85    12531  10555  12301   1023  -1326    -92       N
ATOM   1809  C8    A X  85      13.936 -17.071 -38.433  1.00 94.42           C
ANISOU 1809  C8    A X  85    12663  10880  12334   1031  -1345   -216       C
ATOM   1810  N7    A X  85      13.687 -15.857 -38.859  1.00 93.54           N
ANISOU 1810  N7    A X  85    12589  10639  12312   1003  -1449   -385       N
ATOM   1811  C5    A X  85      13.054 -16.055 -40.078  1.00 91.23           C
ANISOU 1811  C5    A X  85    12334  10119  12209    989  -1529   -345       C
ATOM   1812  C6    A X  85      12.538 -15.160 -41.032  1.00 89.55           C
ANISOU 1812  C6    A X  85    12170   9700  12154    977  -1667   -425       C
ATOM   1813  N6    A X  85      12.578 -13.832 -40.900  1.00 89.75           N
ANISOU 1813  N6    A X  85    12236   9659  12205    995  -1719   -571       N
ATOM   1814  N1    A X  85      11.972 -15.679 -42.144  1.00 88.31           N
ANISOU 1814  N1    A X  85    12035   9398  12121    939  -1747   -341       N
ATOM   1815  C2    A X  85      11.931 -17.010 -42.278  1.00 88.99           C
ANISOU 1815  C2    A X  85    12118   9510  12184    897  -1666   -219       C
ATOM   1816  N3    A X  85      12.382 -17.952 -41.453  1.00 90.35           N
ANISOU 1816  N3    A X  85    12266   9819  12244    921  -1507   -131       N
ATOM   1817  C4    A X  85      12.940 -17.406 -40.357  1.00 91.25           C
ANISOU 1817  C4    A X  85    12334  10109  12227    979  -1457   -185       C
ATOM   1818  P     C X  86      17.632 -20.885 -41.462  1.00 97.08           P
ANISOU 1818  P     C X  86    13296  10941  12647   1108  -1144    457       P
ATOM   1819  OP1   C X  86      18.194 -22.141 -42.019  1.00 97.92           O
ANISOU 1819  OP1   C X  86    13496  10916  12795   1182   -975    626       O
ATOM   1820  OP2   C X  86      18.549 -19.833 -40.954  1.00 97.05           O
ANISOU 1820  OP2   C X  86    13187  11179  12510   1098  -1254    397       O
ATOM   1821  O5'   C X  86      16.706 -20.230 -42.580  1.00 94.66           O
ANISOU 1821  O5'   C X  86    13098  10398  12469    965  -1274    283       O
ATOM   1822  C5'   C X  86      15.649 -20.966 -43.178  1.00 92.80           C
ANISOU 1822  C5'   C X  86    12948   9960  12354    899  -1232    283       C
ATOM   1823  C4'   C X  86      15.086 -20.236 -44.369  1.00 90.88           C
ANISOU 1823  C4'   C X  86    12791   9552  12186    767  -1403    155       C
ATOM   1824  O4'   C X  86      14.115 -19.254 -43.929  1.00 91.20           O
ANISOU 1824  O4'   C X  86    12717   9645  12290    768  -1531     44       O
ATOM   1825  C3'   C X  86      16.093 -19.433 -45.175  1.00 89.62           C
ANISOU 1825  C3'   C X  86    12720   9363  11968    725  -1495    114       C
ATOM   1826  O3'   C X  86      16.806 -20.237 -46.097  1.00 91.76           O
ANISOU 1826  O3'   C X  86    13138   9513  12212    688  -1388    180       O
ATOM   1827  C2'   C X  86      15.231 -18.362 -45.832  1.00 88.52           C
ANISOU 1827  C2'   C X  86    12610   9122  11901    639  -1698     -1       C
ATOM   1828  O2'   C X  86      14.585 -18.876 -46.988  1.00 89.37           O
ANISOU 1828  O2'   C X  86    12840   9063  12053    520  -1746      5       O
ATOM   1829  C1'   C X  86      14.172 -18.111 -44.755  1.00 89.62           C
ANISOU 1829  C1'   C X  86    12581   9358  12113    712  -1708    -46       C
ATOM   1830  N1    C X  86      14.474 -16.933 -43.908  1.00 89.42           N
ANISOU 1830  N1    C X  86    12477   9448  12050    775  -1751   -137       N
ATOM   1831  C2    C X  86      14.068 -15.663 -44.329  1.00 88.86           C
ANISOU 1831  C2    C X  86    12438   9272  12054    760  -1900   -238       C
ATOM   1832  O2    C X  86      13.483 -15.543 -45.415  1.00 88.42           O
ANISOU 1832  O2    C X  86    12452   9062  12082    706  -2020   -220       O
ATOM   1833  N3    C X  86      14.336 -14.590 -43.547  1.00 89.44           N
ANISOU 1833  N3    C X  86    12479   9408  12096    796  -1905   -349       N
ATOM   1834  C4    C X  86      14.971 -14.750 -42.386  1.00 90.82           C
ANISOU 1834  C4    C X  86    12578   9792  12138    822  -1796   -368       C
ATOM   1835  N4    C X  86      15.210 -13.663 -41.648  1.00 92.45           N
ANISOU 1835  N4    C X  86    12779  10057  12290    813  -1800   -511       N
ATOM   1836  C5    C X  86      15.387 -16.033 -41.928  1.00 91.22           C
ANISOU 1836  C5    C X  86    12569   9995  12097    854  -1674   -233       C
ATOM   1837  C6    C X  86      15.117 -17.085 -42.711  1.00 90.38           C
ANISOU 1837  C6    C X  86    12510   9775  12055    842  -1643   -119       C
ATOM   1838  P     A X  87      18.115 -19.665 -46.828  1.00 93.23           P
ANISOU 1838  P     A X  87    13398   9706  12318    656  -1403    173       P
ATOM   1839  OP1   A X  87      18.717 -18.628 -45.953  1.00 93.58           O
ANISOU 1839  OP1   A X  87    13293   9958  12304    700  -1481    140       O
ATOM   1840  OP2   A X  87      18.937 -20.820 -47.271  1.00 94.34           O
ANISOU 1840  OP2   A X  87    13627   9779  12440    703  -1188    275       O
ATOM   1841  O5'   A X  87      17.540 -18.939 -48.122  1.00 91.05           O
ANISOU 1841  O5'   A X  87    13283   9254  12057    490  -1574     75       O
ATOM   1842  C5'   A X  87      18.367 -18.085 -48.894  1.00 90.60           C
ANISOU 1842  C5'   A X  87    13319   9171  11933    409  -1637     44       C
ATOM   1843  C4'   A X  87      17.604 -16.900 -49.428  1.00 90.69           C
ANISOU 1843  C4'   A X  87    13395   9089  11972    320  -1861    -28       C
ATOM   1844  O4'   A X  87      16.571 -16.502 -48.491  1.00 90.92           O
ANISOU 1844  O4'   A X  87    13272   9172  12099    405  -1951    -67       O
ATOM   1845  C3'   A X  87      18.423 -15.638 -49.635  1.00 91.60           C
ANISOU 1845  C3'   A X  87    13553   9213  12038    263  -1932    -65       C
ATOM   1846  O3'   A X  87      19.155 -15.660 -50.846  1.00 91.25           O
ANISOU 1846  O3'   A X  87    13689   9079  11902    138  -1895    -40       O
ATOM   1847  C2'   A X  87      17.370 -14.539 -49.571  1.00 91.53           C
ANISOU 1847  C2'   A X  87    13543   9118  12117    271  -2127   -117       C
ATOM   1848  O2'   A X  87      16.678 -14.434 -50.806  1.00 92.07           O
ANISOU 1848  O2'   A X  87    13768   9031  12184    181  -2264    -80       O
ATOM   1849  C1'   A X  87      16.407 -15.099 -48.522  1.00 91.59           C
ANISOU 1849  C1'   A X  87    13370   9213  12216    395  -2101   -129       C
ATOM   1850  N9    A X  87      16.668 -14.568 -47.169  1.00 92.72           N
ANISOU 1850  N9    A X  87    13365   9502  12364    485  -2053   -194       N
ATOM   1851  C8    A X  87      17.089 -15.286 -46.079  1.00 94.32           C
ANISOU 1851  C8    A X  87    13428   9898  12514    561  -1915   -171       C
ATOM   1852  N7    A X  87      17.234 -14.569 -44.993  1.00 96.38           N
ANISOU 1852  N7    A X  87    13589  10288  12745    598  -1911   -254       N
ATOM   1853  C5    A X  87      16.876 -13.290 -45.390  1.00 96.34           C
ANISOU 1853  C5    A X  87    13675  10125  12806    553  -2031   -350       C
ATOM   1854  C6    A X  87      16.820 -12.072 -44.691  1.00 98.37           C
ANISOU 1854  C6    A X  87    13930  10373  13075    552  -2055   -489       C
ATOM   1855  N6    A X  87      17.134 -11.946 -43.399  1.00101.87           N
ANISOU 1855  N6    A X  87    14264  11017  13426    566  -1975   -575       N
ATOM   1856  N1    A X  87      16.427 -10.975 -45.373  1.00 97.15           N
ANISOU 1856  N1    A X  87    13910   9985  13019    529  -2157   -535       N
ATOM   1857  C2    A X  87      16.114 -11.106 -46.668  1.00 94.50           C
ANISOU 1857  C2    A X  87    13685   9484  12735    502  -2259   -429       C
ATOM   1858  N3    A X  87      16.127 -12.196 -47.433  1.00 92.81           N
ANISOU 1858  N3    A X  87    13488   9292  12484    468  -2261   -316       N
ATOM   1859  C4    A X  87      16.521 -13.271 -46.728  1.00 93.86           C
ANISOU 1859  C4    A X  87    13500   9614  12547    499  -2129   -292       C
ATOM   1860  P     G X  88      20.759 -15.629 -50.815  1.00 97.66           P
ANISOU 1860  P     G X  88    14465  10009  12631    116  -1735    -20       P
ATOM   1861  OP1   G X  88      21.264 -16.513 -51.897  1.00 98.56           O
ANISOU 1861  OP1   G X  88    14733  10040  12675     56  -1580     21       O
ATOM   1862  OP2   G X  88      21.194 -15.864 -49.414  1.00100.82           O
ANISOU 1862  OP2   G X  88    14623  10631  13052    251  -1661     -4       O
ATOM   1863  O5'   G X  88      21.111 -14.123 -51.188  1.00 94.01           O
ANISOU 1863  O5'   G X  88    14090   9493  12136    -16  -1859    -69       O
ATOM   1864  C5'   G X  88      20.376 -13.430 -52.186  1.00 91.04           C
ANISOU 1864  C5'   G X  88    13920   8915  11755   -114  -2019    -66       C
ATOM   1865  C4'   G X  88      20.346 -11.949 -51.906  1.00 90.61           C
ANISOU 1865  C4'   G X  88    13893   8794  11742   -155  -2140   -114       C
ATOM   1866  O4'   G X  88      19.458 -11.677 -50.795  1.00 91.58           O
ANISOU 1866  O4'   G X  88    13869   8944  11984    -15  -2214   -171       O
ATOM   1867  C3'   G X  88      21.674 -11.338 -51.492  1.00 92.13           C
ANISOU 1867  C3'   G X  88    14025   9101  11880   -252  -2039   -162       C
ATOM   1868  O3'   G X  88      22.478 -11.015 -52.614  1.00 93.14           O
ANISOU 1868  O3'   G X  88    14328   9153  11910   -425  -1988   -121       O
ATOM   1869  C2'   G X  88      21.257 -10.120 -50.672  1.00 91.90           C
ANISOU 1869  C2'   G X  88    13977   9008  11931   -241  -2140   -256       C
ATOM   1870  O2'   G X  88      20.974  -9.018 -51.521  1.00 92.08           O
ANISOU 1870  O2'   G X  88    14234   8778  11975   -334  -2242   -234       O
ATOM   1871  C1'   G X  88      19.946 -10.594 -50.036  1.00 91.64           C
ANISOU 1871  C1'   G X  88    13839   8974  12006    -50  -2210   -263       C
ATOM   1872  N9    G X  88      20.092 -11.031 -48.633  1.00 92.31           N
ANISOU 1872  N9    G X  88    13695   9287  12091     45  -2128   -328       N
ATOM   1873  C8    G X  88      20.039 -12.328 -48.180  1.00 93.18           C
ANISOU 1873  C8    G X  88    13657   9563  12185    153  -2041   -269       C
ATOM   1874  N7    G X  88      20.176 -12.430 -46.888  1.00 95.59           N
ANISOU 1874  N7    G X  88    13785  10069  12467    222  -1992   -318       N
ATOM   1875  C5    G X  88      20.317 -11.121 -46.453  1.00 95.63           C
ANISOU 1875  C5    G X  88    13827  10040  12470    136  -2045   -447       C
ATOM   1876  C6    G X  88      20.500 -10.608 -45.142  1.00 97.70           C
ANISOU 1876  C6    G X  88    13976  10470  12676    124  -2022   -572       C
ATOM   1877  O6    G X  88      20.575 -11.229 -44.075  1.00 98.89           O
ANISOU 1877  O6    G X  88    13954  10868  12753    199  -1967   -567       O
ATOM   1878  N1    G X  88      20.598  -9.221 -45.146  1.00 96.99           N
ANISOU 1878  N1    G X  88    14021  10227  12604     -4  -2062   -713       N
ATOM   1879  C2    G X  88      20.529  -8.429 -46.265  1.00 94.89           C
ANISOU 1879  C2    G X  88    13969   9674  12411    -86  -2119   -697       C
ATOM   1880  N2    G X  88      20.646  -7.109 -46.059  1.00 95.49           N
ANISOU 1880  N2    G X  88    14182   9591  12510   -203  -2123   -837       N
ATOM   1881  N3    G X  88      20.359  -8.894 -47.494  1.00 92.60           N
ANISOU 1881  N3    G X  88    13776   9255  12154    -68  -2161   -554       N
ATOM   1882  C4    G X  88      20.261 -10.241 -47.516  1.00 93.35           C
ANISOU 1882  C4    G X  88    13745   9502  12223     35  -2120   -452       C
ATOM   1883  P     U X  89      24.010 -11.489 -52.693  1.00 95.57           P
ANISOU 1883  P     U X  89    14526   9660  12127   -508  -1779   -107       P
ATOM   1884  OP1   U X  89      24.420 -11.453 -54.121  1.00 95.70           O
ANISOU 1884  OP1   U X  89    14773   9550  12038   -661  -1713    -52       O
ATOM   1885  OP2   U X  89      24.157 -12.749 -51.921  1.00 96.90           O
ANISOU 1885  OP2   U X  89    14468  10026  12323   -330  -1666    -80       O
ATOM   1886  O5'   U X  89      24.801 -10.339 -51.929  1.00 94.92           O
ANISOU 1886  O5'   U X  89    14340   9681  12044   -635  -1789   -191       O
ATOM   1887  C5'   U X  89      24.461  -8.974 -52.121  1.00 94.46           C
ANISOU 1887  C5'   U X  89    14472   9406  12013   -762  -1903   -242       C
ATOM   1888  C4'   U X  89      24.923  -8.126 -50.965  1.00 96.20           C
ANISOU 1888  C4'   U X  89    14560   9741  12249   -847  -1908   -372       C
ATOM   1889  O4'   U X  89      23.974  -8.223 -49.873  1.00 97.02           O
ANISOU 1889  O4'   U X  89    14560   9870  12433   -667  -1989   -441       O
ATOM   1890  C3'   U X  89      26.249  -8.527 -50.338  1.00 99.76           C
ANISOU 1890  C3'   U X  89    14734  10550  12619   -929  -1788   -393       C
ATOM   1891  O3'   U X  89      27.369  -8.051 -51.065  1.00103.81           O
ANISOU 1891  O3'   U X  89    15292  11089  13063  -1169  -1690   -379       O
ATOM   1892  C2'   U X  89      26.141  -7.951 -48.932  1.00100.38           C
ANISOU 1892  C2'   U X  89    14677  10759  12703   -946  -1851   -536       C
ATOM   1893  O2'   U X  89      26.423  -6.559 -48.937  1.00 99.82           O
ANISOU 1893  O2'   U X  89    14765  10534  12626  -1193  -1870   -661       O
ATOM   1894  C1'   U X  89      24.651  -8.142 -48.636  1.00 99.69           C
ANISOU 1894  C1'   U X  89    14673  10487  12717   -716  -1947   -543       C
ATOM   1895  N1    U X  89      24.383  -9.377 -47.862  1.00101.66           N
ANISOU 1895  N1    U X  89    14695  10972  12960   -502  -1923   -488       N
ATOM   1896  C2    U X  89      24.436  -9.288 -46.484  1.00103.80           C
ANISOU 1896  C2    U X  89    14785  11471  13183   -480  -1935   -583       C
ATOM   1897  O2    U X  89      24.691  -8.250 -45.898  1.00104.77           O
ANISOU 1897  O2    U X  89    14934  11609  13266   -644  -1960   -735       O
ATOM   1898  N3    U X  89      24.179 -10.459 -45.814  1.00104.66           N
ANISOU 1898  N3    U X  89    14708  11782  13277   -278  -1904   -496       N
ATOM   1899  C4    U X  89      23.880 -11.685 -46.371  1.00104.39           C
ANISOU 1899  C4    U X  89    14662  11711  13290   -108  -1847   -343       C
ATOM   1900  O4    U X  89      23.672 -12.651 -45.634  1.00104.99           O
ANISOU 1900  O4    U X  89    14585  11952  13354     58  -1803   -268       O
ATOM   1901  C5    U X  89      23.843 -11.696 -47.801  1.00102.59           C
ANISOU 1901  C5    U X  89    14634  11240  13106   -163  -1833   -288       C
ATOM   1902  C6    U X  89      24.089 -10.571 -48.480  1.00100.68           C
ANISOU 1902  C6    U X  89    14564  10829  12859   -349  -1878   -352       C
ATOM   1903  P     A X  90      28.624  -9.017 -51.341  1.00 99.48           P
ANISOU 1903  P     A X  90    14504  10846  12448  -1174  -1513   -285       P
ATOM   1904  OP1   A X  90      28.816  -9.113 -52.810  1.00 98.89           O
ANISOU 1904  OP1   A X  90    14657  10584  12332  -1259  -1410   -203       O
ATOM   1905  OP2   A X  90      28.420 -10.264 -50.560  1.00100.73           O
ANISOU 1905  OP2   A X  90    14422  11218  12634   -901  -1494   -224       O
ATOM   1906  O5'   A X  90      29.868  -8.218 -50.743  1.00 98.83           O
ANISOU 1906  O5'   A X  90    14215  11028  12306  -1440  -1477   -370       O
ATOM   1907  C5'   A X  90      30.042  -8.068 -49.337  1.00 97.31           C
ANISOU 1907  C5'   A X  90    13773  11112  12088  -1445  -1558   -460       C
ATOM   1908  C4'   A X  90      30.453  -9.368 -48.691  1.00 99.58           C
ANISOU 1908  C4'   A X  90    13712  11765  12358  -1208  -1508   -340       C
ATOM   1909  O4'   A X  90      31.840  -9.286 -48.261  1.00103.54           O
ANISOU 1909  O4'   A X  90    13873  12685  12782  -1371  -1457   -324       O
ATOM   1910  C3'   A X  90      29.644  -9.770 -47.458  1.00100.33           C
ANISOU 1910  C3'   A X  90    13711  11958  12452  -1003  -1620   -365       C
ATOM   1911  O3'   A X  90      29.465 -11.184 -47.447  1.00102.22           O
ANISOU 1911  O3'   A X  90    13828  12280  12732   -696  -1544   -197       O
ATOM   1912  C2'   A X  90      30.555  -9.363 -46.304  1.00103.74           C
ANISOU 1912  C2'   A X  90    13843  12810  12763  -1173  -1676   -434       C
ATOM   1913  O2'   A X  90      30.348 -10.088 -45.110  1.00106.41           O
ANISOU 1913  O2'   A X  90    13957  13431  13042   -974  -1736   -379       O
ATOM   1914  C1'   A X  90      31.934  -9.632 -46.895  1.00106.92           C
ANISOU 1914  C1'   A X  90    14013  13466  13144  -1273  -1552   -322       C
ATOM   1915  N9    A X  90      33.008  -8.847 -46.283  1.00109.96           N
ANISOU 1915  N9    A X  90    14158  14206  13415  -1591  -1601   -415       N
ATOM   1916  C8    A X  90      33.177  -7.485 -46.295  1.00108.94           C
ANISOU 1916  C8    A X  90    14192  13961  13239  -1972  -1647   -619       C
ATOM   1917  N7    A X  90      34.245  -7.082 -45.649  1.00110.93           N
ANISOU 1917  N7    A X  90    14144  14634  13371  -2244  -1686   -677       N
ATOM   1918  C5    A X  90      34.812  -8.258 -45.177  1.00114.60           C
ANISOU 1918  C5    A X  90    14198  15540  13805  -1991  -1681   -470       C
ATOM   1919  C6    A X  90      35.967  -8.516 -44.418  1.00120.74           C
ANISOU 1919  C6    A X  90    14491  16921  14465  -2075  -1734   -386       C
ATOM   1920  N6    A X  90      36.791  -7.564 -43.976  1.00124.17           N
ANISOU 1920  N6    A X  90    14764  17648  14768  -2506  -1812   -539       N
ATOM   1921  N1    A X  90      36.249  -9.804 -44.121  1.00125.43           N
ANISOU 1921  N1    A X  90    14764  17814  15080  -1705  -1704   -126       N
ATOM   1922  C2    A X  90      35.424 -10.761 -44.564  1.00122.78           C
ANISOU 1922  C2    A X  90    14616  17162  14874  -1314  -1608      6       C
ATOM   1923  N3    A X  90      34.312 -10.644 -45.285  1.00117.41           N
ANISOU 1923  N3    A X  90    14377  15939  14296  -1240  -1560    -79       N
ATOM   1924  C4    A X  90      34.062  -9.352 -45.564  1.00113.86           C
ANISOU 1924  C4    A X  90    14205  15233  13823  -1580  -1611   -307       C
ATOM   1925  P     G X  91      28.011 -11.806 -47.163  1.00 95.75           P
ANISOU 1925  P     G X  91    13152  11245  11983   -447  -1600   -182       P
ATOM   1926  OP1   G X  91      27.466 -12.322 -48.445  1.00 93.25           O
ANISOU 1926  OP1   G X  91    13077  10610  11743   -369  -1528   -118       O
ATOM   1927  OP2   G X  91      27.238 -10.801 -46.389  1.00 94.07           O
ANISOU 1927  OP2   G X  91    13039  10946  11758   -537  -1742   -352       O
ATOM   1928  O5'   G X  91      28.304 -13.045 -46.206  1.00 99.94           O
ANISOU 1928  O5'   G X  91    13387  12100  12487   -201  -1547    -30       O
ATOM   1929  C5'   G X  91      27.385 -14.129 -46.113  1.00103.06           C
ANISOU 1929  C5'   G X  91    13843  12363  12952     54  -1503     65       C
ATOM   1930  C4'   G X  91      27.560 -14.907 -44.831  1.00109.91           C
ANISOU 1930  C4'   G X  91    14448  13551  13760    240  -1499    187       C
ATOM   1931  O4'   G X  91      28.963 -15.255 -44.667  1.00117.44           O
ANISOU 1931  O4'   G X  91    15107  14855  14660    267  -1425    328       O
ATOM   1932  C3'   G X  91      27.152 -14.172 -43.556  1.00109.48           C
ANISOU 1932  C3'   G X  91    14331  13668  13599    156  -1649     61       C
ATOM   1933  O3'   G X  91      26.614 -15.108 -42.622  1.00108.17           O
ANISOU 1933  O3'   G X  91    14073  13618  13409    377  -1629    180       O
ATOM   1934  C2'   G X  91      28.483 -13.645 -43.031  1.00114.54           C
ANISOU 1934  C2'   G X  91    14709  14712  14100    -13  -1698     57       C
ATOM   1935  O2'   G X  91      28.510 -13.392 -41.642  1.00114.51           O
ANISOU 1935  O2'   G X  91    14544  15034  13930    -57  -1808     12       O
ATOM   1936  C1'   G X  91      29.429 -14.776 -43.420  1.00120.75           C
ANISOU 1936  C1'   G X  91    15283  15668  14929    180  -1556    306       C
ATOM   1937  N9    G X  91      30.825 -14.362 -43.575  1.00126.48           N
ANISOU 1937  N9    G X  91    15761  16703  15594     18  -1550    333       N
ATOM   1938  C8    G X  91      31.292 -13.189 -44.115  1.00127.12           C
ANISOU 1938  C8    G X  91    15909  16740  15650   -305  -1589    159       C
ATOM   1939  N7    G X  91      32.595 -13.109 -44.113  1.00130.71           N
ANISOU 1939  N7    G X  91    16059  17552  16053   -408  -1561    235       N
ATOM   1940  C5    G X  91      33.013 -14.301 -43.536  1.00134.03           C
ANISOU 1940  C5    G X  91    16183  18273  16470   -101  -1511    491       C
ATOM   1941  C6    G X  91      34.318 -14.787 -43.266  1.00139.73           C
ANISOU 1941  C6    G X  91    16467  19462  17160    -17  -1470    702       C
ATOM   1942  O6    G X  91      35.405 -14.242 -43.491  1.00143.30           O
ANISOU 1942  O6    G X  91    16680  20190  17578   -234  -1471    685       O
ATOM   1943  N1    G X  91      34.283 -16.044 -42.672  1.00141.53           N
ANISOU 1943  N1    G X  91    16525  19838  17413    367  -1417    972       N
ATOM   1944  C2    G X  91      33.142 -16.747 -42.374  1.00138.29           C
ANISOU 1944  C2    G X  91    16350  19152  17043    598  -1394   1015       C
ATOM   1945  N2    G X  91      33.316 -17.946 -41.801  1.00140.18           N
ANISOU 1945  N2    G X  91    16399  19561  17303    952  -1321   1308       N
ATOM   1946  N3    G X  91      31.919 -16.306 -42.620  1.00132.76           N
ANISOU 1946  N3    G X  91    16031  18043  16368    494  -1433    802       N
ATOM   1947  C4    G X  91      31.931 -15.086 -43.198  1.00131.02           C
ANISOU 1947  C4    G X  91    15968  17680  16132    161  -1496    556       C
ATOM   1948  P     A X  92      25.094 -14.969 -42.122  1.00111.31           P
ANISOU 1948  P     A X  92    14641  13809  13843    423  -1680     66       P
ATOM   1949  OP1   A X  92      24.250 -14.626 -43.294  1.00110.57           O
ANISOU 1949  OP1   A X  92    14812  13298  13901    375  -1684    -32       O
ATOM   1950  OP2   A X  92      24.769 -16.167 -41.306  1.00111.67           O
ANISOU 1950  OP2   A X  92    14578  13989  13863    651  -1608    246       O
ATOM   1951  O5'   A X  92      25.123 -13.709 -41.148  1.00107.58           O
ANISOU 1951  O5'   A X  92    14137  13510  13228    221  -1804   -145       O
ATOM   1952  C5'   A X  92      25.576 -13.832 -39.804  1.00106.70           C
ANISOU 1952  C5'   A X  92    13812  13812  12915    219  -1847   -109       C
ATOM   1953  C4'   A X  92      24.667 -13.108 -38.840  1.00105.62           C
ANISOU 1953  C4'   A X  92    13772  13663  12696    143  -1894   -317       C
ATOM   1954  O4'   A X  92      24.555 -11.718 -39.249  1.00104.57           O
ANISOU 1954  O4'   A X  92    13819  13305  12606    -87  -1942   -577       O
ATOM   1955  C3'   A X  92      23.240 -13.646 -38.763  1.00104.07           C
ANISOU 1955  C3'   A X  92    13701  13214  12626    333  -1826   -301       C
ATOM   1956  O3'   A X  92      22.744 -13.493 -37.434  1.00106.20           O
ANISOU 1956  O3'   A X  92    13933  13683  12736    328  -1826   -388       O
ATOM   1957  C2'   A X  92      22.478 -12.721 -39.707  1.00102.24           C
ANISOU 1957  C2'   A X  92    13702  12563  12579    254  -1846   -483       C
ATOM   1958  O2'   A X  92      21.097 -12.617 -39.437  1.00103.24           O
ANISOU 1958  O2'   A X  92    13930  12489  12807    349  -1817   -573       O
ATOM   1959  C1'   A X  92      23.199 -11.393 -39.491  1.00102.97           C
ANISOU 1959  C1'   A X  92    13828  12732  12563     -7  -1913   -691       C
ATOM   1960  N9    A X  92      23.154 -10.504 -40.654  1.00101.63           N
ANISOU 1960  N9    A X  92    13858  12213  12544   -122  -1937   -789       N
ATOM   1961  C8    A X  92      22.962 -10.856 -41.967  1.00100.83           C
ANISOU 1961  C8    A X  92    13860  11843  12606    -48  -1927   -671       C
ATOM   1962  N7    A X  92      22.978  -9.840 -42.795  1.00100.17           N
ANISOU 1962  N7    A X  92    13967  11490  12603   -188  -1960   -771       N
ATOM   1963  C5    A X  92      23.199  -8.745 -41.971  1.00101.00           C
ANISOU 1963  C5    A X  92    14104  11657  12616   -367  -1975   -981       C
ATOM   1964  C6    A X  92      23.324  -7.371 -42.238  1.00101.24           C
ANISOU 1964  C6    A X  92    14335  11453  12676   -575  -1986  -1163       C
ATOM   1965  N6    A X  92      23.236  -6.843 -43.461  1.00100.03           N
ANISOU 1965  N6    A X  92    14385  10965  12657   -619  -1999  -1128       N
ATOM   1966  N1    A X  92      23.540  -6.545 -41.192  1.00102.69           N
ANISOU 1966  N1    A X  92    14532  11751  12735   -750  -1971  -1385       N
ATOM   1967  C2    A X  92      23.626  -7.075 -39.966  1.00103.63           C
ANISOU 1967  C2    A X  92    14460  12235  12680   -720  -1968  -1409       C
ATOM   1968  N3    A X  92      23.528  -8.347 -39.587  1.00103.12           N
ANISOU 1968  N3    A X  92    14189  12431  12561   -517  -1970  -1218       N
ATOM   1969  C4    A X  92      23.314  -9.140 -40.650  1.00101.91           C
ANISOU 1969  C4    A X  92    14039  12117  12566   -342  -1965  -1010       C
ATOM   1970  P     G X  93      22.615 -14.774 -36.473  1.00 99.70           P
ANISOU 1970  P     G X  93    12960  13129  11791    525  -1763   -150       P
ATOM   1971  OP1   G X  93      23.754 -14.754 -35.521  1.00101.65           O
ANISOU 1971  OP1   G X  93    13003  13864  11756    439  -1843    -77       O
ATOM   1972  OP2   G X  93      22.393 -15.967 -37.329  1.00 97.54           O
ANISOU 1972  OP2   G X  93    12706  12643  11711    729  -1671     79       O
ATOM   1973  O5'   G X  93      21.280 -14.508 -35.647  1.00102.00           O
ANISOU 1973  O5'   G X  93    13353  13338  12064    545  -1702   -307       O
ATOM   1974  C5'   G X  93      20.005 -14.539 -36.274  1.00100.25           C
ANISOU 1974  C5'   G X  93    13269  12733  12088    635  -1635   -370       C
ATOM   1975  C4'   G X  93      18.945 -13.974 -35.364  1.00102.80           C
ANISOU 1975  C4'   G X  93    13646  13044  12371    619  -1571   -568       C
ATOM   1976  O4'   G X  93      18.954 -14.696 -34.105  1.00105.16           O
ANISOU 1976  O4'   G X  93    13839  13678  12438    673  -1505   -450       O
ATOM   1977  C3'   G X  93      19.142 -12.519 -34.969  1.00104.17           C
ANISOU 1977  C3'   G X  93    13906  13228  12445    427  -1611   -870       C
ATOM   1978  O3'   G X  93      18.624 -11.625 -35.936  1.00102.28           O
ANISOU 1978  O3'   G X  93    13817  12595  12450    407  -1629  -1023       O
ATOM   1979  C2'   G X  93      18.434 -12.427 -33.624  1.00108.82           C
ANISOU 1979  C2'   G X  93    14490  13991  12865    433  -1502   -990       C
ATOM   1980  O2'   G X  93      17.032 -12.285 -33.802  1.00111.59           O
ANISOU 1980  O2'   G X  93    14907  14047  13445    558  -1393  -1080       O
ATOM   1981  C1'   G X  93      18.708 -13.811 -33.034  1.00108.55           C
ANISOU 1981  C1'   G X  93    14307  14263  12675    549  -1477   -691       C
ATOM   1982  N9    G X  93      19.876 -13.843 -32.129  1.00108.40           N
ANISOU 1982  N9    G X  93    14178  14701  12308    427  -1560   -634       N
ATOM   1983  C8    G X  93      20.761 -14.889 -32.040  1.00107.08           C
ANISOU 1983  C8    G X  93    13850  14805  12029    519  -1614   -313       C
ATOM   1984  N7    G X  93      21.701 -14.709 -31.157  1.00108.99           N
ANISOU 1984  N7    G X  93    13978  15490  11945    388  -1712   -293       N
ATOM   1985  C5    G X  93      21.425 -13.462 -30.621  1.00110.55           C
ANISOU 1985  C5    G X  93    14299  15693  12013    161  -1710   -657       C
ATOM   1986  C6    G X  93      22.113 -12.738 -29.613  1.00112.30           C
ANISOU 1986  C6    G X  93    14493  16312  11865   -100  -1797   -831       C
ATOM   1987  O6    G X  93      23.130 -13.064 -28.989  1.00112.26           O
ANISOU 1987  O6    G X  93    14306  16786  11562   -180  -1928   -668       O
ATOM   1988  N1    G X  93      21.509 -11.511 -29.362  1.00114.27           N
ANISOU 1988  N1    G X  93    14948  16360  12107   -283  -1716  -1234       N
ATOM   1989  C2    G X  93      20.384 -11.045 -29.994  1.00114.91           C
ANISOU 1989  C2    G X  93    15205  15938  12517   -179  -1579  -1407       C
ATOM   1990  N2    G X  93      19.950  -9.834 -29.615  1.00117.99           N
ANISOU 1990  N2    G X  93    15787  16173  12872   -346  -1487  -1785       N
ATOM   1991  N3    G X  93      19.731 -11.713 -30.931  1.00113.08           N
ANISOU 1991  N3    G X  93    14961  15384  12620     65  -1533  -1222       N
ATOM   1992  C4    G X  93      20.298 -12.911 -31.199  1.00110.70           C
ANISOU 1992  C4    G X  93    14494  15252  12314    205  -1599   -867       C
ATOM   1993  P     U X  94      19.588 -10.976 -37.044  1.00104.64           P
ANISOU 1993  P     U X  94    14192  12750  12816    265  -1738  -1042       P
ATOM   1994  OP1   U X  94      19.214 -11.539 -38.366  1.00101.98           O
ANISOU 1994  OP1   U X  94    13894  12137  12715    389  -1762   -877       O
ATOM   1995  OP2   U X  94      20.989 -11.088 -36.565  1.00105.98           O
ANISOU 1995  OP2   U X  94    14235  13298  12735    113  -1800   -992       O
ATOM   1996  O5'   U X  94      19.185  -9.437 -37.032  1.00105.56           O
ANISOU 1996  O5'   U X  94    14501  12603  13004    144  -1720  -1342       O
ATOM   1997  C5'   U X  94      17.918  -9.024 -36.533  1.00108.31           C
ANISOU 1997  C5'   U X  94    14916  12782  13456    257  -1614  -1492       C
ATOM   1998  C4'   U X  94      18.040  -7.823 -35.629  1.00112.73           C
ANISOU 1998  C4'   U X  94    15601  13352  13877     88  -1539  -1802       C
ATOM   1999  O4'   U X  94      18.497  -8.252 -34.318  1.00115.22           O
ANISOU 1999  O4'   U X  94    15806  14107  13865     -9  -1508  -1834       O
ATOM   2000  C3'   U X  94      19.022  -6.753 -36.101  1.00111.75           C
ANISOU 2000  C3'   U X  94    15627  13111  13723   -161  -1603  -1942       C
ATOM   2001  O3'   U X  94      18.514  -5.460 -35.780  1.00116.87           O
ANISOU 2001  O3'   U X  94    16493  13474  14440   -224  -1487  -2238       O
ATOM   2002  C2'   U X  94      20.273  -7.045 -35.276  1.00111.13           C
ANISOU 2002  C2'   U X  94    15414  13511  13298   -387  -1665  -1945       C
ATOM   2003  O2'   U X  94      21.111  -5.928 -35.065  1.00110.67           O
ANISOU 2003  O2'   U X  94    15481  13467  13103   -706  -1678  -2185       O
ATOM   2004  C1'   U X  94      19.680  -7.561 -33.967  1.00114.49           C
ANISOU 2004  C1'   U X  94    15753  14208  13538   -303  -1572  -1982       C
ATOM   2005  N1    U X  94      20.560  -8.504 -33.262  1.00113.57           N
ANISOU 2005  N1    U X  94    15421  14606  13124   -359  -1655  -1801       N
ATOM   2006  C2    U X  94      21.348  -8.035 -32.228  1.00115.01           C
ANISOU 2006  C2    U X  94    15586  15154  12959   -631  -1689  -1970       C
ATOM   2007  O2    U X  94      21.348  -6.871 -31.868  1.00116.22           O
ANISOU 2007  O2    U X  94    15923  15195  13039   -852  -1631  -2297       O
ATOM   2008  N3    U X  94      22.144  -8.983 -31.633  1.00114.80           N
ANISOU 2008  N3    U X  94    15323  15628  12667   -639  -1791  -1737       N
ATOM   2009  C4    U X  94      22.228 -10.322 -31.958  1.00113.25           C
ANISOU 2009  C4    U X  94    14939  15548  12543   -387  -1827  -1365       C
ATOM   2010  O4    U X  94      22.994 -11.051 -31.329  1.00114.86           O
ANISOU 2010  O4    U X  94    14940  16204  12497   -391  -1912  -1157       O
ATOM   2011  C5    U X  94      21.382 -10.728 -33.037  1.00110.60           C
ANISOU 2011  C5    U X  94    14672  14778  12574   -144  -1760  -1251       C
ATOM   2012  C6    U X  94      20.600  -9.826 -33.635  1.00110.80           C
ANISOU 2012  C6    U X  94    14896  14366  12836   -148  -1696  -1465       C
ATOM   2013  P     C X  95      17.257  -4.877 -36.594  1.00121.18           P
ANISOU 2013  P     C X  95    17176  13511  15356     17  -1425  -2243       P
ATOM   2014  OP1   C X  95      16.748  -3.685 -35.870  1.00124.73           O
ANISOU 2014  OP1   C X  95    17823  13737  15834    -16  -1244  -2563       O
ATOM   2015  OP2   C X  95      16.335  -6.004 -36.890  1.00120.50           O
ANISOU 2015  OP2   C X  95    16903  13469  15412    290  -1449  -2006       O
ATOM   2016  O5'   C X  95      17.885  -4.392 -37.976  1.00115.64           O
ANISOU 2016  O5'   C X  95    16605  12539  14793    -76  -1547  -2138       O
ATOM   2017  C5'   C X  95      18.860  -3.361 -38.014  1.00113.43           C
ANISOU 2017  C5'   C X  95    16508  12172  14416   -373  -1540  -2316       C
ATOM   2018  C4'   C X  95      19.347  -3.115 -39.421  1.00109.54           C
ANISOU 2018  C4'   C X  95    16117  11441  14062   -428  -1646  -2152       C
ATOM   2019  O4'   C X  95      20.417  -4.040 -39.746  1.00107.11           O
ANISOU 2019  O4'   C X  95    15622  11483  13594   -545  -1761  -1968       O
ATOM   2020  C3'   C X  95      18.324  -3.332 -40.524  1.00107.96           C
ANISOU 2020  C3'   C X  95    15942  10932  14144   -138  -1703  -1937       C
ATOM   2021  O3'   C X  95      17.447  -2.232 -40.694  1.00111.35           O
ANISOU 2021  O3'   C X  95    16583  10925  14801    -11  -1619  -2040       O
ATOM   2022  C2'   C X  95      19.198  -3.608 -41.739  1.00103.69           C
ANISOU 2022  C2'   C X  95    15421  10390  13588   -260  -1826  -1737       C
ATOM   2023  O2'   C X  95      19.720  -2.397 -42.268  1.00102.88           O
ANISOU 2023  O2'   C X  95    15576   9986  13528   -459  -1803  -1828       O
ATOM   2024  C1'   C X  95      20.348  -4.396 -41.111  1.00103.27           C
ANISOU 2024  C1'   C X  95    15159  10812  13267   -441  -1847  -1731       C
ATOM   2025  N1    C X  95      20.146  -5.861 -41.207  1.00101.73           N
ANISOU 2025  N1    C X  95    14732  10870  13051   -253  -1898  -1506       N
ATOM   2026  C2    C X  95      20.204  -6.489 -42.457  1.00 98.36           C
ANISOU 2026  C2    C X  95    14303  10353  12718   -180  -1972  -1280       C
ATOM   2027  O2    C X  95      20.419  -5.812 -43.474  1.00 95.99           O
ANISOU 2027  O2    C X  95    14184   9788  12499   -268  -2007  -1252       O
ATOM   2028  N3    C X  95      20.024  -7.828 -42.531  1.00 97.78           N
ANISOU 2028  N3    C X  95    14056  10469  12629    -28  -1986  -1100       N
ATOM   2029  C4    C X  95      19.796  -8.536 -41.424  1.00 99.71           C
ANISOU 2029  C4    C X  95    14127  10981  12777     62  -1936  -1108       C
ATOM   2030  N4    C X  95      19.623  -9.854 -41.548  1.00 98.39           N
ANISOU 2030  N4    C X  95    13823  10948  12612    205  -1929   -918       N
ATOM   2031  C5    C X  95      19.735  -7.925 -40.140  1.00102.76           C
ANISOU 2031  C5    C X  95    14500  11497  13047     -5  -1875  -1315       C
ATOM   2032  C6    C X  95      19.916  -6.600 -40.080  1.00103.57           C
ANISOU 2032  C6    C X  95    14782  11410  13159   -168  -1855  -1523       C
ATOM   2033  P     U X  96      15.935  -2.477 -41.180  1.00113.48           P
ANISOU 2033  P     U X  96    16781  10986  15352    365  -1642  -1878       P
ATOM   2034  OP1   U X  96      15.254  -1.158 -41.236  1.00115.15           O
ANISOU 2034  OP1   U X  96    17217  10746  15788    485  -1529  -1998       O
ATOM   2035  OP2   U X  96      15.358  -3.567 -40.353  1.00114.60           O
ANISOU 2035  OP2   U X  96    16656  11459  15425    502  -1610  -1859       O
ATOM   2036  O5'   U X  96      16.090  -3.012 -42.673  1.00106.11           O
ANISOU 2036  O5'   U X  96    15835   9998  14483    390  -1835  -1576       O
ATOM   2037  C5'   U X  96      16.339  -2.114 -43.745  1.00102.33           C
ANISOU 2037  C5'   U X  96    15602   9173  14107    329  -1890  -1498       C
ATOM   2038  C4'   U X  96      16.550  -2.842 -45.049  1.00 98.93           C
ANISOU 2038  C4'   U X  96    15141   8790  13657    318  -2061  -1225       C
ATOM   2039  O4'   U X  96      17.638  -3.794 -44.915  1.00 97.74           O
ANISOU 2039  O4'   U X  96    14856   9001  13278    125  -2074  -1209       O
ATOM   2040  C3'   U X  96      15.387  -3.688 -45.542  1.00 98.12           C
ANISOU 2040  C3'   U X  96    14866   8733  13682    573  -2175  -1028       C
ATOM   2041  O3'   U X  96      14.368  -2.931 -46.171  1.00 99.85           O
ANISOU 2041  O3'   U X  96    15180   8628  14131    781  -2238   -921       O
ATOM   2042  C2'   U X  96      16.075  -4.682 -46.467  1.00 95.56           C
ANISOU 2042  C2'   U X  96    14507   8590  13212    441  -2284   -853       C
ATOM   2043  O2'   U X  96      16.390  -4.074 -47.711  1.00 94.12           O
ANISOU 2043  O2'   U X  96    14551   8167  13043    354  -2373   -720       O
ATOM   2044  C1'   U X  96      17.380  -4.934 -45.710  1.00 96.21           C
ANISOU 2044  C1'   U X  96    14540   8932  13082    216  -2182   -991       C
ATOM   2045  N1    U X  96      17.280  -6.117 -44.826  1.00 97.02           N
ANISOU 2045  N1    U X  96    14391   9377  13095    284  -2138  -1004       N
ATOM   2046  C2    U X  96      17.464  -7.361 -45.398  1.00 96.15           C
ANISOU 2046  C2    U X  96    14173   9437  12922    295  -2187   -835       C
ATOM   2047  O2    U X  96      17.710  -7.517 -46.582  1.00 95.69           O
ANISOU 2047  O2    U X  96    14218   9279  12860    237  -2262   -700       O
ATOM   2048  N3    U X  96      17.354  -8.420 -44.530  1.00 96.61           N
ANISOU 2048  N3    U X  96    14026   9772  12910    367  -2125   -831       N
ATOM   2049  C4    U X  96      17.081  -8.361 -43.179  1.00 98.57           C
ANISOU 2049  C4    U X  96    14160  10173  13118    420  -2033   -967       C
ATOM   2050  O4    U X  96      17.013  -9.405 -42.528  1.00 99.36           O
ANISOU 2050  O4    U X  96    14093  10518  13141    482  -1982   -914       O
ATOM   2051  C5    U X  96      16.900  -7.039 -42.663  1.00100.18           C
ANISOU 2051  C5    U X  96    14484  10210  13369    391  -1985  -1163       C
ATOM   2052  C6    U X  96      17.003  -5.991 -43.485  1.00 98.95           C
ANISOU 2052  C6    U X  96    14536   9749  13310    331  -2032  -1177       C
ATOM   2053  P     G X  97      12.831  -3.154 -45.757  1.00 97.16           P
ANISOU 2053  P     G X  97    14618   8296  14003   1101  -2237   -890       P
ATOM   2054  OP1   G X  97      12.770  -3.300 -44.280  1.00 99.57           O
ANISOU 2054  OP1   G X  97    14797   8776  14261   1114  -2045  -1130       O
ATOM   2055  OP2   G X  97      12.017  -2.109 -46.428  1.00 97.57           O
ANISOU 2055  OP2   G X  97    14791   7983  14297   1313  -2296   -767       O
ATOM   2056  O5'   G X  97      12.456  -4.559 -46.406  1.00 94.02           O
ANISOU 2056  O5'   G X  97    14009   8166  13548   1114  -2399   -690       O
ATOM   2057  C5'   G X  97      12.515  -4.745 -47.812  1.00 93.02           C
ANISOU 2057  C5'   G X  97    13977   7973  13393   1058  -2591   -466       C
ATOM   2058  C4'   G X  97      12.497  -6.207 -48.185  1.00 91.23           C
ANISOU 2058  C4'   G X  97    13595   8028  13040    976  -2671   -369       C
ATOM   2059  O4'   G X  97      13.595  -6.898 -47.542  1.00 90.39           O
ANISOU 2059  O4'   G X  97    13468   8135  12742    805  -2540   -486       O
ATOM   2060  C3'   G X  97      11.269  -6.995 -47.761  1.00 91.15           C
ANISOU 2060  C3'   G X  97    13301   8185  13146   1137  -2689   -342       C
ATOM   2061  O3'   G X  97      10.172  -6.803 -48.637  1.00 91.87           O
ANISOU 2061  O3'   G X  97    13327   8192  13386   1272  -2878   -162       O
ATOM   2062  C2'   G X  97      11.782  -8.432 -47.741  1.00 89.55           C
ANISOU 2062  C2'   G X  97    13022   8240  12764    978  -2658   -332       C
ATOM   2063  O2'   G X  97      11.773  -8.988 -49.048  1.00 88.93           O
ANISOU 2063  O2'   G X  97    13022   8160  12609    870  -2818   -171       O
ATOM   2064  C1'   G X  97      13.239  -8.242 -47.305  1.00 89.42           C
ANISOU 2064  C1'   G X  97    13145   8254  12575    821  -2530   -448       C
ATOM   2065  N9    G X  97      13.460  -8.574 -45.883  1.00 90.64           N
ANISOU 2065  N9    G X  97    13161   8603  12676    840  -2359   -599       N
ATOM   2066  C8    G X  97      13.754  -7.740 -44.830  1.00 92.68           C
ANISOU 2066  C8    G X  97    13444   8846  12922    847  -2234   -780       C
ATOM   2067  N7    G X  97      13.896  -8.382 -43.699  1.00 94.01           N
ANISOU 2067  N7    G X  97    13469   9260  12989    845  -2112   -864       N
ATOM   2068  C5    G X  97      13.689  -9.717 -44.026  1.00 92.54           C
ANISOU 2068  C5    G X  97    13162   9227  12772    852  -2143   -719       C
ATOM   2069  C6    G X  97      13.710 -10.890 -43.225  1.00 93.20           C
ANISOU 2069  C6    G X  97    13090   9562  12760    862  -2042   -694       C
ATOM   2070  O6    G X  97      13.927 -10.995 -42.011  1.00 95.44           O
ANISOU 2070  O6    G X  97    13294  10031  12939    870  -1920   -785       O
ATOM   2071  N1    G X  97      13.445 -12.030 -43.978  1.00 91.57           N
ANISOU 2071  N1    G X  97    12846   9377  12569    849  -2089   -540       N
ATOM   2072  C2    G X  97      13.189 -12.045 -45.327  1.00 90.78           C
ANISOU 2072  C2    G X  97    12840   9117  12535    807  -2230   -439       C
ATOM   2073  N2    G X  97      12.954 -13.245 -45.878  1.00 92.06           N
ANISOU 2073  N2    G X  97    12977   9323  12679    759  -2238   -332       N
ATOM   2074  N3    G X  97      13.166 -10.963 -46.082  1.00 89.99           N
ANISOU 2074  N3    G X  97    12873   8821  12498    800  -2347   -442       N
ATOM   2075  C4    G X  97      13.422  -9.846 -45.371  1.00 90.60           C
ANISOU 2075  C4    G X  97    12994   8838  12594    835  -2289   -575       C
ATOM   2076  P     G X  98       8.815  -6.130 -48.103  1.00 93.79           P
ANISOU 2076  P     G X  98    13368   8355  13914   1572  -2863   -159       P
ATOM   2077  OP1   G X  98       8.120  -5.526 -49.268  1.00 94.91           O
ANISOU 2077  OP1   G X  98    13540   8345  14178   1694  -3093     76       O
ATOM   2078  OP2   G X  98       9.148  -5.285 -46.929  1.00 94.99           O
ANISOU 2078  OP2   G X  98    13592   8379  14122   1647  -2627   -379       O
ATOM   2079  O5'   G X  98       7.944  -7.368 -47.604  1.00 93.54           O
ANISOU 2079  O5'   G X  98    13008   8620  13911   1594  -2843   -166       O
ATOM   2080  C5'   G X  98       6.982  -7.969 -48.457  1.00 94.01           C
ANISOU 2080  C5'   G X  98    12888   8803  14029   1603  -3053     17       C
ATOM   2081  C4'   G X  98       7.280  -9.428 -48.693  1.00 92.72           C
ANISOU 2081  C4'   G X  98    12697   8860  13673   1359  -3068     20       C
ATOM   2082  O4'   G X  98       8.617  -9.739 -48.230  1.00 91.05           O
ANISOU 2082  O4'   G X  98    12677   8651  13267   1210  -2899   -107       O
ATOM   2083  C3'   G X  98       6.394 -10.427 -47.964  1.00 93.35           C
ANISOU 2083  C3'   G X  98    12474   9169  13826   1370  -2980    -22       C
ATOM   2084  O3'   G X  98       5.164 -10.640 -48.638  1.00 95.07           O
ANISOU 2084  O3'   G X  98    12461   9490  14170   1402  -3180    123       O
ATOM   2085  C2'   G X  98       7.269 -11.677 -47.908  1.00 92.77           C
ANISOU 2085  C2'   G X  98    12516   9205  13529   1132  -2882    -71       C
ATOM   2086  O2'   G X  98       7.190 -12.400 -49.128  1.00 94.82           O
ANISOU 2086  O2'   G X  98    12845   9500  13681    942  -3058     43       O
ATOM   2087  C1'   G X  98       8.675 -11.079 -47.793  1.00 90.71           C
ANISOU 2087  C1'   G X  98    12528   8810  13128   1093  -2796   -146       C
ATOM   2088  N9    G X  98       9.216 -11.124 -46.419  1.00 90.95           N
ANISOU 2088  N9    G X  98    12527   8914  13114   1131  -2561   -300       N
ATOM   2089  C8    G X  98       9.409 -10.076 -45.552  1.00 91.90           C
ANISOU 2089  C8    G X  98    12677   8955  13287   1250  -2446   -431       C
ATOM   2090  N7    G X  98       9.918 -10.445 -44.407  1.00 93.45           N
ANISOU 2090  N7    G X  98    12840   9295  13371   1220  -2261   -549       N
ATOM   2091  C5    G X  98      10.076 -11.820 -44.525  1.00 92.77           C
ANISOU 2091  C5    G X  98    12700   9370  13179   1108  -2244   -468       C
ATOM   2092  C6    G X  98      10.583 -12.774 -43.603  1.00 93.79           C
ANISOU 2092  C6    G X  98    12780   9690  13164   1056  -2080   -492       C
ATOM   2093  O6    G X  98      11.010 -12.590 -42.457  1.00 96.23           O
ANISOU 2093  O6    G X  98    13070  10113  13379   1082  -1939   -593       O
ATOM   2094  N1    G X  98      10.565 -14.060 -44.134  1.00 92.84           N
ANISOU 2094  N1    G X  98    12651   9625  12998    957  -2089   -374       N
ATOM   2095  C2    G X  98      10.116 -14.389 -45.390  1.00 92.27           C
ANISOU 2095  C2    G X  98    12618   9460  12981    878  -2241   -280       C
ATOM   2096  N2    G X  98      10.179 -15.687 -45.719  1.00 93.10           N
ANISOU 2096  N2    G X  98    12745   9608  13020    760  -2192   -208       N
ATOM   2097  N3    G X  98       9.642 -13.510 -46.257  1.00 91.67           N
ANISOU 2097  N3    G X  98    12572   9255  13004    907  -2423   -252       N
ATOM   2098  C4    G X  98       9.650 -12.253 -45.762  1.00 91.34           C
ANISOU 2098  C4    G X  98    12534   9134  13036   1041  -2412   -334       C
ATOM   2099  P     A X  99       3.814  -9.903 -48.165  1.00 98.12           P
ANISOU 2099  P     A X  99    12517   9903  14862   1697  -3187    164       P
ATOM   2100  OP1   A X  99       3.193 -10.712 -47.085  1.00 99.17           O
ANISOU 2100  OP1   A X  99    12378  10239  15063   1696  -2987     55       O
ATOM   2101  OP2   A X  99       3.028  -9.592 -49.385  1.00 99.68           O
ANISOU 2101  OP2   A X  99    12611  10125  15137   1739  -3503    390       O
ATOM   2102  O5'   A X  99       4.308  -8.521 -47.545  1.00 98.03           O
ANISOU 2102  O5'   A X  99    12675   9627  14946   1923  -3033     65       O
ATOM   2103  C5'   A X  99       3.374  -7.513 -47.160  1.00100.49           C
ANISOU 2103  C5'   A X  99    12800   9838  15544   2246  -2986     86       C
ATOM   2104  C4'   A X  99       3.821  -6.784 -45.916  1.00100.79           C
ANISOU 2104  C4'   A X  99    12955   9717  15622   2369  -2677   -146       C
ATOM   2105  O4'   A X  99       3.877  -7.746 -44.831  1.00100.41           O
ANISOU 2105  O4'   A X  99    12783   9900  15467   2251  -2466   -311       O
ATOM   2106  C3'   A X  99       5.209  -6.155 -46.024  1.00 99.20           C
ANISOU 2106  C3'   A X  99    13165   9285  15243   2242  -2634   -237       C
ATOM   2107  O3'   A X  99       5.278  -4.805 -45.519  1.00100.86           O
ANISOU 2107  O3'   A X  99    13523   9199  15601   2442  -2470   -349       O
ATOM   2108  C2'   A X  99       6.123  -7.132 -45.276  1.00 97.34           C
ANISOU 2108  C2'   A X  99    12995   9243  14749   1994  -2485   -400       C
ATOM   2109  O2'   A X  99       7.223  -6.527 -44.628  1.00 96.99           O
ANISOU 2109  O2'   A X  99    13205   9074  14573   1916  -2321   -585       O
ATOM   2110  C1'   A X  99       5.178  -7.800 -44.276  1.00 98.68           C
ANISOU 2110  C1'   A X  99    12844   9640  15011   2080  -2326   -474       C
ATOM   2111  N9    A X  99       5.503  -9.206 -44.020  1.00 97.31           N
ANISOU 2111  N9    A X  99    12614   9720  14641   1857  -2292   -480       N
ATOM   2112  C8    A X  99       5.097 -10.303 -44.737  1.00 96.84           C
ANISOU 2112  C8    A X  99    12427   9817  14551   1721  -2441   -337       C
ATOM   2113  N7    A X  99       5.548 -11.442 -44.271  1.00 96.24           N
ANISOU 2113  N7    A X  99    12363   9902  14303   1547  -2330   -376       N
ATOM   2114  C5    A X  99       6.304 -11.069 -43.168  1.00 96.45           C
ANISOU 2114  C5    A X  99    12504   9918  14223   1576  -2122   -536       C
ATOM   2115  C6    A X  99       7.049 -11.814 -42.237  1.00 98.63           C
ANISOU 2115  C6    A X  99    12834  10345  14295   1466  -1947   -611       C
ATOM   2116  N6    A X  99       7.161 -13.144 -42.269  1.00 99.04           N
ANISOU 2116  N6    A X  99    12849  10539  14241   1325  -1922   -526       N
ATOM   2117  N1    A X  99       7.685 -11.135 -41.257  1.00101.74           N
ANISOU 2117  N1    A X  99    13332  10734  14589   1502  -1795   -771       N
ATOM   2118  C2    A X  99       7.574  -9.801 -41.224  1.00102.16           C
ANISOU 2118  C2    A X  99    13462  10597  14758   1628  -1786   -875       C
ATOM   2119  N3    A X  99       6.904  -8.991 -42.040  1.00 98.51           N
ANISOU 2119  N3    A X  99    12979   9933  14517   1769  -1913   -810       N
ATOM   2120  C4    A X  99       6.281  -9.696 -43.000  1.00 96.71           C
ANISOU 2120  C4    A X  99    12614   9761  14368   1743  -2095   -624       C
ATOM   2121  P     U X 100       4.830  -4.319 -44.044  1.00 99.89           P
ANISOU 2121  P     U X 100    13299   9042  15614   2629  -2136   -598       P
ATOM   2122  OP1   U X 100       5.366  -2.940 -43.950  1.00101.13           O
ANISOU 2122  OP1   U X 100    13776   8816  15833   2710  -2019   -706       O
ATOM   2123  OP2   U X 100       5.192  -5.241 -42.945  1.00 99.17           O
ANISOU 2123  OP2   U X 100    13137   9223  15318   2452  -1954   -789       O
ATOM   2124  O5'   U X 100       3.246  -4.156 -44.114  1.00102.48           O
ANISOU 2124  O5'   U X 100    13251   9410  16277   2962  -2156   -461       O
ATOM   2125  C5'   U X 100       2.526  -3.718 -42.964  1.00104.92           C
ANISOU 2125  C5'   U X 100    13399   9692  16774   3196  -1853   -641       C
ATOM   2126  C4'   U X 100       1.034  -3.646 -43.196  1.00107.48           C
ANISOU 2126  C4'   U X 100    13307  10100  17432   3513  -1902   -463       C
ATOM   2127  O4'   U X 100       0.672  -2.329 -43.702  1.00109.62           O
ANISOU 2127  O4'   U X 100    13659  10011  17979   3843  -1924   -341       O
ATOM   2128  C3'   U X 100       0.460  -4.658 -44.190  1.00106.71           C
ANISOU 2128  C3'   U X 100    12920  10303  17320   3403  -2236   -193       C
ATOM   2129  O3'   U X 100      -0.840  -5.056 -43.755  1.00109.15           O
ANISOU 2129  O3'   U X 100    12758  10861  17851   3572  -2157   -156       O
ATOM   2130  C2'   U X 100       0.320  -3.827 -45.462  1.00107.35           C
ANISOU 2130  C2'   U X 100    13087  10164  17535   3568  -2518     81       C
ATOM   2131  O2'   U X 100      -0.635  -4.315 -46.380  1.00108.43           O
ANISOU 2131  O2'   U X 100    12875  10547  17774   3609  -2825    364       O
ATOM   2132  C1'   U X 100      -0.089  -2.477 -44.884  1.00110.21           C
ANISOU 2132  C1'   U X 100    13485  10190  18198   3961  -2264      5       C
ATOM   2133  N1    U X 100       0.143  -1.324 -45.771  1.00111.83           N
ANISOU 2133  N1    U X 100    13956  10016  18519   4141  -2400    193       N
ATOM   2134  C2    U X 100       1.332  -0.615 -45.716  1.00110.60           C
ANISOU 2134  C2    U X 100    14294   9515  18212   4006  -2292     48       C
ATOM   2135  O2    U X 100       2.250  -0.883 -44.959  1.00108.36           O
ANISOU 2135  O2    U X 100    14227   9251  17693   3740  -2106   -234       O
ATOM   2136  N3    U X 100       1.414   0.438 -46.596  1.00113.31           N
ANISOU 2136  N3    U X 100    14867   9499  18688   4186  -2416    266       N
ATOM   2137  C4    U X 100       0.458   0.850 -47.502  1.00117.16           C
ANISOU 2137  C4    U X 100    15139   9948  19426   4507  -2651    630       C
ATOM   2138  O4    U X 100       0.684   1.820 -48.227  1.00119.56           O
ANISOU 2138  O4    U X 100    15720   9895  19814   4647  -2735    824       O
ATOM   2139  C5    U X 100      -0.739   0.070 -47.497  1.00118.30           C
ANISOU 2139  C5    U X 100    14736  10505  19708   4634  -2777    763       C
ATOM   2140  C6    U X 100      -0.848  -0.959 -46.653  1.00115.63           C
ANISOU 2140  C6    U X 100    14174  10504  19255   4438  -2640    533       C
ATOM   2141  P     G X 101      -1.017  -6.055 -42.509  1.00108.66           P
ANISOU 2141  P     G X 101    12519  11088  17678   3417  -1879   -371       P
ATOM   2142  OP1   G X 101      -2.455  -6.078 -42.140  1.00112.05           O
ANISOU 2142  OP1   G X 101    12457  11700  18416   3667  -1768   -318       O
ATOM   2143  OP2   G X 101      -0.003  -5.702 -41.483  1.00108.14           O
ANISOU 2143  OP2   G X 101    12809  10865  17416   3333  -1593   -658       O
ATOM   2144  O5'   G X 101      -0.633  -7.483 -43.100  1.00105.76           O
ANISOU 2144  O5'   G X 101    12150  10990  17045   3025  -2108   -273       O
ATOM   2145  C5'   G X 101      -1.415  -8.108 -44.108  1.00106.56           C
ANISOU 2145  C5'   G X 101    11964  11303  17221   2954  -2408    -36       C
ATOM   2146  C4'   G X 101      -0.766  -9.392 -44.558  1.00104.27           C
ANISOU 2146  C4'   G X 101    11816  11169  16632   2552  -2545    -17       C
ATOM   2147  O4'   G X 101       0.673  -9.203 -44.562  1.00101.40           O
ANISOU 2147  O4'   G X 101    11911  10599  16018   2420  -2509   -119       O
ATOM   2148  C3'   G X 101      -0.999 -10.596 -43.652  1.00106.02           C
ANISOU 2148  C3'   G X 101    11877  11640  16765   2358  -2331   -131       C
ATOM   2149  O3'   G X 101      -2.182 -11.301 -43.997  1.00108.33           O
ANISOU 2149  O3'   G X 101    11762  12203  17197   2286  -2446     -6       O
ATOM   2150  C2'   G X 101       0.267 -11.426 -43.834  1.00104.17           C
ANISOU 2150  C2'   G X 101    12006  11372  16201   2046  -2355   -177       C
ATOM   2151  O2'   G X 101       0.184 -12.216 -45.011  1.00106.28           O
ANISOU 2151  O2'   G X 101    12270  11731  16382   1807  -2629    -27       O
ATOM   2152  C1'   G X 101       1.322 -10.344 -44.053  1.00101.34           C
ANISOU 2152  C1'   G X 101    12010  10728  15767   2147  -2385   -222       C
ATOM   2153  N9    G X 101       2.021  -9.951 -42.813  1.00101.54           N
ANISOU 2153  N9    G X 101    12210  10671  15699   2203  -2089   -437       N
ATOM   2154  C8    G X 101       1.943  -8.717 -42.213  1.00102.18           C
ANISOU 2154  C8    G X 101    12341  10569  15915   2451  -1928   -560       C
ATOM   2155  N7    G X 101       2.669  -8.614 -41.137  1.00102.80           N
ANISOU 2155  N7    G X 101    12598  10636  15827   2400  -1686   -765       N
ATOM   2156  C5    G X 101       3.275  -9.855 -41.018  1.00102.33           C
ANISOU 2156  C5    G X 101    12591  10769  15521   2136  -1697   -742       C
ATOM   2157  C6    G X 101       4.179 -10.334 -40.037  1.00103.14           C
ANISOU 2157  C6    G X 101    12851  10981  15359   1988  -1516   -871       C
ATOM   2158  O6    G X 101       4.632  -9.740 -39.051  1.00104.54           O
ANISOU 2158  O6    G X 101    13154  11133  15434   2023  -1321  -1058       O
ATOM   2159  N1    G X 101       4.550 -11.650 -40.287  1.00103.84           N
ANISOU 2159  N1    G X 101    12946  11226  15284   1775  -1581   -759       N
ATOM   2160  C2    G X 101       4.111 -12.406 -41.346  1.00104.39           C
ANISOU 2160  C2    G X 101    12915  11328  15421   1677  -1776   -587       C
ATOM   2161  N2    G X 101       4.589 -13.658 -41.413  1.00104.68           N
ANISOU 2161  N2    G X 101    13017  11471  15285   1472  -1765   -519       N
ATOM   2162  N3    G X 101       3.269 -11.971 -42.270  1.00103.56           N
ANISOU 2162  N3    G X 101    12663  11158  15526   1769  -1966   -485       N
ATOM   2163  C4    G X 101       2.893 -10.693 -42.048  1.00101.56           C
ANISOU 2163  C4    G X 101    12373  10764  15451   2015  -1924   -552       C
ATOM   2164  P     A X 102      -3.389 -11.461 -42.948  1.00105.95           P
ANISOU 2164  P     A X 102    11014  12119  17124   2422  -2181    -69       P
ATOM   2165  OP1   A X 102      -3.291 -10.364 -41.953  1.00106.10           O
ANISOU 2165  OP1   A X 102    11098  11955  17258   2745  -1888   -226       O
ATOM   2166  OP2   A X 102      -4.643 -11.640 -43.723  1.00107.82           O
ANISOU 2166  OP2   A X 102    10797  12592  17579   2435  -2420    125       O
ATOM   2167  O5'   A X 102      -3.076 -12.833 -42.203  1.00107.68           O
ANISOU 2167  O5'   A X 102    11301  12492  17120   2097  -1973   -177       O
ATOM   2168  C5'   A X 102      -2.874 -14.037 -42.930  1.00107.93           C
ANISOU 2168  C5'   A X 102    11408  12624  16979   1735  -2147    -96       C
ATOM   2169  C4'   A X 102      -1.966 -14.973 -42.177  1.00108.51           C
ANISOU 2169  C4'   A X 102    11770  12670  16790   1523  -1917   -204       C
ATOM   2170  O4'   A X 102      -0.622 -14.430 -42.160  1.00105.22           O
ANISOU 2170  O4'   A X 102    11767  12025  16186   1584  -1918   -269       O
ATOM   2171  C3'   A X 102      -2.314 -15.177 -40.710  1.00111.44           C
ANISOU 2171  C3'   A X 102    12003  13155  17182   1588  -1542   -323       C
ATOM   2172  O3'   A X 102      -3.299 -16.179 -40.527  1.00115.04           O
ANISOU 2172  O3'   A X 102    12149  13841  17719   1397  -1457   -276       O
ATOM   2173  C2'   A X 102      -0.970 -15.526 -40.079  1.00110.55           C
ANISOU 2173  C2'   A X 102    12301  12932  16773   1499  -1389   -406       C
ATOM   2174  O2'   A X 102      -0.668 -16.900 -40.268  1.00112.13           O
ANISOU 2174  O2'   A X 102    12614  13180  16811   1199  -1382   -337       O
ATOM   2175  C1'   A X 102      -0.002 -14.694 -40.922  1.00106.19           C
ANISOU 2175  C1'   A X 102    12042  12156  16150   1577  -1620   -396       C
ATOM   2176  N9    A X 102       0.349 -13.405 -40.295  1.00104.83           N
ANISOU 2176  N9    A X 102    11973  11850  16009   1837  -1504   -526       N
ATOM   2177  C8    A X 102      -0.104 -12.159 -40.651  1.00104.37           C
ANISOU 2177  C8    A X 102    11825  11662  16170   2095  -1590   -527       C
ATOM   2178  N7    A X 102       0.390 -11.185 -39.928  1.00104.79           N
ANISOU 2178  N7    A X 102    12052  11567  16195   2261  -1419   -685       N
ATOM   2179  C5    A X 102       1.233 -11.832 -39.036  1.00105.37           C
ANISOU 2179  C5    A X 102    12321  11726  15990   2091  -1239   -787       C
ATOM   2180  C6    A X 102       2.054 -11.355 -37.998  1.00107.41           C
ANISOU 2180  C6    A X 102    12810  11943  16056   2109  -1031   -972       C
ATOM   2181  N6    A X 102       2.166 -10.064 -37.677  1.00108.56           N
ANISOU 2181  N6    A X 102    13068  11907  16275   2293   -937  -1128       N
ATOM   2182  N1    A X 102       2.770 -12.261 -37.297  1.00109.37           N
ANISOU 2182  N1    A X 102    13183  12348  16026   1921   -921   -988       N
ATOM   2183  C2    A X 102       2.658 -13.556 -37.622  1.00107.75           C
ANISOU 2183  C2    A X 102    12901  12272  15767   1746   -981   -832       C
ATOM   2184  N3    A X 102       1.919 -14.125 -38.573  1.00106.27           N
ANISOU 2184  N3    A X 102    12531  12103  15745   1682  -1146   -686       N
ATOM   2185  C4    A X 102       1.222 -13.199 -39.252  1.00105.14           C
ANISOU 2185  C4    A X 102    12241  11857  15852   1855  -1286   -671       C
ATOM   2186  P     G X 103      -4.617 -15.884 -39.657  1.00116.19           P
ANISOU 2186  P     G X 103    11829  14194  18121   1566  -1219   -317       P
ATOM   2187  OP1   G X 103      -5.751 -16.624 -40.268  1.00118.29           O
ANISOU 2187  OP1   G X 103    11702  14697  18547   1356  -1353   -201       O
ATOM   2188  OP2   G X 103      -4.719 -14.416 -39.457  1.00114.58           O
ANISOU 2188  OP2   G X 103    11575  13871  18088   1960  -1189   -380       O
ATOM   2189  O5'   G X 103      -4.297 -16.542 -38.244  1.00118.71           O
ANISOU 2189  O5'   G X 103    12282  14570  18254   1476   -822   -427       O
ATOM   2190  C5'   G X 103      -3.201 -17.431 -38.082  1.00118.96           C
ANISOU 2190  C5'   G X 103    12703  14512  17985   1254   -781   -417       C
ATOM   2191  C4'   G X 103      -2.496 -17.186 -36.773  1.00119.55           C
ANISOU 2191  C4'   G X 103    13001  14566  17859   1365   -488   -536       C
ATOM   2192  O4'   G X 103      -1.463 -16.185 -36.950  1.00116.04           O
ANISOU 2192  O4'   G X 103    12847  13928  17315   1536   -607   -611       O
ATOM   2193  C3'   G X 103      -3.364 -16.637 -35.653  1.00121.63           C
ANISOU 2193  C3'   G X 103    12999  14972  18243   1549   -175   -653       C
ATOM   2194  O3'   G X 103      -4.084 -17.659 -34.987  1.00125.26           O
ANISOU 2194  O3'   G X 103    13266  15633  18694   1363     69   -611       O
ATOM   2195  C2'   G X 103      -2.356 -15.920 -34.762  1.00120.86           C
ANISOU 2195  C2'   G X 103    13227  14779  17915   1691    -24   -803       C
ATOM   2196  O2'   G X 103      -1.683 -16.846 -33.924  1.00123.13           O
ANISOU 2196  O2'   G X 103    13739  15151  17895   1510    151   -777       O
ATOM   2197  C1'   G X 103      -1.358 -15.385 -35.793  1.00116.85           C
ANISOU 2197  C1'   G X 103    12991  14046  17361   1725   -349   -776       C
ATOM   2198  N9    G X 103      -1.626 -13.983 -36.170  1.00114.63           N
ANISOU 2198  N9    G X 103    12641  13618  17296   1999   -437   -858       N
ATOM   2199  C8    G X 103      -2.605 -13.528 -37.020  1.00113.85           C
ANISOU 2199  C8    G X 103    12235  13506  17516   2138   -603   -776       C
ATOM   2200  N7    G X 103      -2.594 -12.231 -37.168  1.00112.29           N
ANISOU 2200  N7    G X 103    12075  13126  17465   2411   -630   -849       N
ATOM   2201  C5    G X 103      -1.542 -11.802 -36.370  1.00112.03           C
ANISOU 2201  C5    G X 103    12404  12978  17185   2414   -469  -1021       C
ATOM   2202  C6    G X 103      -1.047 -10.494 -36.128  1.00111.08           C
ANISOU 2202  C6    G X 103    12508  12624  17073   2612   -400  -1184       C
ATOM   2203  O6    G X 103      -1.452  -9.419 -36.586  1.00110.21           O
ANISOU 2203  O6    G X 103    12339  12318  17219   2867   -451  -1191       O
ATOM   2204  N1    G X 103       0.034 -10.511 -35.253  1.00111.72           N
ANISOU 2204  N1    G X 103    12919  12707  16822   2481   -254  -1341       N
ATOM   2205  C2    G X 103       0.571 -11.639 -34.683  1.00113.09           C
ANISOU 2205  C2    G X 103    13181  13087  16701   2237   -192  -1307       C
ATOM   2206  N2    G X 103       1.614 -11.447 -33.863  1.00116.15           N
ANISOU 2206  N2    G X 103    13865  13492  16777   2148    -83  -1449       N
ATOM   2207  N3    G X 103       0.118 -12.864 -34.900  1.00114.03           N
ANISOU 2207  N3    G X 103    13115  13381  16829   2085   -233  -1137       N
ATOM   2208  C4    G X 103      -0.934 -12.872 -35.747  1.00113.43           C
ANISOU 2208  C4    G X 103    12730  13303  17065   2165   -367  -1020       C
ATOM   2209  P     A X 104      -5.292 -17.306 -33.989  1.00118.03           P
ANISOU 2209  P     A X 104    11968  14922  17956   1501    411   -706       P
ATOM   2210  OP1   A X 104      -5.120 -15.914 -33.501  1.00116.69           O
ANISOU 2210  OP1   A X 104    11856  14655  17826   1835    516   -881       O
ATOM   2211  OP2   A X 104      -6.563 -17.698 -34.649  1.00119.02           O
ANISOU 2211  OP2   A X 104    11630  15212  18381   1403    321   -603       O
ATOM   2212  O5'   A X 104      -5.056 -18.298 -32.765  1.00121.10           O
ANISOU 2212  O5'   A X 104    12515  15434  18063   1303    752   -701       O
ATOM   2213  C5'   A X 104      -4.533 -19.601 -32.982  1.00122.35           C
ANISOU 2213  C5'   A X 104    12889  15562  18036   1004    697   -550       C
ATOM   2214  C4'   A X 104      -3.456 -19.940 -31.981  1.00123.69           C
ANISOU 2214  C4'   A X 104    13446  15716  17835    977    875   -546       C
ATOM   2215  O4'   A X 104      -2.279 -19.133 -32.236  1.00121.16           O
ANISOU 2215  O4'   A X 104    13425  15237  17373   1135    675   -615       O
ATOM   2216  C3'   A X 104      -3.795 -19.664 -30.524  1.00125.80           C
ANISOU 2216  C3'   A X 104    13664  16165  17969   1061   1263   -656       C
ATOM   2217  O3'   A X 104      -4.552 -20.710 -29.938  1.00128.53           O
ANISOU 2217  O3'   A X 104    13860  16672  18304    850   1535   -554       O
ATOM   2218  C2'   A X 104      -2.423 -19.474 -29.885  1.00125.88           C
ANISOU 2218  C2'   A X 104    14094  16131  17604   1110   1264   -682       C
ATOM   2219  O2'   A X 104      -1.827 -20.730 -29.594  1.00127.90           O
ANISOU 2219  O2'   A X 104    14575  16405  17616    909   1315   -482       O
ATOM   2220  C1'   A X 104      -1.635 -18.815 -31.022  1.00122.49           C
ANISOU 2220  C1'   A X 104    13806  15484  17250   1211    889   -706       C
ATOM   2221  N9    A X 104      -1.570 -17.345 -30.895  1.00120.54           N
ANISOU 2221  N9    A X 104    13556  15176  17068   1457    875   -922       N
ATOM   2222  C8    A X 104      -2.603 -16.485 -30.641  1.00120.62           C
ANISOU 2222  C8    A X 104    13286  15225  17317   1641   1040  -1074       C
ATOM   2223  N7    A X 104      -2.255 -15.224 -30.591  1.00119.00           N
ANISOU 2223  N7    A X 104    13194  14888  17131   1848   1015  -1257       N
ATOM   2224  C5    A X 104      -0.893 -15.248 -30.836  1.00117.51           C
ANISOU 2224  C5    A X 104    13365  14594  16687   1767    803  -1226       C
ATOM   2225  C6    A X 104       0.065 -14.223 -30.916  1.00115.51           C
ANISOU 2225  C6    A X 104    13380  14183  16324   1859    686  -1368       C
ATOM   2226  N6    A X 104      -0.220 -12.929 -30.751  1.00114.93           N
ANISOU 2226  N6    A X 104    13296  13982  16389   2066    783  -1582       N
ATOM   2227  N1    A X 104       1.341 -14.577 -31.176  1.00114.30           N
ANISOU 2227  N1    A X 104    13509  13997  15923   1727    485  -1282       N
ATOM   2228  C2    A X 104       1.616 -15.876 -31.344  1.00115.23           C
ANISOU 2228  C2    A X 104    13653  14204  15927   1552    422  -1063       C
ATOM   2229  N3    A X 104       0.806 -16.931 -31.288  1.00117.45           N
ANISOU 2229  N3    A X 104    13742  14590  16291   1449    532   -919       N
ATOM   2230  C4    A X 104      -0.455 -16.547 -31.029  1.00118.39           C
ANISOU 2230  C4    A X 104    13567  14771  16646   1548    715  -1014       C
ATOM   2231  P     G X 105      -5.841 -20.383 -29.034  1.00131.97           P
ANISOU 2231  P     G X 105    13922  17340  18881    911   1910   -668       P
ATOM   2232  OP1   G X 105      -7.055 -20.742 -29.811  1.00132.53           O
ANISOU 2232  OP1   G X 105    13552  17487  19317    792   1847   -605       O
ATOM   2233  OP2   G X 105      -5.626 -20.976 -27.690  1.00134.07           O
ANISOU 2233  OP2   G X 105    14382  17750  18811    801   2266   -633       O
ATOM   2234  O5'   G X 105      -5.815 -18.800 -28.881  1.00129.87           O
ANISOU 2234  O5'   G X 105    13609  17031  18705   1259   1908   -903       O
ATOM   2235  C5'   G X 105      -6.203 -18.178 -27.666  1.00130.90           C
ANISOU 2235  C5'   G X 105    13686  17303  18748   1399   2293  -1085       C
ATOM   2236  C4'   G X 105      -5.419 -16.912 -27.439  1.00129.73           C
ANISOU 2236  C4'   G X 105    13797  17015  18478   1641   2248  -1295       C
ATOM   2237  O4'   G X 105      -4.959 -16.399 -28.712  1.00126.92           O
ANISOU 2237  O4'   G X 105    13489  16426  18308   1745   1834  -1262       O
ATOM   2238  C3'   G X 105      -6.184 -15.752 -26.820  1.00130.11           C
ANISOU 2238  C3'   G X 105    13650  17096  18688   1907   2555  -1547       C
ATOM   2239  O3'   G X 105      -6.265 -15.846 -25.408  1.00132.42           O
ANISOU 2239  O3'   G X 105    14053  17580  18681   1849   2978  -1672       O
ATOM   2240  C2'   G X 105      -5.403 -14.536 -27.302  1.00128.03           C
ANISOU 2240  C2'   G X 105    13625  16570  18451   2123   2331  -1695       C
ATOM   2241  O2'   G X 105      -4.249 -14.328 -26.501  1.00128.74           O
ANISOU 2241  O2'   G X 105    14160  16655  18102   2047   2387  -1818       O
ATOM   2242  C1'   G X 105      -4.949 -14.990 -28.691  1.00125.74           C
ANISOU 2242  C1'   G X 105    13357  16136  18282   2032   1859  -1476       C
ATOM   2243  N9    G X 105      -5.817 -14.493 -29.776  1.00123.97           N
ANISOU 2243  N9    G X 105    12769  15822  18512   2215   1670  -1421       N
ATOM   2244  C8    G X 105      -6.607 -15.229 -30.627  1.00123.62           C
ANISOU 2244  C8    G X 105    12376  15874  18720   2101   1496  -1223       C
ATOM   2245  N7    G X 105      -7.247 -14.492 -31.495  1.00123.17           N
ANISOU 2245  N7    G X 105    12031  15743  19026   2322   1316  -1197       N
ATOM   2246  C5    G X 105      -6.849 -13.194 -31.204  1.00122.93           C
ANISOU 2246  C5    G X 105    12196  15509  19005   2615   1400  -1386       C
ATOM   2247  C6    G X 105      -7.205 -11.957 -31.803  1.00123.01           C
ANISOU 2247  C6    G X 105    12072  15326  19339   2962   1302  -1426       C
ATOM   2248  O6    G X 105      -7.974 -11.750 -32.749  1.00123.25           O
ANISOU 2248  O6    G X 105    11745  15369  19716   3102   1086  -1273       O
ATOM   2249  N1    G X 105      -6.562 -10.887 -31.188  1.00123.15           N
ANISOU 2249  N1    G X 105    12430  15123  19237   3147   1481  -1660       N
ATOM   2250  C2    G X 105      -5.689 -10.989 -30.133  1.00123.25           C
ANISOU 2250  C2    G X 105    12835  15151  18843   2992   1696  -1841       C
ATOM   2251  N2    G X 105      -5.167  -9.843 -29.673  1.00123.82           N
ANISOU 2251  N2    G X 105    13205  15000  18838   3159   1844  -2084       N
ATOM   2252  N3    G X 105      -5.349 -12.132 -29.568  1.00123.19           N
ANISOU 2252  N3    G X 105    12927  15363  18517   2687   1760  -1778       N
ATOM   2253  C4    G X 105      -5.962 -13.182 -30.149  1.00123.00           C
ANISOU 2253  C4    G X 105    12602  15504  18629   2527   1618  -1546       C
ATOM   2254  P     A X 106      -7.615 -15.433 -24.642  1.00141.16           P
ANISOU 2254  P     A X 106    14784  18855  19996   1993   3453  -1835       P
ATOM   2255  OP1   A X 106      -7.805 -16.376 -23.510  1.00143.30           O
ANISOU 2255  OP1   A X 106    15110  19393  19947   1749   3804  -1778       O
ATOM   2256  OP2   A X 106      -8.690 -15.271 -25.653  1.00140.43           O
ANISOU 2256  OP2   A X 106    14188  18734  20436   2139   3324  -1750       O
ATOM   2257  O5'   A X 106      -7.293 -13.996 -24.036  1.00140.93           O
ANISOU 2257  O5'   A X 106    14975  18689  19882   2255   3647  -2172       O
ATOM   2258  C5'   A X 106      -5.954 -13.554 -23.871  1.00139.90           C
ANISOU 2258  C5'   A X 106    15337  18424  19396   2213   3472  -2276       C
ATOM   2259  C4'   A X 106      -5.862 -12.054 -23.983  1.00139.31           C
ANISOU 2259  C4'   A X 106    15360  18090  19483   2501   3517  -2559       C
ATOM   2260  O4'   A X 106      -5.480 -11.692 -25.336  1.00136.84           O
ANISOU 2260  O4'   A X 106    15040  17510  19442   2611   3066  -2440       O
ATOM   2261  C3'   A X 106      -7.161 -11.298 -23.748  1.00141.60           C
ANISOU 2261  C3'   A X 106    15285  18357  20160   2798   3895  -2730       C
ATOM   2262  O3'   A X 106      -7.443 -11.094 -22.375  1.00144.61           O
ANISOU 2262  O3'   A X 106    15763  18902  20279   2776   4409  -2980       O
ATOM   2263  C2'   A X 106      -6.944 -10.009 -24.528  1.00140.68           C
ANISOU 2263  C2'   A X 106    15245  17871  20335   3096   3717  -2854       C
ATOM   2264  O2'   A X 106      -6.120  -9.112 -23.799  1.00141.36           O
ANISOU 2264  O2'   A X 106    15793  17807  20109   3097   3879  -3168       O
ATOM   2265  C1'   A X 106      -6.156 -10.519 -25.733  1.00136.98           C
ANISOU 2265  C1'   A X 106    14869  17305  19874   2957   3151  -2582       C
ATOM   2266  N9    A X 106      -7.038 -10.854 -26.866  1.00136.31           N
ANISOU 2266  N9    A X 106    14322  17225  20243   3065   2915  -2326       N
ATOM   2267  C8    A X 106      -7.269 -12.089 -27.416  1.00135.18           C
ANISOU 2267  C8    A X 106    13964  17270  20128   2834   2692  -2044       C
ATOM   2268  N7    A X 106      -8.108 -12.076 -28.423  1.00135.11           N
ANISOU 2268  N7    A X 106    13541  17253  20540   2963   2493  -1878       N
ATOM   2269  C5    A X 106      -8.456 -10.738 -28.542  1.00136.25           C
ANISOU 2269  C5    A X 106    13611  17183  20973   3347   2592  -2028       C
ATOM   2270  C6    A X 106      -9.315 -10.059 -29.423  1.00137.06           C
ANISOU 2270  C6    A X 106    13322  17191  21563   3670   2464  -1929       C
ATOM   2271  N6    A X 106     -10.010 -10.661 -30.392  1.00136.76           N
ANISOU 2271  N6    A X 106    12862  17312  21788   3617   2171  -1660       N
ATOM   2272  N1    A X 106      -9.437  -8.723 -29.272  1.00138.55           N
ANISOU 2272  N1    A X 106    13575  17114  21956   4048   2648  -2111       N
ATOM   2273  C2    A X 106      -8.740  -8.120 -28.301  1.00139.17           C
ANISOU 2273  C2    A X 106    14097  17037  21746   4052   2946  -2411       C
ATOM   2274  N3    A X 106      -7.903  -8.648 -27.412  1.00138.53           N
ANISOU 2274  N3    A X 106    14396  17068  21173   3735   3066  -2544       N
ATOM   2275  C4    A X 106      -7.804  -9.975 -27.590  1.00137.02           C
ANISOU 2275  C4    A X 106    14113  17141  20808   3409   2871  -2319       C
ATOM   2276  P     A X 107      -8.965 -10.983 -21.873  1.00157.92           P
ANISOU 2276  P     A X 107    16972  20742  22288   2967   4905  -3064       P
ATOM   2277  OP1   A X 107      -8.958 -10.911 -20.390  1.00160.13           O
ANISOU 2277  OP1   A X 107    17486  21210  22145   2853   5413  -3322       O
ATOM   2278  OP2   A X 107      -9.753 -12.042 -22.554  1.00157.38           O
ANISOU 2278  OP2   A X 107    16433  20859  22506   2869   4742  -2734       O
ATOM   2279  O5'   A X 107      -9.451  -9.573 -22.432  1.00157.43           O
ANISOU 2279  O5'   A X 107    16755  20350  22712   3413   4960  -3241       O
ATOM   2280  C5'   A X 107      -8.892  -8.364 -21.943  1.00158.66           C
ANISOU 2280  C5'   A X 107    17319  20238  22726   3558   5151  -3590       C
ATOM   2281  C4'   A X 107      -9.402  -7.171 -22.709  1.00159.04           C
ANISOU 2281  C4'   A X 107    17184  19927  23316   4002   5143  -3657       C
ATOM   2282  O4'   A X 107      -9.071  -7.310 -24.117  1.00155.79           O
ANISOU 2282  O4'   A X 107    16680  19365  23146   4031   4558  -3355       O
ATOM   2283  C3'   A X 107     -10.909  -6.975 -22.706  1.00162.16           C
ANISOU 2283  C3'   A X 107    16984  20406  24223   4342   5489  -3631       C
ATOM   2284  O3'   A X 107     -11.390  -6.360 -21.524  1.00165.89           O
ANISOU 2284  O3'   A X 107    17520  20882  24627   4483   6128  -3985       O
ATOM   2285  C2'   A X 107     -11.135  -6.151 -23.965  1.00161.38           C
ANISOU 2285  C2'   A X 107    16691  19974  24650   4719   5178  -3490       C
ATOM   2286  O2'   A X 107     -10.776  -4.794 -23.748  1.00162.73           O
ANISOU 2286  O2'   A X 107    17229  19725  24874   4986   5391  -3795       O
ATOM   2287  C1'   A X 107     -10.110  -6.774 -24.911  1.00156.99           C
ANISOU 2287  C1'   A X 107    16359  19394  23897   4428   4541  -3233       C
ATOM   2288  N9    A X 107     -10.698  -7.868 -25.707  1.00155.79           N
ANISOU 2288  N9    A X 107    15731  19523  23940   4302   4221  -2863       N
ATOM   2289  C8    A X 107     -10.455  -9.214 -25.586  1.00154.26           C
ANISOU 2289  C8    A X 107    15534  19635  23442   3889   4074  -2689       C
ATOM   2290  N7    A X 107     -11.130  -9.952 -26.433  1.00153.83           N
ANISOU 2290  N7    A X 107    15025  19759  23663   3832   3809  -2393       N
ATOM   2291  C5    A X 107     -11.869  -9.031 -27.161  1.00155.14           C
ANISOU 2291  C5    A X 107    14841  19768  24336   4247   3751  -2345       C
ATOM   2292  C6    A X 107     -12.788  -9.178 -28.215  1.00155.73           C
ANISOU 2292  C6    A X 107    14351  19957  24861   4389   3477  -2068       C
ATOM   2293  N6    A X 107     -13.131 -10.357 -28.739  1.00155.01           N
ANISOU 2293  N6    A X 107    13961  20161  24774   4076   3217  -1817       N
ATOM   2294  N1    A X 107     -13.350  -8.058 -28.719  1.00157.44           N
ANISOU 2294  N1    A X 107    14324  19974  25521   4860   3480  -2052       N
ATOM   2295  C2    A X 107     -13.005  -6.876 -28.194  1.00158.49           C
ANISOU 2295  C2    A X 107    14797  19763  25658   5159   3774  -2321       C
ATOM   2296  N3    A X 107     -12.156  -6.609 -27.203  1.00158.12           N
ANISOU 2296  N3    A X 107    15306  19567  25205   5028   4061  -2635       N
ATOM   2297  C4    A X 107     -11.615  -7.743 -26.724  1.00156.38           C
ANISOU 2297  C4    A X 107    15280  19604  24533   4563   4016  -2621       C
ATOM   2298  P     G X 108     -12.852  -6.725 -20.965  1.00175.76           P
ANISOU 2298  P     G X 108    18180  22448  26152   4624   6623  -3969       P
ATOM   2299  OP1   G X 108     -12.857  -6.513 -19.495  1.00178.82           O
ANISOU 2299  OP1   G X 108    18860  22940  26144   4525   7238  -4343       O
ATOM   2300  OP2   G X 108     -13.229  -8.054 -21.513  1.00174.09           O
ANISOU 2300  OP2   G X 108    17556  22586  26003   4371   6303  -3579       O
ATOM   2301  O5'   G X 108     -13.800  -5.633 -21.631  1.00177.90           O
ANISOU 2301  O5'   G X 108    18031  22444  27118   5206   6742  -3970       O
ATOM   2302  C5'   G X 108     -14.570  -5.942 -22.782  1.00177.10           C
ANISOU 2302  C5'   G X 108    17319  22441  27530   5386   6387  -3592       C
ATOM   2303  C4'   G X 108     -14.433  -4.883 -23.847  1.00176.28           C
ANISOU 2303  C4'   G X 108    17234  21913  27833   5788   6083  -3511       C
ATOM   2304  O4'   G X 108     -13.881  -5.479 -25.052  1.00172.29           O
ANISOU 2304  O4'   G X 108    16726  21427  27308   5578   5383  -3167       O
ATOM   2305  C3'   G X 108     -15.735  -4.242 -24.307  1.00181.92           C
ANISOU 2305  C3'   G X 108    17299  22594  29229   6336   6256  -3386       C
ATOM   2306  O3'   G X 108     -16.155  -3.185 -23.463  1.00191.48           O
ANISOU 2306  O3'   G X 108    18589  23564  30601   6720   6900  -3731       O
ATOM   2307  C2'   G X 108     -15.409  -3.800 -25.726  1.00179.31           C
ANISOU 2307  C2'   G X 108    16959  21988  29181   6528   5654  -3100       C
ATOM   2308  O2'   G X 108     -14.641  -2.606 -25.717  1.00179.45           O
ANISOU 2308  O2'   G X 108    17546  21471  29167   6743   5723  -3329       O
ATOM   2309  C1'   G X 108     -14.514  -4.945 -26.193  1.00172.78           C
ANISOU 2309  C1'   G X 108    16365  21357  27924   5973   5107  -2910       C
ATOM   2310  N9    G X 108     -15.291  -6.030 -26.817  1.00172.64           N
ANISOU 2310  N9    G X 108    15734  21773  28087   5808   4820  -2560       N
ATOM   2311  C8    G X 108     -15.069  -7.373 -26.632  1.00170.51           C
ANISOU 2311  C8    G X 108    15472  21852  27464   5291   4680  -2461       C
ATOM   2312  N7    G X 108     -15.896  -8.128 -27.297  1.00171.22           N
ANISOU 2312  N7    G X 108    14976  22268  27810   5204   4444  -2166       N
ATOM   2313  C5    G X 108     -16.714  -7.228 -27.962  1.00173.96           C
ANISOU 2313  C5    G X 108    14870  22520  28706   5706   4400  -2044       C
ATOM   2314  C6    G X 108     -17.800  -7.468 -28.837  1.00176.24           C
ANISOU 2314  C6    G X 108    14419  23098  29446   5841   4149  -1723       C
ATOM   2315  O6    G X 108     -18.257  -8.556 -29.198  1.00175.95           O
ANISOU 2315  O6    G X 108    13998  23452  29402   5494   3926  -1515       O
ATOM   2316  N1    G X 108     -18.362  -6.282 -29.297  1.00180.87           N
ANISOU 2316  N1    G X 108    14723  23477  30524   6435   4178  -1651       N
ATOM   2317  C2    G X 108     -17.932  -5.023 -28.955  1.00182.36           C
ANISOU 2317  C2    G X 108    15331  23183  30773   6840   4450  -1878       C
ATOM   2318  N2    G X 108     -18.605  -4.001 -29.502  1.00187.40           N
ANISOU 2318  N2    G X 108    15617  23645  31940   7424   4455  -1735       N
ATOM   2319  N3    G X 108     -16.918  -4.785 -28.138  1.00179.52           N
ANISOU 2319  N3    G X 108    15685  22539  29986   6674   4697  -2215       N
ATOM   2320  C4    G X 108     -16.357  -5.926 -27.681  1.00174.98           C
ANISOU 2320  C4    G X 108    15355  22211  28917   6108   4641  -2271       C
ATOM   2321  P     A X 109     -17.680  -3.109 -22.962  1.00204.45           P
ANISOU 2321  P     A X 109    19519  25466  32695   7079   7465  -3745       P
ATOM   2322  OP1   A X 109     -17.780  -2.027 -21.950  1.00210.96           O
ANISOU 2322  OP1   A X 109    20654  25969  33532   7389   8168  -4192       O
ATOM   2323  OP2   A X 109     -18.113  -4.485 -22.610  1.00202.32           O
ANISOU 2323  OP2   A X 109    18889  25766  32218   6648   7467  -3599       O
ATOM   2324  O5'   A X 109     -18.490  -2.655 -24.257  1.00207.98           O
ANISOU 2324  O5'   A X 109    19340  25845  33840   7574   7121  -3360       O
ATOM   2325  C5'   A X 109     -19.224  -1.439 -24.273  1.00214.41           C
ANISOU 2325  C5'   A X 109    19916  26349  35200   8239   7505  -3431       C
ATOM   2326  C4'   A X 109     -20.406  -1.527 -25.205  1.00218.54           C
ANISOU 2326  C4'   A X 109    19548  27137  36350   8609   7270  -2999       C
ATOM   2327  O4'   A X 109     -20.005  -2.175 -26.440  1.00213.27           O
ANISOU 2327  O4'   A X 109    18800  26610  35622   8333   6461  -2605       O
ATOM   2328  C3'   A X 109     -21.577  -2.363 -24.708  1.00222.25           C
ANISOU 2328  C3'   A X 109    19271  28200  36973   8524   7580  -2924       C
ATOM   2329  O3'   A X 109     -22.431  -1.653 -23.828  1.00229.48           O
ANISOU 2329  O3'   A X 109    20082  29122  37989   8867   8176  -3139       O
ATOM   2330  C2'   A X 109     -22.253  -2.794 -26.002  1.00222.98           C
ANISOU 2330  C2'   A X 109    18634  28615  37475   8606   6972  -2410       C
ATOM   2331  O2'   A X 109     -23.041  -1.739 -26.533  1.00229.39           O
ANISOU 2331  O2'   A X 109    19162  29305  38693   9196   6893  -2223       O
ATOM   2332  C1'   A X 109     -21.046  -3.002 -26.915  1.00214.50           C
ANISOU 2332  C1'   A X 109    18124  27315  36061   8278   6258  -2265       C
ATOM   2333  N9    A X 109     -20.570  -4.397 -26.891  1.00191.90           N
ANISOU 2333  N9    A X 109    15386  24820  32706   7566   5942  -2204       N
ATOM   2334  C8    A X 109     -19.292  -4.836 -26.649  1.00185.09           C
ANISOU 2334  C8    A X 109    15275  23803  31247   7086   5764  -2365       C
ATOM   2335  N7    A X 109     -19.161  -6.139 -26.693  1.00181.21           N
ANISOU 2335  N7    A X 109    14716  23689  30447   6534   5519  -2238       N
ATOM   2336  C5    A X 109     -20.441  -6.590 -26.983  1.00185.70           C
ANISOU 2336  C5    A X 109    14441  24694  31421   6613   5533  -1999       C
ATOM   2337  C6    A X 109     -20.970  -7.880 -27.164  1.00185.06           C
ANISOU 2337  C6    A X 109    13910  25116  31289   6164   5357  -1793       C
ATOM   2338  N6    A X 109     -20.244  -8.996 -27.074  1.00179.41           N
ANISOU 2338  N6    A X 109    13572  24511  30086   5565   5142  -1783       N
ATOM   2339  N1    A X 109     -22.288  -7.985 -27.444  1.00190.91           N
ANISOU 2339  N1    A X 109    13784  26240  32512   6354   5420  -1590       N
ATOM   2340  C2    A X 109     -23.016  -6.864 -27.534  1.00196.99           C
ANISOU 2340  C2    A X 109    14156  26896  33796   7002   5647  -1571       C
ATOM   2341  N3    A X 109     -22.633  -5.598 -27.386  1.00198.31           N
ANISOU 2341  N3    A X 109    14702  26564  34084   7505   5850  -1742       N
ATOM   2342  C4    A X 109     -21.320  -5.528 -27.109  1.00192.32           C
ANISOU 2342  C4    A X 109    14823  25429  32820   7252   5780  -1967       C
TER
HETATM 2343  O1  PO4 A   1      11.455 -16.254 -29.354  1.00111.47           O
HETATM 2344  O2  PO4 A   1      13.068 -16.278 -31.220  1.00111.47           O1-
HETATM 2345  O3  PO4 A   1      13.768 -15.476 -28.997  1.00111.47           O1-
HETATM 2346  O4  PO4 A   1      13.314 -17.874 -29.356  1.00111.47           O1-
HETATM 2347  P   PO4 A   1      12.901 -16.471 -29.732  1.00111.47           P
END
