# Supplementary material for: FMN riboswitch aptamer symmetry facilitates conformational switching through mutually exclusive coaxial stacking configurations
Source: J Struct Biol X. 2020 Aug 6;4:100035. doi: 10.1016/j.yjsbx.2020.100035 (PMC7573352; doi:10.1016/j.yjsbx.2020.100035)
Supplement: Supplementary data 4 [file mmc4.xml]

<?xml version="1.0" encoding="utf-8" standalone="no"?>
<data>
  <datasets>
    <author>jason.stagno@nih.gov</author>
    <type>0</type>
    <dataset>
      <value>6</value>
      <reason>Other (please explain)</reason>
      <comments>Diffraction data and model coordinates are publicly available in the Protein Data Bank http://www.rcsb.org.</comments>
    </dataset>
  </datasets>
</data>
